# Supplementary material for: Truncating NFKB1 variants cause combined NLRP3 inflammasome activation and type I interferon signaling and predispose to necrotizing fasciitis
Source: Cell Rep Med. 2024 Apr 8;5(4):101503. doi: 10.1016/j.xcrm.2024.101503 (PMC11031424; doi:10.1016/j.xcrm.2024.101503)
Supplement: Data S1. Global proteomics analysis on untreated and LPS-activated THP-1 monocytes carrying p.R157∗ variant compared to WT, related to Figure 3 — All raw data and data used to create volcano plots are shown in separate excel-sheets for LPS activated cells and untreated cells. [file mmc2.xlsx]

## Sheet: LPS R157X vs. mock
UniProt	logFC	AveExpr	t	P.Value	adj.P.Val	B	Reference to autophagy/lysosome (PMID / NCBI Gene)	Reference to autophagy/lysosome (DOI number)
P53634	-1.15434	13.3528	-30.5958	5.06277e-28	3.13942e-24	53.4516	PMID: 11726493	DOI: 10.1093/emboj/20.23.6570
Q9UHL4	-1.15327	15.1602	-29.234	2.58867e-27	8.02618e-24	51.9094	PMID: 7264276	DOI: 10.1177/29.7.7264276
O00584	-1.05119	14.5545	-27.9327	1.31587e-26	2.03993e-23	50.3628	PMID: 20189811; PMID: 21199950	DOI: 10.1016/j.tibs.2010.02.002	DOI: 10.1073/pnas.1009809108
Q9UBR2	-1.26371	13.9468	-25.8638	2.02273e-25	2.09049e-22	47.7432	PMID: 30807742	DOI: 10.1016/j.abb.2019.02.015
P61916	-1.15967	14.0529	-25.5253	3.22281e-25	2.63331e-22	47.2942	PMID: 27402802	DOI: 10.1194/jlr.M066522
Q9UBG0	-1.16346	12.1412	-22.5278	2.57731e-23	1.59819e-20	43.0416
P51606	1.02905	12.495	21.8995	6.88579e-23	3.88171e-20	42.0811
P02786	-1.15172	13.1651	-18.7883	1.31266e-20	4.1891e-18	36.9156	PMID: 37644594	DOI: 10.1186/s12935-023-02995-7
Q9Y646	-1.29965	11.9257	-16.8407	5.10878e-19	1.43998e-16	33.285	PMID: 10206990	DOI: 10.1074/jbc.274.17.11742
P05161	1.24453	13.7542	14.0773	1.68038e-16	3.25626e-14	27.5035	PMID: 33024031	DOI: 10.1128/mBio.00852-20
Q9Y6G5	-1.11703	12.2562	-13.9493	2.24066e-16	4.08656e-14	27.2156
Q8NHJ6	-1.13976	12.812	-12.6172	4.99687e-15	6.88568e-13	24.1056
P19838	-5.75109	11.3499	-11.9978	2.27462e-14	2.82913e-12	22.5852
P20592	1.42354	11.5154	10.5437	9.64654e-13	9.49495e-11	18.8223
Q8IYM9	3.17044	8.99526	10.4272	1.31802e-12	1.21986e-10	18.5088	PMID: 30011088	DOI: 10.1002/jcb.27153
Q86VX2	-1.26254	12.1627	-9.37643	2.38168e-11	1.65942e-09	15.601
O60826	-4.04256	11.1266	-9.34057	2.6355e-11	1.7907e-09	15.4993
Q01459	-3.07411	10.4758	-9.13029	4.7892e-11	2.99978e-09	14.8994	PMID: 22465033	DOI: 10.1016/j.bbadis.2012.03.005
Q8TCB0	2.3129	9.5093	7.53856	5.2296e-09	1.96538e-07	10.1905
P09913	2.38547	9.29207	7.36669	8.82377e-09	3.10887e-07	9.66662
P29728	1.32906	11.9957	6.68587	7.17892e-08	1.87044e-06	7.57016
O00626	-2.23363	9.32145	-6.66204	7.73004e-08	1.98074e-06	7.49629
P01024	1.16991	9.78884	6.6448	8.15508e-08	2.06407e-06	7.44284	PMID: 30741587	DOI: 10.1080/15548627.2019.1580515
P00966	-5.12181	14.095	-6.23431	2.93028e-07	6.30925e-06	6.16701	PMID: 22764101	DOI: 10.1038/cddis.2012.83
Q14213	-1.21472	10.4682	-6.22231	3.04219e-07	6.50505e-06	6.12967
P07093	2.09804	9.18762	6.06413	4.98887e-07	9.97935e-06	5.63711
Q99643	1.80055	10.3805	5.85914	9.47732e-07	1.7336e-05	4.99887	PMID: 32850358	DOI: 10.3389/fonc.2020.01217
Q96J88	1.9174	9.4714	5.85094	9.72384e-07	1.76826e-05	4.97335
Q15173	-2.23553	10.747	-5.82388	1.05836e-06	1.8968e-05	4.88915	PMID: 27556014	DOI: 10.1016/j.bbacli.2016.08.002
P32246	1.39826	10.7027	5.81348	1.0934e-06	1.94833e-05	4.85679
P05109	1.71882	12.8436	5.73568	1.39501e-06	2.38963e-05	4.61482	PMID: 35741040	DOI: 10.3390/cells11121911
Q9NV96	2.01966	9.43132	5.56334	2.39256e-06	3.8436e-05	4.07952
P34059	-1.7648	10.5896	-5.49046	3.00517e-06	4.65877e-05	3.85355	PMID: 34387910	DOI: 10.1002/humu.24270
Q567U6	-2.82331	10.9937	-5.46321	3.27246e-06	5.0105e-05	3.76913
P17900	-1.22104	11.6874	-5.37264	4.34286e-06	6.41192e-05	3.48889
P13500	2.18787	9.15084	5.26771	6.02531e-06	8.66889e-05	3.16496
Q86VP1	-2.44984	11.1832	-5.19799	7.48734e-06	0.000102947	2.95023	PMID: 35470757; PMID: 28898289	DOI: 10.1080/15548627.2022.2070331	DOI: 10.1371/journal.ppat.1006600
Q96AZ6	1.59604	8.90585	5.09893	1.01898e-05	0.000132428	2.6459
Q9UMW8	1.52698	8.57892	5.08485	1.06454e-05	0.000136954	2.60273	PMID: 25906440	DOI: 10.1080/15548627.2015.1023982
P09619	-3.8751	12.8222	-5.0131	1.33011e-05	0.000164961	2.38304
Q9Y6K5	1.14805	12.1189	4.95675	1.58392e-05	0.000189979	2.2109
Q9BVK2	1.43536	10.4167	4.90363	1.86685e-05	0.000218834	2.04902
P30838	1.40493	10.5805	4.77173	2.80437e-05	0.000302433	1.64868
P06702	1.28801	10.3252	4.75128	2.98655e-05	0.000317329	1.58683	PMID: 35741040	DOI: 10.3390/cells11121911
Q15646	1.28202	10.204	4.74971	3.001e-05	0.000318106	1.58209	PMID: 27190175	DOI: 10.1093/infdis/jiw144
Q9UPY8	2.58316	9.3869	4.73715	3.11911e-05	0.000328939	1.54416
O14879	1.77397	11.0762	4.36297	9.76363e-05	0.000840892	0.426281
P42685	-2.51581	11.924	-4.34627	0.000102686	0.000874663	0.377044
P09914	1.97961	10.5214	4.3285	0.000108343	0.000911577	0.3247
P20591	1.21093	9.20195	4.31649	0.000112336	0.000940075	0.289377
P04839	1.78653	9.63604	4.18624	0.000166081	0.00129457	-0.0916542	PMID: 26890413	DOI: 10.1080/15548627.2016.1144005
P03915	1.8448	10.2475	4.14597	0.000187299	0.00142683	-0.208626	PMID: 26206091	DOI: 10.1038/cdd.2015.84
P33241	-1.61649	11.3564	-4.0618	0.000240557	0.00176115	-0.45178
L0R8F8	-2.33754	11.7464	-4.02828	0.000265649	0.00189999	-0.548059	PMID: 30894073	DOI: 10.1080/15548627.2019.1596494
P09668	-2.5229	12.9302	-4.00566	0.000284013	0.00199679	-0.612885	PMID: 32668602	DOI: 10.3390/cells9071679
Q9GZQ3	-1.62873	11.7579	-3.97398	0.000311809	0.00213389	-0.703379	PMID: 30021164	DOI: 10.1016/j.celrep.2018.06.056
P26572	1.51475	10.4058	3.92995	0.000354896	0.00237915	-0.828713
O15162	1.46404	8.35185	3.83583	0.000467285	0.00296585	-1.09467	PMID: 27248824	DOI: 10.18632/oncotarget.9630
Q5RI15	1.1141	11.2534	3.79058	0.000532941	0.00329728	-1.22154
O43674	2.71244	10.0399	3.77668	0.000554843	0.00339308	-1.26037
Q6UWV6	-1.22456	10.0457	-3.68445	0.000723898	0.00424281	-1.51646
Q86U06	2.00761	9.21069	3.58274	0.000967942	0.00533763	-1.79542
P98155	-1.67172	11.5656	-3.38097	0.00170652	0.00842526	-2.33729
P02778	3.0594	10.4659	3.37146	0.00175218	0.00860012	-2.36243	PMID: 28824718	DOI: 10.7150/thno.19068
Q58WW2	-1.54735	10.1473	-3.36413	0.00178819	0.0087177	-2.38179
Q9Y6A9	1.65878	11.8366	3.29621	0.0021569	0.0100943	-2.55999
P00973	1.22138	11.654	3.28362	0.0022328	0.0103942	-2.59282	PMID: 22875977	DOI: 10.1128/JVI.00270-12
Q96AH8	-2.41523	11.9018	-3.16094	0.0031181	0.0136549	-2.90895	PMID: 28835545	DOI: 10.15252/embr.201744069
O15439	1.76321	9.2458	3.14798	0.00322901	0.0140513	-2.94194
Q96BI3	1.7285	10.5346	3.06888	0.00399125	0.016689	-3.14158
Q9NR77	-1.59933	11.313	-3.06352	0.00404865	0.0168381	-3.15501
P23677	-1.54298	10.3534	-3.03532	0.00436355	0.0178292	-3.22538
A2VDF0	1.12012	9.13957	3.01886	0.00455791	0.0184128	-3.26628
Q9UJJ9	1.68795	10.6216	3.01182	0.00464355	0.0186672	-3.28374
Q9H8H3	1.41336	10.4333	2.99302	0.0048796	0.0194152	-3.33023
Q9BYP7	-1.9889	11.6778	-2.97081	0.00517294	0.0203408	-3.38489
Q13077	-1.15794	10.7056	-2.93487	0.00568303	0.0220253	-3.47284	PMID: 28351989	DOI: 10.1105/tpc.17.00056
Q8N3A8	1.80303	10.054	2.93175	0.00572946	0.0221637	-3.48044
Q9UJS0	1.51649	10.1054	2.91266	0.00602159	0.0230762	-3.52687	PMID: 31462712	DOI: 10.1038/s41388-019-0976-2
Q6P158	-1.121	10.4155	-2.90558	0.00613333	0.0233187	-3.54403
P56381	-2.27581	10.0621	-2.89564	0.00629352	0.0237241	-3.56807	PMID: 35895804	DOI: 10.1080/15548627.2022.2103961
P29558	1.66072	10.1763	2.8572	0.006951	0.0257179	-3.66063
P07947	-1.27267	10.2121	-2.84596	0.007155	0.0262378	-3.68753	PMID: 35012539	DOI: 10.1186/s12935-021-02412-x
Q7Z614	1.51756	10.728	2.81962	0.00765515	0.0276717	-3.75031
Q13325	1.1108	9.52257	2.81663	0.0077139	0.0278428	-3.75741	PMID: 33858962	DOI: 10.4049/jimmunol.2001033
P06756	1.75668	9.44214	2.78737	0.008312	0.0295775	-3.82668	PMID: 36016494	DOI: 10.1080/15548627.2022.2113296
Q9Y584	1.55367	9.21878	2.78545	0.00835269	0.029648	-3.83121
P03928	1.16529	9.45534	2.73037	0.00960257	0.0332008	-3.96023
Q5J8M3	1.03736	10.5427	2.72874	0.00964201	0.0332249	-3.96401
O14910	-1.56115	9.53244	-2.67795	0.0109514	0.0367404	-4.08143
P05204	1.38926	12.4081	2.6422	0.0119693	0.0392292	-4.16317	PMID: 31936777; PMID: 34278675	DOI: 10.3390/ijms21020449	DOI: 10.1111/jcmm.16788
O43166	-1.16358	9.33631	-2.6326	0.0122571	0.0398773	-4.18498
Q9UIB8	1.23293	8.94605	2.61124	0.0129206	0.0414489	-4.23334	PMID: 30522694	DOI: 10.1016/j.clim.2018.10.017
Q5VWG9	-1.56969	10.3537	-2.60932	0.0129819	0.0416239	-4.23768
Q9H5H4	-1.21163	11.5302	-2.6052	0.0131143	0.04194	-4.24698
Q9C0H2	-1.02522	8.86317	-2.59913	0.0133114	0.0423956	-4.26064	PMID: 23436907	DOI: 10.1074/mcp.M112.021980
Q53FV1	1.18623	11.1501	2.59006	0.0136112	0.0431574	-4.28104
Q9H4K7	-1.04135	10.6331	-2.59	0.0136133	0.0431574	-4.28117
O14832	-1.26424	10.4398	-2.58188	0.013887	0.0438458	-4.29939
Q08722	1.20064	11.7091	2.55262	0.0149152	0.0463542	-4.36466	PMID: 3393621	DOI: 10.1155/2021/5582792
O75503	-1.12749	10.5821	-2.42106	0.0204566	0.0602299	-4.65166
Q8IV20	1.33084	10.2718	2.39512	0.0217482	0.063315	-4.70694
Q7Z6K5	1.03721	11.2886	2.39111	0.0219547	0.0638262	-4.71546
Q9BWN1	-1.77904	10.8037	-2.35247	0.0240337	0.0686155	-4.79689
P55286	-1.94037	11.2686	-2.33555	0.0249991	0.0707529	-4.83226
Q9H8P0	1.22885	9.87572	2.3323	0.0251885	0.0711266	-4.83903
Q4VC44	-1.25524	13.0763	-2.25292	0.0302322	0.0817219	-5.00217
Q99442	1.29119	10.8122	2.20663	0.0335744	0.0887825	-5.09533
P07951	2.54741	14.5479	2.20618	0.033608	0.0887957	-5.09622
Q9NWX5	-1.16238	11.5884	-2.18058	0.0355957	0.0928604	-5.14709
Q8TEA7	1.05326	9.4826	2.16506	0.0368518	0.0954147	-5.17773
Q5TA50	-1.21121	11.0142	-2.1434	0.0386689	0.0989215	-5.22016
Q96F46	-1.22594	10.143	-2.06639	0.045788	0.112774	-5.36836
Q15147	1.00609	9.24229	2.05104	0.0473367	0.115793	-5.39738
A6NEM1	1.69287	12.2868	2.03506	0.0489985	0.118649	-5.42743
A8MT69	-2.07516	12.1123	-1.99937	0.0528937	0.125909	-5.49383
P20749	-1.19383	9.80005	-1.92282	0.0621643	0.143461	-5.63304
Q9Y303	1.27624	10.1737	1.90946	0.0639188	0.146288	-5.65688
P01584	1.03093	12.6936	1.86681	0.0698053	0.156438	-5.73207
Q8IY33	1.01292	11.2885	1.86488	0.0700811	0.156716	-5.73543
P40189	1.3535	9.6422	1.83115	0.0750757	0.16462	-5.79385
O14529	1.02835	10.4186	1.75325	0.0877751	0.187558	-5.92534
Q6PCT2	-1.01808	11.2123	-1.70724	0.0960912	0.200155	-6.00074
P07205	-1.01891	11.3937	-1.6866	0.10003	0.206417	-6.034
Q5JSJ4	1.11845	10.19	1.66756	0.10378	0.21239	-6.06438
Q99720	1.12824	10.4351	1.66346	0.104602	0.213578	-6.07087
P35908	-1.7886	10.8233	-1.64941	0.107462	0.217698	-6.09306
Q13323	-1.00069	10.9609	-1.63052	0.11141	0.223854	-6.12262
O14686	2.07766	11.0335	1.61204	0.115386	0.230141	-6.15126
A1A5D9	-1.56164	10.9891	-1.60774	0.116327	0.231556	-6.15788
P04259	-1.88337	10.4393	-1.5922	0.119782	0.236324	-6.18168
O15264	1.31026	9.48642	1.55278	0.128921	0.248546	-6.24115
Q5T5C0	1.078	10.7749	1.54637	0.130459	0.25069	-6.2507
Q9UKI8	-1.12664	10.9711	-1.54132	0.131681	0.252219	-6.2582
P62736	1.28478	10.1133	1.53938	0.132153	0.252848	-6.26107
O43896	-1.03872	12.4276	-1.53291	0.133739	0.255174	-6.27064
Q9NS73	1.34941	10.7684	1.50144	0.141661	0.266517	-6.31664
Q7L099	-1.01274	13.9032	-1.49301	0.143846	0.270054	-6.32882
Q9P021	-1.43913	11.6974	-1.43899	0.158495	0.290691	-6.40544
Q15041	-2.19596	13.708	-1.42017	0.163866	0.298336	-6.43154
P13647	-1.25187	10.0026	-1.40818	0.167359	0.302591	-6.44799
P04264	-1.24068	12.2023	-1.3643	0.18065	0.319022	-6.50718
Q8N4B4	-1.99387	11.0999	-1.35976	0.18207	0.32088	-6.51321
P46020	-1.25435	10.2397	-1.3064	0.199417	0.341409	-6.58268
P33260	-1.36624	9.27088	-1.30145	0.201086	0.343486	-6.58899
P51965	1.6964	12.9823	1.28856	0.205486	0.348338	-6.60533
Q96NT1	-1.0884	11.2963	-1.14499	0.259508	0.412089	-6.77723
Q8N7X0	-1.14284	10.5428	-1.07959	0.287258	0.443879	-6.84927
Q9H9S4	-1.69031	12.3034	-0.979937	0.333432	0.492405	-6.95137
P04350	-1.47518	10.7261	-0.963975	0.341268	0.50026	-6.96685
Q8N7B9	1.07145	12.1094	0.95204	0.347206	0.50592	-6.97827
Q9UDY4	-1.07431	10.9152	-0.919179	0.363909	0.521516	-7.009
Q93045	1.41368	11.8484	0.899555	0.374129	0.532104	-7.02687

## Sheet: Untr R157X vs. mock
UniProt	logFC	AveExpr	t	P.Value	adj.P.Val	B	Reference to autophagy/lysosome (PMID / NCBI Gene)	Reference to autophagy/lysosome (DOI number)
Q9HCJ6	-1.26493	13.2338	-13.2075	1.23064e-15	2.72543e-13	25.5591
O60826	-4.95897	11.1266	-11.458	8.85793e-14	1.40841e-11	21.2994
P19838	-4.48819	11.3499	-9.36313	2.4728e-11	2.32331e-09	15.6725
Q15125	1.06742	13.8602	8.80515	1.2192e-10	9.2201e-09	14.0772
P01024	1.42516	9.78884	8.09458	9.8243e-10	5.6935e-08	11.9914	PMID: 30741587	DOI: 10.1080/15548627.2019.1580515
Q9UGQ3	2.0585	10.7862	7.98807	1.3499e-09	7.4741e-08	11.6739	PMID: 30431159	DOI: 10.1002/1873-3468.13298
P06702	2.04611	10.3252	7.5478	5.085e-09	2.4256e-07	10.3493	PMID: 35741040	DOI: 10.3390/cells11121911
P05362	1.95752	11.9087	6.14104	3.9221e-07	1.1156e-05	6.02093
Q9UDT6	-1.91275	10.8747	-6.0736	4.84316e-07	1.34675e-05	5.8115
P01903	1.04932	11.7956	5.90214	8.2834e-07	2.1492e-05	5.27905
P00966	-4.75755	14.095	-5.79093	1.17339e-06	2.92216e-05	4.93391	PMID: 22764101	DOI: 10.1038/cddis.2012.83
P34741	-1.26095	9.94479	-5.64252	1.86742e-06	4.38632e-05	4.47378
P05109	1.63716	12.8436	5.46317	3.2728e-06	6.9982e-05	3.91889	PMID: 35741040	DOI: 10.3390/cells11121911
Q567U6	-2.75105	10.9937	-5.32337	5.06484e-06	9.93895e-05	3.48765
Q9BRX8	1.15543	12.0321	5.19753	7.498e-06	0.00013838	3.10071
Q9NRA2	1.09515	10.6286	4.92832	1.7296e-05	0.00027571	2.27804	PMID: 10947946	DOI: 10.1086/303077
Q8TCZ2	-1.56773	10.4856	-4.81295	2.46995e-05	0.000374479	1.92814
Q9UBM7	1.14632	11.88	4.76503	2.8628e-05	0.00042674	1.78334	PMID: 36473621	DOI: 10.1016/j.cellsig.2022.110553
Q99956	-1.01598	10.8529	-4.15599	0.000181788	0.00183594	-0.0207832
Q8N697	1.41123	8.96758	4.02912	0.00026499	0.00248968	-0.386111	PMID: 25238095	DOI: 10.1016/j.immuni.2014.08.011
Q01459	-1.31743	10.4758	-3.91284	0.000373157	0.00324993	-0.717075	PMID: 22465033	DOI: 10.1016/j.bbadis.2012.03.005
Q96DR4	1.06333	11.6321	3.78192	0.00054648	0.00437254	-1.08483
P27701	1.19308	11.1054	3.75378	0.00059285	0.0046359	-1.16318	PMID: 35185602	DOI: 10.3389/fphys.2021.801340
Q8IX19	1.01902	12.2135	3.56433	0.00101989	0.00707419	-1.68348
Q9GZQ3	-1.42877	11.7579	-3.48609	0.00127207	0.00851646	-1.89454	PMID: 30021164	DOI: 10.1016/j.celrep.2018.06.056
A6NKT7	-2.18746	11.9753	-3.47419	0.00131534	0.00874214	-1.92644
Q15025	-1.84093	13.9124	-3.43942	0.00144994	0.00943447	-2.0193
Q96BI3	1.90679	10.5346	3.38544	0.00168547	0.0105786	-2.16254
Q9NSI8	-1.48872	11.2471	-3.38092	0.00170676	0.0106591	-2.17448
O60443	1.22574	9.14469	3.34547	0.00188299	0.0113859	-2.26783
O14994	-1.09621	11.4324	-3.34204	0.00190092	0.0114554	-2.27682
P04839	1.42377	9.63604	3.3362	0.00193186	0.0115855	-2.29214	PMID: 26890413	DOI: 10.1080/15548627.2016.1144005
P51798	1.05115	12.2605	3.31701	0.00203691	0.012145	-2.34238	PMID: 37363915	DOI: 10.1371/journal.pgen.1010800
P07996	-1.23888	10.2058	-3.27714	0.00227285	0.0132338	-2.44625	PMID: 34168130; PMID: 23804767	DOI: 10.1038/s41467-021-24215-4	DOI: 10.1093/nar/gkt563
Q9UIB8	-1.51512	8.94605	-3.2089	0.00273828	0.0153388	-2.62242	PMID: 30522694	DOI: 10.1016/j.clim.2018.10.017
Q86WC4	1.21845	11.096	3.20348	0.00277887	0.0154545	-2.63632	PMID: 16525474	DOI: 10.1038/nature04535
Q9UPY8	1.72849	9.3869	3.16982	0.00304421	0.0166612	-2.72237
P02042	1.28374	14.4576	3.15416	0.00317566	0.0171835	-2.76221
Q9H8H3	1.48483	10.4333	3.14436	0.00326061	0.0174754	-2.78708
Q96AA3	1.21315	12.5976	3.13804	0.00331655	0.017714	-2.8031
O75155	-1.18643	9.72856	-3.11366	0.0035411	0.0186218	-2.86476	PMID: 37718510	DOI: 10.1016/j.xplc.2023.100720
Q13077	-1.22165	10.7056	-3.09633	0.00370924	0.0193774	-2.90837	PMID: 28351989	DOI: 10.1105/tpc.17.00056
Q8N9N2	2.59041	11.5525	3.07311	0.00394658	0.02036	-2.96664
Q93045	-4.80724	11.8484	-3.05895	0.00409821	0.0209696	-3.00203	PMID: 34923907	DOI: 10.1080/19382014.2021.2011550
Q9UHR4	-1.01949	8.78075	-3.00895	0.00467884	0.0231922	-3.1262
Q96L93	1.22844	11.4653	2.99318	0.00487746	0.023947	-3.16511	PMID: 31682838	DOI: 10.1016/j.jmb.2019.10.028
P12931	-1.25341	10.6815	-2.98935	0.00492693	0.0241432	-3.17455	PMID: 25028121	DOI: 10.1038/ncomms5425
Q13885	-2.34865	14.1721	-2.98272	0.00501367	0.0244698	-3.19087
P79483	1.42301	11.3621	2.92401	0.00584628	0.0273193	-3.33429
P82930	-1.05112	9.02236	-2.80672	0.00791179	0.0341889	-3.61545
Q5J8M3	1.05543	10.5427	2.77629	0.0085495	0.0362871	-3.68719
O75487	-1.16459	9.88722	-2.756	0.00900088	0.037738	-3.73473
P78549	-1.41757	10.5582	-2.74326	0.00929542	0.0386074	-3.76446
P33241	-1.09066	11.3564	-2.74052	0.00935983	0.0387463	-3.77083
P69905	1.11041	14.2195	2.72253	0.00979413	0.0400184	-3.81266
P11217	-1.06145	11.1446	-2.70593	0.0102111	0.0413038	-3.85106	PMID: 25053163	DOI: 10.1007/s10545-014-9743-2
Q99442	1.57534	10.8122	2.69223	0.0105675	0.0422767	-3.88264	PMID: 27749824	DOI: 10.1038/ncb3423
P62341	1.31222	11.0448	2.67212	0.0111117	0.0439156	-3.92881
P56945	-1.04694	11.2879	-2.66887	0.0112021	0.0441322	-3.93625
A9QM74	2.93977	9.9196	2.66031	0.0114431	0.044797	-3.9558	PMID: 24275456	DOI: 10.1016/j.yexcr.2013.11.014
Q9BSR8	1.08462	12.4801	2.59878	0.013323	0.050605	-4.09516
O75891	1.25199	10.1388	2.58984	0.0136186	0.0512744	-4.11522
Q96E39	-1.6216	9.91719	-2.58527	0.0137719	0.0516321	-4.12545
Q9NXW9	-1.22271	9.11611	-2.56585	0.0144417	0.0533372	-4.1688
Q53FV1	1.17492	11.1501	2.56538	0.0144584	0.0533669	-4.16985
P14923	1.16809	9.83403	2.5417	0.0153167	0.0555647	-4.22242
Q96EC8	1.10847	10.7759	2.50313	0.0168146	0.0597519	-4.30727
Q9H0J9	1.08765	10.1317	2.4888	0.0174045	0.061426	-4.33857
Q08999	-1.36396	9.22453	-2.41283	0.0208586	0.0707186	-4.50231
P0C7I6	-1.29624	10.35	-2.3824	0.0224084	0.0745063	-4.56685
Q13432	-1.12984	9.91656	-2.35852	0.0236969	0.0777483	-4.61709
Q99720	1.54828	10.4351	2.28278	0.0282377	0.08902	-4.77393
P49760	1.29345	10.0808	2.14917	0.0381768	0.111247	-5.04109
Q9NRW1	1.38703	9.35232	2.12326	0.0404296	0.116013	-5.09146
O15264	-1.79058	9.48642	-2.12201	0.0405411	0.116102	-5.09388
O15439	1.18108	9.2458	2.10865	0.0417502	0.118649	-5.11964
Q9UHQ9	1.64734	11.3623	2.09057	0.0434378	0.121881	-5.15432
Q53EP0	1.11797	11.2633	2.03567	0.0489337	0.133173	-5.25814
P60763	1.05372	14.5749	2.03116	0.0494115	0.133916	-5.26658
Q8TD26	-1.24677	11.834	-2.02445	0.050129	0.135211	-5.27909
O60307	-1.05623	10.1787	-2.01984	0.0506282	0.136202	-5.28769
O60907	-1.37245	9.80641	-1.98502	0.0545341	0.14427	-5.35198
Q86W92	-1.04929	11.2647	-1.95152	0.0585362	0.152386	-5.41299
P56381	-1.50516	10.0621	-1.9151	0.0631722	0.161605	-5.47835
O00165	1.61994	11.6963	1.90671	0.0642841	0.163438	-5.49326
P04264	1.72867	12.2023	1.90092	0.0650619	0.164808	-5.50354
P09619	-1.46493	12.8222	-1.89514	0.0658448	0.166247	-5.51374
Q68DK2	1.63894	10.2914	1.86766	0.0696833	0.173397	-5.56198
Q5VWG9	-1.10105	10.3537	-1.8303	0.0752051	0.183457	-5.6266
Q969T4	1.19532	13.9872	1.73501	0.0909965	0.211813	-5.78649
Q96EI5	1.05564	9.6142	1.70852	0.0958506	0.219292	-5.82965
Q9Y672	1.16227	11.0334	1.68871	0.09962	0.225866	-5.86156
P20160	1.41216	11.8264	1.67422	0.102455	0.230596	-5.8847
Q96AH8	-1.27535	11.9018	-1.66911	0.10347	0.232386	-5.89281
Q86V24	-1.01966	9.24675	-1.6601	0.10528	0.235259	-5.90707
P35527	2.0606	10.2678	1.6313	0.111243	0.243838	-5.95221
Q66GS9	1.23855	12.184	1.58809	0.120708	0.258115	-6.01865
Q14651	1.18926	14.1245	1.53388	0.133499	0.27798	-6.09979
Q96LT6	1.8011	11.4144	1.5295	0.134578	0.279103	-6.10624
P04350	2.24863	10.7261	1.46939	0.150112	0.301996	-6.19308
Q53TS8	1.19454	11.1762	1.42247	0.1632	0.319498	-6.25871
P46020	-1.35637	10.2397	-1.41265	0.16605	0.323371	-6.27221
Q9P2J3	-1.23568	10.8945	-1.36188	0.181407	0.342443	-6.34064
P35908	1.41022	10.8233	1.30047	0.201418	0.370182	-6.42036
Q8N7B9	1.37604	12.1094	1.22269	0.229118	0.404419	-6.51651
Q9H9S4	-2.05932	12.3034	-1.19387	0.240069	0.416643	-6.55075
P33260	-1.16706	9.27088	-1.11171	0.273376	0.453518	-6.64418
A1A5D9	-1.04514	10.9891	-1.076	0.28884	0.471346	-6.68285
Q5VT79	1.12721	10.9574	1.02813	0.31051	0.494355	-6.73282
Q8N7X0	1.05352	10.5428	0.995218	0.326044	0.511071	-6.76594
O14686	1.24218	11.0335	0.963798	0.341355	0.525507	-6.79659
Q9UDY4	-1.08413	10.9152	-0.927581	0.359589	0.544534	-6.83077
P35626	-1.02683	10.4985	-0.896708	0.375627	0.558308	-6.85892
Q8N4B4	-1.15771	11.0999	-0.789527	0.434795	0.614038	-6.94952

## Sheet: LPS VOLCANO
UniProt	logFC	AveExpr	t	P.Value	adj.P.Val	B	-log10 Adjusted P
P53634	-1.15434	13.3528	-30.5958	5.06277e-28	3.13942e-24	53.4516	23.5032
Q9UHL4	-1.15327	15.1602	-29.234	2.58867e-27	8.02618e-24	51.9094	23.0955
P07858	-0.994589	14.9621	-28.6644	5.23063e-27	1.08117e-23	51.2415	22.9661
O00584	-1.05119	14.5545	-27.9327	1.31587e-26	2.03993e-23	50.3628	22.6904
P10253	-0.868175	14.0244	-26.8718	5.21693e-26	6.47004e-23	49.0454	22.1891
Q9UBR2	-1.26371	13.9468	-25.8638	2.02273e-25	2.09049e-22	47.7432	21.6798
P61916	-1.15967	14.0529	-25.5253	3.22281e-25	2.63331e-22	47.2942	21.5795
P41218	0.873261	15.3334	25.4872	3.39728e-25	2.63331e-22	47.2434	21.5795
P17050	-0.846988	13.8405	-23.9958	2.83805e-24	1.95542e-21	45.1893	20.7088
Q9UBG0	-1.16346	12.1412	-22.5278	2.57731e-23	1.59819e-20	43.0416	19.7964
P51606	1.02905	12.495	21.8995	6.88579e-23	3.88171e-20	42.0811	19.411
P09960	0.437796	14.8505	21.8427	7.5345e-23	3.89345e-20	41.993	19.4097
P06280	-0.551579	13.7305	-21.3197	1.74267e-22	7.7475e-20	41.1716	19.1108
Q5EBM0	0.694868	13.0804	21.3174	1.74915e-22	7.7475e-20	41.168	19.1108
Q00534	-0.378228	15.3572	-19.8945	1.87732e-21	7.76084e-19	38.8352	18.1101
P29762	-0.638909	14.6129	-19.2243	6.03298e-21	2.33816e-18	37.6837	17.6311
Q8N3C0	0.535969	12.8102	19.1218	7.23273e-21	2.61633e-18	37.5046	17.5823
O95786	0.804184	12.1832	19.0943	7.59459e-21	2.61633e-18	37.4564	17.5823
P02786	-1.15172	13.1651	-18.7883	1.31266e-20	4.1891e-18	36.9156	17.3779
P07686	-0.727568	14.4216	-18.7723	1.3511e-20	4.1891e-18	36.887	17.3779
Q7Z3J2	-0.724861	12.5331	-18.7036	1.52935e-20	4.51595e-18	36.7645	17.3453
Q9Y646	-1.29965	11.9257	-16.8407	5.10878e-19	1.43998e-16	33.285	15.8416
P42224	0.585861	15.1171	16.675	7.08127e-19	1.90917e-16	32.9603	15.7192
P29350	-0.447521	15.6154	-16.0894	2.29244e-18	5.9231e-16	31.791	15.2275
Q9P000	-0.900096	12.1786	-15.838	3.83357e-18	9.50879e-16	31.2787	15.0219
P24752	-0.471556	16.752	-15.7345	4.74572e-18	1.13185e-15	31.0659	14.9462
Q13315	-0.381629	12.3245	-15.6244	5.96282e-18	1.36946e-15	30.8383	14.8634
Q460N5	0.732536	12.7682	15.5932	6.36312e-18	1.4092e-15	30.7735	14.851
O00754	-0.621763	15.1812	-15.1677	1.55692e-17	3.32912e-15	29.8808	14.4777
Q16401	0.776486	14.4242	14.4061	8.09261e-17	1.67274e-14	28.2342	13.7766
Q9UBI1	-0.905035	11.493	-14.086	1.64788e-16	3.25626e-14	27.5231	13.4873
P05161	1.24453	13.7542	14.0773	1.68038e-16	3.25626e-14	27.5035	13.4873
P16278	-0.509568	13.4672	-13.992	2.03517e-16	3.82427e-14	27.3119	13.4175
Q9Y6G5	-1.11703	12.2562	-13.9493	2.24066e-16	4.08656e-14	27.2156	13.3886
P42785	-0.906585	12.5565	-13.8682	2.69091e-16	4.74652e-14	27.0324	13.3236
P06865	-0.702833	13.5661	-13.8577	2.7556e-16	4.74652e-14	27.0086	13.3236
P15586	-0.653068	13.5981	-13.7987	3.15058e-16	5.28021e-14	26.8745	13.2773
Q16643	-0.723338	12.2541	-13.7027	3.91969e-16	6.39632e-14	26.6559	13.1941
P50897	-0.73267	17.378	-13.5718	5.28956e-16	8.41041e-14	26.3558	13.0752
Q63HN8	0.291917	13.3893	13.4837	6.4789e-16	1.00439e-13	26.1527	12.9981
Q14055	-0.422117	13.849	-13.2726	1.05705e-15	1.59872e-13	25.6624	12.7962
Q3KQV9	0.384778	14.5465	12.851	2.85437e-15	4.21427e-13	24.667	12.3753
Q16666	0.705803	12.6754	12.8119	3.13325e-15	4.51844e-13	24.5735	12.345
Q00653	-0.611617	12.9431	-12.7526	3.61008e-15	5.08775e-13	24.4315	12.2935
Q8NHJ6	-1.13976	12.812	-12.6172	4.99687e-15	6.88568e-13	24.1056	12.1621
Q02338	0.547818	13.7476	12.4625	7.26378e-15	9.7919e-13	23.7304	12.0091
P08243	-0.485385	14.8081	-12.452	7.45122e-15	9.83085e-13	23.7049	12.0074
Q8TDB6	0.585724	12.5544	12.2133	1.33516e-14	1.72486e-12	23.1198	11.7632
P19838	-5.75109	11.3499	-11.9978	2.27462e-14	2.82913e-12	22.5852	11.5483
Q9Y6E2	0.509162	14.8675	11.9966	2.28119e-14	2.82913e-12	22.5823	11.5483
Q16658	-0.32518	16.2539	-11.9216	2.74933e-14	3.34286e-12	22.395	11.4759
Q8TF42	0.377619	13.037	11.6368	5.62324e-14	6.70571e-12	21.6768	11.1736
Q9NR30	-0.255708	15.8229	-11.3421	1.19185e-13	1.39446e-11	20.9226	10.8556
O43491	-0.309116	14.0443	-11.3062	1.30716e-13	1.50106e-11	20.8299	10.8236
Q7Z401	-0.321374	13.5957	-11.2364	1.56451e-13	1.76392e-11	20.6494	10.7535
Q13510	0.550922	12.6954	11.2178	1.64175e-13	1.81795e-11	20.601	10.7404
P13928	-0.576374	14.8916	-11.1973	1.73107e-13	1.88323e-11	20.5478	10.7251
Q93034	-0.327263	13.4354	-11.178	1.81977e-13	1.92365e-11	20.4976	10.7159
P19525	0.26222	15.6222	11.1757	1.83028e-13	1.92365e-11	20.4918	10.7159
P54652	-0.554258	11.4841	-11.1134	2.15148e-13	2.22356e-11	20.3294	10.653
Q13451	-0.240461	14.5937	-10.9747	3.08815e-13	3.13929e-11	19.9665	10.5032
P30740	0.328429	14.8903	10.7397	5.72977e-13	5.73069e-11	19.3456	10.2418
P20592	1.42354	11.5154	10.5437	9.64654e-13	9.49495e-11	18.8223	10.0225
Q8WVV9	0.303236	12.8162	10.5208	1.02568e-12	9.93788e-11	18.7607	10.0027
O00151	-0.273157	15.4891	-10.5149	1.04188e-12	9.93953e-11	18.7449	10.0026
O14933	0.791895	11.7103	10.4331	1.29709e-12	1.21867e-10	18.5248	9.91411
Q8IYM9	3.17044	8.99526	10.4272	1.31802e-12	1.21986e-10	18.5088	9.91369
P46777	-0.330167	15.5443	-10.2626	2.05418e-12	1.87323e-10	18.0629	9.72741
P06753	-0.319678	18.1511	-10.2526	2.11094e-12	1.89709e-10	18.0356	9.72191
P50552	-0.313353	15.3468	-10.1319	2.92976e-12	2.59534e-10	17.7062	9.5858
Q5H9U9	0.361319	12.6421	10.1178	3.04476e-12	2.65923e-10	17.6676	9.57524
O95347	-0.192807	14.4045	-10.09	3.28494e-12	2.82915e-10	17.5913	9.54834
P11717	-0.307257	14.3741	-10.0544	3.62002e-12	3.07503e-10	17.4937	9.51215
Q14142	0.817634	12.397	9.98448	4.38435e-12	3.67397e-10	17.3012	9.43486
P51809	0.517783	13.6442	9.91178	5.35414e-12	4.4268e-10	17.1005	9.35391
P42166	-0.279111	14.7661	-9.80891	7.11197e-12	5.8028e-10	16.8152	9.23636
Q13557	-0.387388	14.1622	-9.78392	7.62148e-12	6.13776e-10	16.7457	9.21199
Q9HCJ6	-0.933577	13.2338	-9.74778	8.4246e-12	6.69755e-10	16.6451	9.17408
Q9Y2D5	0.357291	12.9407	9.74254	8.54805e-12	6.70968e-10	16.6304	9.1733
Q13501	-0.469208	13.3024	-9.69464	9.76473e-12	7.56889e-10	16.4968	9.12097
Q9Y5Q8	-0.368234	13.2074	-9.62539	1.18424e-11	9.06603e-10	16.3029	9.04258
P54687	-0.441682	13.987	-9.53921	1.50692e-11	1.13956e-09	16.0609	8.94326
Q7L266	0.657534	12.3284	9.51729	1.60242e-11	1.19718e-09	15.9991	8.92184
P40121	0.284374	17.296	9.48863	1.73661e-11	1.2772e-09	15.9184	8.89374
Q09666	-0.278185	16.9701	-9.48575	1.75071e-11	1.2772e-09	15.9102	8.89374
O75718	0.30515	14.9602	9.42569	2.07282e-11	1.4946e-09	15.7406	8.82548
P41226	0.23888	14.4367	9.38505	2.32441e-11	1.64553e-09	15.6255	8.78369
Q8WU79	-0.264168	16.9873	-9.38341	2.33522e-11	1.64553e-09	15.6208	8.78369
Q86VX2	-1.26254	12.1627	-9.37643	2.38168e-11	1.65942e-09	15.601	8.78004
Q53T59	0.278734	13.7303	9.36114	2.48672e-11	1.71335e-09	15.5577	8.76615
O60826	-4.04256	11.1266	-9.34057	2.6355e-11	1.7907e-09	15.4993	8.74698
Q96IR7	-0.39993	12.3113	-9.33773	2.65675e-11	1.7907e-09	15.4913	8.74698
P22234	-0.254465	16.1756	-9.32656	2.74205e-11	1.82833e-09	15.4595	8.73795
Q9H1I8	0.532987	12.831	9.28174	3.1131e-11	2.05365e-09	15.332	8.68747
A6NMY6	-0.318035	16.3633	-9.24996	3.40674e-11	2.22371e-09	15.2415	8.65292
Q4V328	-0.223104	13.4368	-9.23385	3.56617e-11	2.30353e-09	15.1955	8.63761
Q9UJ70	0.305749	13.7472	9.17771	4.18358e-11	2.67448e-09	15.0352	8.57276
P49736	-0.211024	16.2568	-9.16645	4.32001e-11	2.73351e-09	15.0029	8.56328
Q01459	-3.07411	10.4758	-9.13029	4.7892e-11	2.99978e-09	14.8994	8.52291
O43175	-0.251165	17.3344	-9.12293	4.89082e-11	3.02232e-09	14.8783	8.51966
P29590	0.268439	13.7095	9.12066	4.92267e-11	3.02232e-09	14.8718	8.51966
P06400	-0.249043	13.2449	-9.11386	5.01909e-11	3.05131e-09	14.8523	8.51551
P49407	-0.270806	13.4635	-9.10607	5.13203e-11	3.08968e-09	14.8299	8.51009
O95865	-0.347072	13.974	-9.06659	5.74532e-11	3.42565e-09	14.7166	8.46526
Q9H223	0.223652	14.4733	9.01965	6.57227e-11	3.8814e-09	14.5815	8.41101
Q13469	-0.752291	11.6432	-8.97892	7.3873e-11	4.32157e-09	14.4641	8.36436
P49321	-0.29437	16.5792	-8.88997	9.54255e-11	5.53022e-09	14.207	8.25726
P53004	0.217197	15.4603	8.81284	1.1924e-10	6.84637e-09	13.9833	8.16454
O60568	0.235004	14.937	8.7088	1.61227e-10	9.14587e-09	13.6804	8.03878
Q04760	0.55837	18.3055	8.70664	1.62239e-10	9.14587e-09	13.6741	8.03878
Q13422	-0.348107	12.8409	-8.70093	1.64954e-10	9.19003e-09	13.6575	8.03668
P28838	0.268727	15.8461	8.69879	1.65987e-10	9.19003e-09	13.6512	8.03668
P27816	-0.209098	15.2169	-8.65838	1.86693e-10	1.0245e-08	13.5332	7.98949
P36871	-0.211291	13.8743	-8.62804	2.03951e-10	1.10939e-08	13.4444	7.95492
O95340	-0.589035	12.098	-8.55164	2.54934e-10	1.37465e-08	13.2204	7.86181
Q8NCC3	-0.530671	11.8304	-8.48922	3.0606e-10	1.6361e-08	13.037	7.78619
P01019	0.575332	11.9954	8.45655	3.36851e-10	1.78531e-08	12.9407	7.74829
Q8IY21	0.498491	11.2698	8.41331	3.82493e-10	2.01003e-08	12.8132	7.6968
Q9BV40	0.322823	15.8424	8.36787	4.3724e-10	2.27842e-08	12.679	7.64237
P09972	0.41473	14.2606	8.35278	4.57137e-10	2.35212e-08	12.6343	7.62854
Q9Y266	-0.212388	15.818	-8.35142	4.58969e-10	2.35212e-08	12.6303	7.62854
P10619	-0.362917	13.6715	-8.30779	5.22038e-10	2.65341e-08	12.5011	7.5762
P15848	-0.393966	13.3657	-8.27933	5.67833e-10	2.84231e-08	12.4167	7.54633
P35579	-0.193348	17.6122	-8.27839	5.69417e-10	2.84231e-08	12.4139	7.54633
P22102	-0.194459	15.0621	-8.2763	5.72954e-10	2.84231e-08	12.4077	7.54633
P52630	0.36739	12.1371	8.23764	6.42386e-10	3.16146e-08	12.2929	7.50011
Q8IWB7	0.285544	14.7963	8.21936	6.78142e-10	3.31115e-08	12.2386	7.48002
Q15080	0.215976	14.9301	8.21556	6.85828e-10	3.32252e-08	12.2273	7.47853
O60784	0.351574	13.0769	8.21279	6.9147e-10	3.32388e-08	12.2191	7.47835
Q86VI3	-0.241368	12.7628	-8.19824	7.21956e-10	3.44373e-08	12.1758	7.46297
P78330	-0.484264	12.9387	-8.17621	7.70734e-10	3.64834e-08	12.1102	7.43791
Q14108	0.495195	12.649	8.1383	8.62592e-10	4.05222e-08	11.9972	7.39231
Q04864	-0.399366	13.4359	-8.12113	9.07785e-10	4.23246e-08	11.946	7.37341
Q96EQ0	-0.351395	12.4892	-8.11678	9.19604e-10	4.25557e-08	11.933	7.37104
Q14914	-0.271081	13.7787	-8.1084	9.42828e-10	4.33072e-08	11.908	7.36344
Q9UKU6	0.815731	10.6972	8.08313	1.01651e-09	4.63482e-08	11.8325	7.33397
P49770	-0.241556	13.6052	-8.04657	1.13356e-09	5.13081e-08	11.7232	7.28981
Q96C23	-0.32654	13.1378	-8.03226	1.18299e-09	5.31576e-08	11.6804	7.27443
P02545	-0.247147	17.5038	-8.0225	1.21795e-09	5.43348e-08	11.6512	7.26492
P10809	-0.226223	17.8646	-7.9418	1.55034e-09	6.86689e-08	11.4092	7.16324
Q9UH65	0.225527	13.4598	7.9302	1.60516e-09	7.0316e-08	11.3744	7.15295
Q5TFE4	-0.204768	14.4009	-7.92915	1.6102e-09	7.0316e-08	11.3712	7.15295
P78417	0.234551	16.5976	7.91378	1.68608e-09	7.31147e-08	11.325	7.136
Q9HB40	-0.324682	13.6059	-7.90577	1.72708e-09	7.43725e-08	11.3009	7.12859
P00491	-0.226585	17.4704	-7.90072	1.75341e-09	7.49855e-08	11.2858	7.12502
O14972	-0.510576	12.071	-7.88432	1.84187e-09	7.82288e-08	11.2364	7.10663
P33993	-0.168392	16.1399	-7.84483	2.07368e-09	8.72944e-08	11.1176	7.05901
P37198	-0.242778	13.5654	-7.84327	2.08347e-09	8.72944e-08	11.1129	7.05901
P24534	-0.231905	17.4467	-7.82983	2.16932e-09	9.02817e-08	11.0724	7.0444
Q99836	0.275899	13.7853	7.78361	2.49297e-09	1.03059e-07	10.933	6.98691
Q15650	0.418624	11.8887	7.77382	2.56756e-09	1.0544e-07	10.9034	6.97699
P13804	-0.17291	15.5227	-7.74559	2.79553e-09	1.14047e-07	10.8181	6.94292
Q14566	-0.217536	15.9242	-7.7288	2.94074e-09	1.19186e-07	10.7674	6.92377
Q15125	0.935628	13.8602	7.71799	3.03827e-09	1.2234e-07	10.7347	6.91243
Q01826	-0.266134	15.2183	-7.6783	3.42505e-09	1.3694e-07	10.6146	6.86347
O00299	-0.263688	17.8533	-7.67638	3.44503e-09	1.3694e-07	10.6088	6.86347
Q92611	0.371447	11.8937	7.66576	3.55735e-09	1.40504e-07	10.5766	6.85231
O00115	-0.687262	12.6345	-7.65473	3.67804e-09	1.44352e-07	10.5432	6.84058
P37268	0.498582	13.4597	7.62198	4.06118e-09	1.58386e-07	10.4439	6.80028
P25205	-0.18572	16.5714	-7.61939	4.09315e-09	1.58635e-07	10.436	6.7996
Q9UPW6	-0.242466	13.6175	-7.60137	4.32277e-09	1.65989e-07	10.3813	6.77992
Q14289	-0.179548	14.4175	-7.60032	4.33643e-09	1.65989e-07	10.3782	6.77992
Q12882	-0.421378	12.8558	-7.58375	4.55977e-09	1.73467e-07	10.3279	6.76078
Q16610	-0.550948	12.4854	-7.57902	4.62567e-09	1.74901e-07	10.3135	6.75721
Q8TCB0	2.3129	9.5093	7.53856	5.2296e-09	1.96538e-07	10.1905	6.70655
P48449	0.350947	12.7366	7.52358	5.47303e-09	2.04447e-07	10.145	6.68942
P43405	0.203034	14.2929	7.5189	5.55135e-09	2.06131e-07	10.1307	6.68586
Q8TDD1	-0.308944	13.5443	-7.48032	6.24198e-09	2.30019e-07	10.0133	6.63824
O95602	0.23488	12.9674	7.47891	6.26887e-09	2.30019e-07	10.009	6.63824
O95671	-0.301235	11.8181	-7.42908	7.29532e-09	2.66107e-07	9.8571	6.57494
P04004	0.836994	11.8984	7.4263	7.3575e-09	2.66292e-07	9.8486	6.57464
Q6RW13	0.453959	13.6192	7.42501	7.38628e-09	2.66292e-07	9.84469	6.57464
A8K0Z3	-0.525224	12.5487	-7.39883	7.99981e-09	2.86745e-07	9.76479	6.5425
Q13571	0.723987	12.3363	7.3964	8.05932e-09	2.87217e-07	9.75737	6.54179
P07814	-0.156944	15.8326	-7.38145	8.4351e-09	2.98892e-07	9.71173	6.52449
P09913	2.38547	9.29207	7.36669	8.82377e-09	3.10887e-07	9.66662	6.5074
Q12913	0.494877	12.172	7.36401	8.89612e-09	3.11666e-07	9.65845	6.50631
P17987	-0.190919	16.9891	-7.33043	9.85662e-09	3.43376e-07	9.55579	6.46423
P11388	-0.219925	14.9648	-7.31059	1.04725e-08	3.62794e-07	9.49511	6.44034
P52292	-0.215379	14.9245	-7.30835	1.05445e-08	3.63257e-07	9.48826	6.43979
P78371	-0.194426	16.5318	-7.24591	1.27643e-08	4.37299e-07	9.29702	6.35922
Q9NWU5	-0.234822	13.6607	-7.24286	1.2884e-08	4.38975e-07	9.28767	6.35756
Q14444	-0.225533	16.1814	-7.24052	1.29767e-08	4.39719e-07	9.2805	6.35683
Q99798	-0.18073	15.1726	-7.22257	1.371e-08	4.62041e-07	9.22548	6.33532
Q9NVJ2	0.364302	15.2258	7.21004	1.4247e-08	4.77544e-07	9.18703	6.32099
Q9P2R3	0.220683	15.6996	7.18997	1.51509e-08	5.05111e-07	9.12547	6.29661
O94886	0.828811	11.4056	7.14308	1.74961e-08	5.80178e-07	8.98146	6.23644
Q93050	0.397557	13.1689	7.1357	1.78968e-08	5.90309e-07	8.9588	6.22892
O14773	-0.567066	13.0778	-7.12605	1.84352e-08	6.04849e-07	8.92915	6.21835
P11279	0.681906	15.232	7.11871	1.8856e-08	6.15401e-07	8.90657	6.21084
P35573	-0.162253	13.7229	-7.10002	1.99709e-08	6.46321e-07	8.8491	6.18955
Q13488	0.507544	13.8192	7.09935	2.00119e-08	6.46321e-07	8.84705	6.18955
Q13573	-0.148686	13.8941	-7.08596	2.08526e-08	6.69985e-07	8.80588	6.17393
Q8IY81	-0.225665	13.9257	-7.08224	2.10929e-08	6.74211e-07	8.79442	6.1712
Q7Z3B4	-0.184703	13.9242	-7.07605	2.14983e-08	6.83647e-07	8.77537	6.16517
P50990	-0.165794	18.367	-7.07249	2.17351e-08	6.87649e-07	8.76442	6.16263
O60488	-0.188702	14.8884	-7.05921	2.26417e-08	7.12696e-07	8.72354	6.1471
Q8NDA8	0.24727	12.8002	7.04511	2.36458e-08	7.40544e-07	8.68014	6.13045
Q86U44	-0.166072	13.0285	-7.02067	2.5494e-08	7.94414e-07	8.60487	6.09995
P80723	0.467105	11.8085	7.01574	2.58845e-08	8.02548e-07	8.58966	6.09553
Q5VTR2	-0.176259	12.9432	-7.00498	2.67569e-08	8.25469e-07	8.55651	6.0833
Q15785	-0.255902	13.7557	-6.95914	3.08189e-08	9.4608e-07	8.41518	6.02407
P45973	-0.199801	15.2996	-6.94798	3.18987e-08	9.74403e-07	8.38075	6.01126
P05771	0.26518	13.645	6.93519	3.31826e-08	1.00865e-06	8.3413	5.99626
Q709C8	0.158511	14.0699	6.93055	3.36609e-08	1.0182e-06	8.32699	5.99217
Q5K651	0.283516	13.1115	6.91957	3.4822e-08	1.04821e-06	8.29309	5.97955
P24941	-0.190226	13.8659	-6.9108	3.57781e-08	1.07179e-06	8.26601	5.96989
Q6IAA8	0.432392	14.0684	6.90583	3.6331e-08	1.08027e-06	8.25068	5.96647
Q12824	-0.199336	13.7808	-6.90442	3.64896e-08	1.08027e-06	8.24632	5.96647
Q8TEX9	-0.153715	14.6097	-6.90359	3.6584e-08	1.08027e-06	8.24374	5.96647
P17535	-0.515811	12.3376	-6.89333	3.77619e-08	1.10977e-06	8.21206	5.95477
Q96L92	0.223162	13.1739	6.88582	3.8648e-08	1.13046e-06	8.18888	5.94675
Q9NTJ3	-0.130748	14.5876	-6.8792	3.94471e-08	1.14383e-06	8.16842	5.94164
Q2M2I8	0.177461	14.8896	6.87898	3.94742e-08	1.14383e-06	8.16773	5.94164
P33992	-0.184965	16.3373	-6.87715	3.9698e-08	1.14497e-06	8.16208	5.94121
P04066	-0.554532	11.4698	-6.8694	4.06608e-08	1.1673e-06	8.13813	5.93282
P09429	-0.41643	15.7746	-6.86698	4.09659e-08	1.17064e-06	8.13066	5.93158
P63220	-0.255578	17.9842	-6.85914	4.19709e-08	1.19386e-06	8.10644	5.92305
P51858	-0.250689	15.4702	-6.84994	4.31824e-08	1.22271e-06	8.07799	5.91268
P49588	-0.182981	15.8182	-6.84376	4.4016e-08	1.24065e-06	8.05888	5.90635
P35520	-0.259953	14.373	-6.83619	4.50582e-08	1.26428e-06	8.0355	5.89816
P48643	-0.156501	16.0092	-6.82617	4.64777e-08	1.29824e-06	8.0045	5.88665
P52790	0.184595	13.2403	6.82414	4.67695e-08	1.30053e-06	7.99824	5.88588
P10153	-0.646492	13.3026	-6.82028	4.73317e-08	1.31028e-06	7.9863	5.88263
Q9BRJ6	-0.366263	12.2704	-6.79134	5.17689e-08	1.42675e-06	7.89676	5.84565
Q96AE4	-0.175593	16.0543	-6.76898	5.54804e-08	1.52227e-06	7.82758	5.81751
P54105	-0.274426	14.8652	-6.75905	5.72144e-08	1.56294e-06	7.79683	5.80606
Q86T03	0.620482	11.9655	6.75615	5.77314e-08	1.56513e-06	7.78785	5.80545
Q6UX53	0.794415	13.6647	6.75576	5.77996e-08	1.56513e-06	7.78667	5.80545
Q96CX2	0.212408	13.8288	6.74949	5.89352e-08	1.58895e-06	7.76723	5.79889
P49454	-0.239557	12.3055	-6.74723	5.93497e-08	1.59319e-06	7.76023	5.79773
Q9UQE7	-0.138275	14.6014	-6.74232	6.0259e-08	1.61063e-06	7.74504	5.793
Q9UGI8	-0.215694	14.0193	-6.73912	6.08604e-08	1.61842e-06	7.73512	5.79091
P68366	0.238963	16.7836	6.73799	6.10725e-08	1.61842e-06	7.73164	5.79091
P12270	-0.144942	14.9383	-6.69132	7.05849e-08	1.85522e-06	7.58706	5.73161
P08397	-0.242826	13.6291	-6.69122	7.06065e-08	1.85522e-06	7.58675	5.73161
P45954	0.226803	12.8723	6.6877	7.13833e-08	1.86771e-06	7.57582	5.72869
P29728	1.32906	11.9957	6.68587	7.17892e-08	1.87044e-06	7.57016	5.72806
Q8N884	0.255546	12.2445	6.67311	7.46892e-08	1.93786e-06	7.53061	5.71268
A0AV96	-0.447459	11.6375	-6.66598	7.63609e-08	1.97297e-06	7.5085	5.70488
P19474	0.220518	14.5154	6.6637	7.69029e-08	1.97873e-06	7.50144	5.70361
O00626	-2.23363	9.32145	-6.66204	7.73004e-08	1.98074e-06	7.49629	5.70317
O00762	-0.499971	14.2641	-6.65508	7.89898e-08	2.0157e-06	7.4747	5.69557
Q86V21	0.171696	13.3938	6.65027	8.01789e-08	2.03766e-06	7.45978	5.69087
P01024	1.16991	9.78884	6.6448	8.15508e-08	2.06407e-06	7.44284	5.68528
Q9Y6N5	0.207812	15.4549	6.61838	8.85272e-08	2.23153e-06	7.36088	5.6514
P83111	-0.219061	12.4879	-6.61659	8.90205e-08	2.23488e-06	7.35534	5.65075
P04083	-0.230541	15.7372	-6.59241	9.59666e-08	2.39955e-06	7.28033	5.61987
P11908	-0.252961	13.9222	-6.58871	9.70788e-08	2.41761e-06	7.26882	5.61661
Q7Z2W4	0.113787	14.4882	6.57286	1.01983e-07	2.52309e-06	7.21963	5.59807
Q9UMY4	0.289029	13.5001	6.57195	1.0227e-07	2.52309e-06	7.21682	5.59807
O43760	0.288678	14.967	6.57112	1.02535e-07	2.52309e-06	7.21424	5.59807
Q96RK1	0.596467	12.4776	6.55289	1.08517e-07	2.65975e-06	7.15764	5.57516
Q14141	-0.318465	13.3184	-6.54791	1.10212e-07	2.68469e-06	7.14218	5.57111
P22087	-0.231532	16.5949	-6.54736	1.10401e-07	2.68469e-06	7.14047	5.57111
Q15003	-0.210356	13.5163	-6.52741	1.1747e-07	2.84544e-06	7.07852	5.54585
Q13610	-0.262327	12.5667	-6.52583	1.18051e-07	2.84837e-06	7.0736	5.5454
P12268	-0.200279	15.8428	-6.51539	1.21949e-07	2.93104e-06	7.04118	5.53298
Q8TC07	-0.120883	15.2334	-6.51345	1.22688e-07	2.93741e-06	7.03515	5.53204
P15289	-0.354806	12.1406	-6.47044	1.40267e-07	3.34536e-06	6.90155	5.47556
Q9UHD8	-0.169766	14.125	-6.46845	1.4114e-07	3.35329e-06	6.89536	5.47453
Q9GZT9	0.297381	14.5554	6.45457	1.47379e-07	3.48815e-06	6.85221	5.4574
Q06481	0.562384	11.6144	6.44602	1.51356e-07	3.56867e-06	6.82564	5.44749
O15553	0.276842	12.3401	6.43788	1.55244e-07	3.64648e-06	6.80034	5.43813
Q9H299	-0.222538	16.6317	-6.42489	1.61657e-07	3.78278e-06	6.75996	5.42219
Q96RS6	-0.168193	14.0359	-6.40605	1.71439e-07	3.99267e-06	6.70137	5.39874
Q9UPN3	-0.124451	14.9413	-6.40516	1.71915e-07	3.99267e-06	6.69861	5.39874
Q9HC35	-0.173541	12.8857	-6.40175	1.73754e-07	4.02034e-06	6.68799	5.39574
P09467	-0.259444	14.0771	-6.39311	1.78498e-07	4.11475e-06	6.66113	5.38566
P19878	0.197047	14.1199	6.38734	1.81737e-07	4.16061e-06	6.64319	5.38084
P31943	-0.212633	18.2065	-6.38718	1.81829e-07	4.16061e-06	6.64269	5.38084
P35232	-0.169782	16.2663	-6.38352	1.83915e-07	4.19285e-06	6.63132	5.37749
O15067	-0.19674	13.6716	-6.3704	1.91597e-07	4.33878e-06	6.59051	5.36263
Q9UIQ6	0.267235	12.6947	6.3693	1.92259e-07	4.33878e-06	6.58707	5.36263
Q9BV57	-0.421533	12.6447	-6.36904	1.92415e-07	4.33878e-06	6.58626	5.36263
Q9UNA1	0.417582	11.6378	6.3661	1.94183e-07	4.36278e-06	6.57714	5.36024
Q9Y2L1	-0.163297	14.7024	-6.36417	1.95357e-07	4.37331e-06	6.57113	5.35919
Q9BVG4	-0.166727	14.8481	-6.35966	1.98124e-07	4.41931e-06	6.5571	5.35465
O43805	-0.21727	13.705	-6.3535	2.01968e-07	4.48891e-06	6.53795	5.34786
O15355	-0.188699	15.5199	-6.34821	2.05334e-07	4.54742e-06	6.52147	5.34224
P31948	-0.196509	17.3361	-6.33492	2.14025e-07	4.72303e-06	6.48014	5.32578
Q14088	0.42969	12.2722	6.3147	2.27967e-07	5.01285e-06	6.41722	5.29991
P30520	-0.182475	15.3999	-6.29925	2.39232e-07	5.22468e-06	6.36915	5.28194
Q15022	-0.218659	14.6851	-6.29918	2.39285e-07	5.22468e-06	6.36893	5.28194
Q99497	-0.197912	17.4854	-6.27407	2.58799e-07	5.63093e-06	6.29079	5.24942
Q9NZM1	-0.231471	12.8741	-6.25955	2.70806e-07	5.87156e-06	6.2456	5.23125
O94760	-0.296282	12.0358	-6.24977	2.79205e-07	6.03259e-06	6.21516	5.2195
P00966	-5.12181	14.095	-6.23431	2.93028e-07	6.30925e-06	6.16701	5.20002
Q8WWM7	-0.148793	14.6729	-6.22296	3.03603e-07	6.50505e-06	6.13169	5.18675
Q14213	-1.21472	10.4682	-6.22231	3.04219e-07	6.50505e-06	6.12967	5.18675
Q04206	-0.169168	13.8265	-6.21954	3.06863e-07	6.51806e-06	6.12105	5.18588
Q5VZM2	0.302753	13.1571	6.21947	3.0693e-07	6.51806e-06	6.12083	5.18588
Q6DKJ4	0.208261	13.311	6.21757	3.08765e-07	6.53465e-06	6.11489	5.18478
Q32P28	0.159268	14.9565	6.20857	3.17565e-07	6.69804e-06	6.0869	5.17405
P43304	0.199054	14.6385	6.19445	3.31894e-07	6.97652e-06	6.04293	5.15636
P56537	-0.195336	16.0255	-6.17019	3.5804e-07	7.48714e-06	5.9674	5.12568
O95848	0.312117	12.5652	6.16969	3.586e-07	7.48714e-06	5.96584	5.12568
P61978	-0.162109	18.3738	-6.15777	3.7222e-07	7.74542e-06	5.92872	5.11096
Q9BQE3	-0.30847	15.701	-6.15561	3.74738e-07	7.77175e-06	5.922	5.10948
Q9BXW6	0.266851	12.6074	6.14646	3.8562e-07	7.97076e-06	5.8935	5.0985
Q14980	-0.131225	15.0398	-6.14134	3.91841e-07	8.07245e-06	5.87756	5.09299
Q9Y230	-0.146775	16.2281	-6.13973	3.93815e-07	8.08626e-06	5.87256	5.09225
P13797	-0.218348	13.8788	-6.13098	4.04743e-07	8.2832e-06	5.8453	5.0818
P50991	-0.172163	16.8031	-6.10454	4.39638e-07	8.96774e-06	5.76296	5.04732
P08133	0.173444	17.9689	6.09738	4.49591e-07	9.14071e-06	5.74067	5.03902
P38117	-0.158054	15.6475	-6.09607	4.51444e-07	9.14838e-06	5.73658	5.03866
O75494	-0.349276	14.0345	-6.09434	4.53895e-07	9.16809e-06	5.73119	5.03772
Q9C0C2	-0.184882	12.4892	-6.07586	4.80901e-07	9.68204e-06	5.67366	5.01403
P36897	0.561542	11.3529	6.07268	4.85709e-07	9.74718e-06	5.66376	5.01112
P07093	2.09804	9.18762	6.06413	4.98887e-07	9.97935e-06	5.63711	5.0009
P33991	-0.177324	15.694	-6.02602	5.62063e-07	1.12069e-05	5.51845	4.95051
Q9BXP2	0.589591	12.8423	6.02214	5.6894e-07	1.13077e-05	5.50635	4.94663
Q9HAR2	-0.352358	12.5442	-6.01872	5.75052e-07	1.13926e-05	5.49572	4.94338
O00629	-0.244698	13.7104	-6.00501	6.00262e-07	1.18542e-05	5.45303	4.92613
Q96DH6	-0.202467	12.6203	-6.00136	6.07167e-07	1.19525e-05	5.44165	4.92254
O95466	-0.36911	13.6001	-5.99691	6.15677e-07	1.20817e-05	5.4278	4.91787
P15311	-0.285744	15.8276	-5.98763	6.33827e-07	1.23986e-05	5.3989	4.90663
P07355	-0.249968	15.7962	-5.98538	6.38308e-07	1.2447e-05	5.39189	4.90494
Q8TEQ6	-0.176839	13.0407	-5.98265	6.43794e-07	1.25146e-05	5.38337	4.90258
Q86UD0	-0.550692	11.1291	-5.97962	6.49913e-07	1.25807e-05	5.37396	4.9003
P15121	-0.215187	15.3345	-5.97897	6.5125e-07	1.25807e-05	5.37192	4.9003
P22694	-0.371039	12.3508	-5.97774	6.53758e-07	1.25899e-05	5.3681	4.89998
P46013	-0.154942	15.0087	-5.97505	6.59285e-07	1.26571e-05	5.35972	4.89767
Q92828	0.245361	13.5751	5.97268	6.64185e-07	1.27118e-05	5.35236	4.89579
P61221	-0.142281	14.8644	-5.96596	6.78319e-07	1.29423e-05	5.33141	4.88799
Q9UI12	0.18733	14.979	5.96031	6.90419e-07	1.3123e-05	5.31382	4.88197
P40227	-0.162107	16.9178	-5.95957	6.92023e-07	1.3123e-05	5.31152	4.88197
O75534	-0.135931	15.7293	-5.95701	6.9759e-07	1.31883e-05	5.30355	4.87981
P52566	-0.188397	17.2217	-5.95365	7.04975e-07	1.32874e-05	5.29308	4.87656
Q92922	-0.142681	14.3968	-5.91694	7.90822e-07	1.48603e-05	5.1788	4.82797
Q9UQ80	-0.159433	17.2543	-5.91501	7.95629e-07	1.49054e-05	5.17278	4.82666
Q7LDG7	0.213184	13.322	5.91158	8.04216e-07	1.50209e-05	5.1621	4.8233
Q9BYT8	-0.205719	14.2762	-5.90422	8.2295e-07	1.53247e-05	5.13921	4.81461
Q14181	-0.179685	13.1111	-5.89159	8.56144e-07	1.58951e-05	5.09989	4.79874
Q13884	0.184554	13.9314	5.88709	8.68299e-07	1.60726e-05	5.08588	4.79391
Q9UHX1	-0.174648	15.6357	-5.87383	9.05108e-07	1.67041e-05	5.04461	4.77718
Q14683	-0.122402	15.0101	-5.8702	9.15471e-07	1.68452e-05	5.03329	4.77352
P08238	-0.264102	18.4656	-5.86621	9.26979e-07	1.70065e-05	5.02088	4.76938
Q99643	1.80055	10.3805	5.85914	9.47732e-07	1.7336e-05	4.99887	4.76105
P62195	-0.139275	15.452	-5.85583	9.576e-07	1.74649e-05	4.98857	4.75783
Q96J88	1.9174	9.4714	5.85094	9.72384e-07	1.76826e-05	4.97335	4.75245
Q9H3M7	-0.367591	13.0699	-5.84833	9.8036e-07	1.77755e-05	4.96523	4.75018
P52789	-0.272274	12.8657	-5.84071	1.00404e-06	1.81517e-05	4.94151	4.74108
O14980	-0.135946	15.4212	-5.83472	1.02305e-06	1.84416e-05	4.92287	4.7342
Q9UNZ2	-0.218936	13.4342	-5.82848	1.04321e-06	1.87505e-05	4.90348	4.72699
Q15173	-2.23553	10.747	-5.82388	1.05836e-06	1.8968e-05	4.88915	4.72198
O15182	-0.575385	11.1453	-5.81876	1.07546e-06	1.92188e-05	4.87323	4.71627
P32246	1.39826	10.7027	5.81348	1.0934e-06	1.94833e-05	4.85679	4.71034
P24844	-0.284459	13.549	-5.81043	1.10389e-06	1.96138e-05	4.8473	4.70744
Q96P53	0.353204	12.3453	5.80906	1.10863e-06	1.96418e-05	4.84304	4.70682
Q9NS87	-0.175735	13.5755	-5.80072	1.13797e-06	2.0065e-05	4.8171	4.69756
O95218	-0.198695	13.2882	-5.80043	1.13899e-06	2.0065e-05	4.81621	4.69756
Q9NXN4	0.232108	12.6897	5.79888	1.14455e-06	2.0067e-05	4.81137	4.69752
P46940	-0.119758	16.4707	-5.79859	1.14557e-06	2.0067e-05	4.81048	4.69752
P62314	-0.269813	16.1977	-5.79623	1.15407e-06	2.01589e-05	4.80314	4.69553
P09874	-0.187975	17.053	-5.78237	1.20529e-06	2.09944e-05	4.76	4.6779
Q01844	-0.211642	15.0162	-5.77719	1.225e-06	2.12779e-05	4.74389	4.67207
P30281	0.377901	12.3176	5.76589	1.26909e-06	2.19822e-05	4.70877	4.65793
P18754	-0.164819	15.4303	-5.75897	1.29692e-06	2.24017e-05	4.68722	4.64972
Q15293	-0.161648	14.3041	-5.75734	1.30354e-06	2.24534e-05	4.68217	4.64872
O43148	-0.152676	13.5506	-5.75316	1.3207e-06	2.2686e-05	4.66918	4.64424
P05109	1.71882	12.8436	5.73568	1.39501e-06	2.38963e-05	4.61482	4.62167
Q13576	0.338731	11.5518	5.71958	1.46713e-06	2.50625e-05	4.56477	4.60098
P43686	-0.143817	15.4322	-5.71271	1.49903e-06	2.5537e-05	4.54341	4.59283
P53582	-0.164842	14.2982	-5.7026	1.54728e-06	2.62867e-05	4.51197	4.58026
P12277	-0.203695	14.9858	-5.6971	1.57415e-06	2.66702e-05	4.49487	4.57397
Q96F86	-0.189162	12.6052	-5.69614	1.57889e-06	2.66776e-05	4.49189	4.57385
P41250	-0.186199	15.7986	-5.6873	1.62318e-06	2.73515e-05	4.46442	4.56302
Q9Y3A5	-0.152358	14.31	-5.66835	1.72241e-06	2.8945e-05	4.40553	4.53843
Q96SB4	-0.213567	13.7852	-5.66676	1.731e-06	2.90107e-05	4.4006	4.53744
Q03169	-0.248306	13.3322	-5.63802	1.89396e-06	3.16562e-05	4.31132	4.49954
Q9Y3F4	-0.146803	14.9339	-5.63493	1.91234e-06	3.18775e-05	4.30174	4.49652
O95861	-0.203323	14.1234	-5.6298	1.94327e-06	3.22485e-05	4.28582	4.49149
P35268	-0.148826	17.9766	-5.62952	1.945e-06	3.22485e-05	4.28493	4.49149
P00558	-0.155547	18.9792	-5.62835	1.95216e-06	3.22809e-05	4.28129	4.49105
Q8WUA2	-0.203704	12.9855	-5.60795	2.08084e-06	3.43173e-05	4.21796	4.46449
Q15046	-0.149818	16.2936	-5.60117	2.12547e-06	3.49603e-05	4.19691	4.45642
Q9H2H8	-0.249174	12.4852	-5.59261	2.18315e-06	3.58141e-05	4.17035	4.44595
O00231	-0.0996784	16.136	-5.58383	2.24401e-06	3.67153e-05	4.14309	4.43515
Q99541	0.268708	13.2244	5.5786	2.28102e-06	3.72227e-05	4.12686	4.42919
P35754	0.287011	13.5266	5.57651	2.29601e-06	3.72858e-05	4.12037	4.42846
Q9HCE1	-0.240652	12.2988	-5.57638	2.29691e-06	3.72858e-05	4.11998	4.42846
P04080	0.229024	14.7729	5.57482	2.30813e-06	3.737e-05	4.11515	4.42748
Q01581	0.263415	15.8657	5.56635	2.37015e-06	3.82743e-05	4.08885	4.41709
Q9H0E2	0.239216	12.586	5.56509	2.37952e-06	3.83258e-05	4.08494	4.41651
Q9NV96	2.01966	9.43132	5.56334	2.39256e-06	3.8436e-05	4.07952	4.41526
O43447	-0.199663	16.6782	-5.55377	2.4653e-06	3.95022e-05	4.04983	4.40338
Q99832	-0.137202	16.532	-5.54486	2.53501e-06	4.05145e-05	4.02218	4.39239
Q7KZI7	-0.295262	11.9262	-5.5421	2.55695e-06	4.076e-05	4.01364	4.38977
Q9UHI6	-0.177061	13.5188	-5.54102	2.56563e-06	4.07935e-05	4.01028	4.38941
Q96RF0	0.228916	12.6926	5.53488	2.6154e-06	4.14785e-05	3.99123	4.38218
Q06203	-0.258716	11.6374	-5.53316	2.6295e-06	4.15958e-05	3.9859	4.38095
Q9UKK9	-0.138855	14.7431	-5.53199	2.6391e-06	4.16414e-05	3.98229	4.38047
Q9H974	-0.191844	12.6005	-5.5206	2.73485e-06	4.30427e-05	3.94696	4.3661
Q9Y4E8	-0.136747	13.9806	-5.51977	2.74198e-06	4.30457e-05	3.94438	4.36607
Q9H0A8	-0.324613	12.9511	-5.51482	2.78476e-06	4.36069e-05	3.92904	4.36044
Q9UNN5	-0.179121	14.7413	-5.50316	2.88819e-06	4.51124e-05	3.8929	4.3457
Q12904	-0.135477	14.9324	-5.49708	2.94359e-06	4.58624e-05	3.87406	4.33854
P68104	-0.405606	12.6431	-5.49283	2.98297e-06	4.63594e-05	3.8609	4.33386
P34059	-1.7648	10.5896	-5.49046	3.00517e-06	4.65877e-05	3.85355	4.33173
Q6ZSR9	0.213882	13.5491	5.48862	3.02253e-06	4.674e-05	3.84784	4.33031
P50454	-0.208801	15.4537	-5.48744	3.03369e-06	4.67958e-05	3.84419	4.32979
Q13263	-0.123941	16.606	-5.47213	3.18242e-06	4.89682e-05	3.79677	4.31009
P35659	-0.130488	15.4802	-5.46395	3.26487e-06	5.0105e-05	3.77143	4.30012
Q567U6	-2.82331	10.9937	-5.46321	3.27246e-06	5.0105e-05	3.76913	4.30012
Q9Y3C0	-0.479626	11.7552	-5.45805	3.32559e-06	5.07931e-05	3.75317	4.2942
P48507	-0.200358	13.2852	-5.44743	3.43784e-06	5.23785e-05	3.72029	4.28085
A0MZ66	-0.147543	12.7613	-5.44285	3.48744e-06	5.30039e-05	3.7061	4.27569
P78346	-0.22403	14.8445	-5.44077	3.51023e-06	5.32199e-05	3.69965	4.27393
Q6VMQ6	-0.268616	12.8415	-5.42846	3.64783e-06	5.51713e-05	3.66156	4.25829
P06737	-0.147748	15.1419	-5.42678	3.66704e-06	5.52526e-05	3.65636	4.25765
Q13951	-0.156188	13.7529	-5.42644	3.67103e-06	5.52526e-05	3.65529	4.25765
Q14157	-0.145892	14.0871	-5.41941	3.75245e-06	5.63413e-05	3.63356	4.24917
O60313	-0.124337	13.7119	-5.40862	3.88115e-06	5.81329e-05	3.60017	4.23558
P23141	0.16456	16.1309	5.40675	3.90393e-06	5.83332e-05	3.59438	4.23408
O75368	0.189403	16.924	5.39501	4.04968e-06	6.03656e-05	3.55808	4.21921
P61011	-0.121107	14.5347	-5.39067	4.10505e-06	6.10441e-05	3.54464	4.21436
P07339	-0.300537	15.0421	-5.38964	4.11822e-06	6.10935e-05	3.54147	4.214
Q5UIP0	-0.113709	13.4552	-5.38731	4.14828e-06	6.13926e-05	3.53427	4.21188
P17900	-1.22104	11.6874	-5.37264	4.34286e-06	6.41192e-05	3.48889	4.19301
O15121	0.590849	12.1556	5.35933	4.52709e-06	6.66804e-05	3.44777	4.176
Q6P1N9	-0.162594	13.5538	-5.35026	4.65717e-06	6.83585e-05	3.41974	4.16521
O14841	0.154992	13.1794	5.34985	4.66306e-06	6.83585e-05	3.41849	4.16521
P13693	-0.264759	15.8535	-5.34146	4.78686e-06	7.00078e-05	3.39256	4.15485
P62258	-0.164773	17.5335	-5.33206	4.92931e-06	7.19215e-05	3.36354	4.14314
Q01130	-0.271235	16.0948	-5.3267	5.01257e-06	7.29647e-05	3.34697	4.13689
Q96BI1	0.593289	12.0863	5.29357	5.55836e-06	8.07198e-05	3.24473	4.09302
O75533	-0.127717	15.817	-5.2771	5.85132e-06	8.47758e-05	3.19393	4.07173
P20700	-0.142572	17.0388	-5.27548	5.88098e-06	8.50069e-05	3.18893	4.07055
Q12788	-0.154688	14.0812	-5.26973	5.98734e-06	8.6343e-05	3.17121	4.06377
P13500	2.18787	9.15084	5.26771	6.02531e-06	8.66889e-05	3.16496	4.06204
P43353	0.538389	11.3239	5.26008	6.17038e-06	8.85707e-05	3.14143	4.05271
Q9BWD1	0.227791	14.8941	5.25924	6.18642e-06	8.85959e-05	3.13887	4.05259
P30050	-0.155712	16.5144	-5.25063	6.35484e-06	9.07981e-05	3.11231	4.04192
Q7RTN6	-0.859215	10.2657	-5.24882	6.39075e-06	9.11012e-05	3.10674	4.04048
Q16555	-0.151364	16.6791	-5.24682	6.43063e-06	9.14595e-05	3.10059	4.03877
Q9UIG0	-0.126913	14.2796	-5.24291	6.50957e-06	9.23704e-05	3.08853	4.03447
Q8N131	0.393963	12.6097	5.24009	6.56701e-06	9.29243e-05	3.07984	4.03187
P62847	-0.222645	15.6476	-5.23952	6.57858e-06	9.29243e-05	3.0781	4.03187
Q9BT78	-0.148888	14.1442	-5.23566	6.65823e-06	9.37151e-05	3.06621	4.02819
P39023	-0.299612	16.6882	-5.23535	6.66479e-06	9.37151e-05	3.06524	4.02819
P08865	-0.164838	17.6652	-5.22084	6.97301e-06	9.78273e-05	3.02055	4.00954
Q7Z4W1	0.203049	14.7063	5.21809	7.03289e-06	9.84446e-05	3.0121	4.00681
Q99719	-0.274679	13.5215	-5.21286	7.14856e-06	9.96659e-05	2.99598	4.00145
Q96BR5	-0.239433	14.4777	-5.21269	7.15228e-06	9.96659e-05	2.99547	4.00145
Q13428	-0.164895	13.1414	-5.20465	7.33374e-06	0.000101552	2.97071	3.99331
P33316	-0.167324	17.3953	-5.20424	7.34299e-06	0.000101552	2.96946	3.99331
P05455	-0.132884	16.6959	-5.20417	7.34453e-06	0.000101552	2.96925	3.99331
O94804	-0.11028	14.5813	-5.2038	7.35317e-06	0.000101552	2.96809	3.99331
Q9Y265	-0.120437	16.6626	-5.19999	7.44096e-06	0.000102536	2.95637	3.98912
Q86VP1	-2.44984	11.1832	-5.19799	7.48734e-06	0.000102947	2.95023	3.98739
P60842	-0.197138	17.0038	-5.19347	7.59342e-06	0.00010405	2.93633	3.98276
Q9UH03	0.471858	12.0667	5.19315	7.60115e-06	0.00010405	2.93532	3.98276
Q13085	-0.154059	14.164	-5.1827	7.85234e-06	0.000107252	2.9032	3.96959
Q8N1F7	-0.0998123	14.9799	-5.17916	7.93944e-06	0.000108203	2.8923	3.96576
Q8IY95	0.502115	11.9612	5.17826	7.96159e-06	0.000108267	2.88955	3.9655
Q9P260	-0.356094	11.3583	-5.17655	8.00424e-06	0.000108609	2.88427	3.96413
Q15437	-0.142893	14.5025	-5.17466	8.05136e-06	0.00010901	2.87847	3.96253
Q4G0N4	-0.190326	13.0645	-5.16904	8.19352e-06	0.000110693	2.86119	3.95588
P45974	-0.148217	14.8811	-5.16543	8.28616e-06	0.000111701	2.85008	3.95194
P61769	0.334101	13.2268	5.16428	8.31592e-06	0.0001118	2.84654	3.95156
Q6PL18	0.147946	13.171	5.16375	8.32954e-06	0.0001118	2.84492	3.95156
P31939	-0.119735	16.0142	-5.16187	8.37829e-06	0.000112203	2.83916	3.94999
P19338	-0.167937	18.1149	-5.1612	8.39579e-06	0.000112203	2.8371	3.94999
Q15019	-0.128476	15.4389	-5.15477	8.56549e-06	0.000114225	2.81734	3.94224
P16402	-0.379457	14.6496	-5.1455	8.81614e-06	0.000117294	2.78885	3.93072
Q9BQ39	-0.158161	13.5688	-5.14487	8.83357e-06	0.000117294	2.7869	3.93072
Q15654	-0.18696	13.7209	-5.14418	8.85237e-06	0.000117294	2.7848	3.93072
Q12905	-0.135416	16.2986	-5.13576	9.0875e-06	0.000119994	2.75892	3.92084
Q8IWS0	-0.200832	13.6153	-5.1355	9.09482e-06	0.000119994	2.75812	3.92084
O00410	-0.168897	15.555	-5.13068	9.23215e-06	0.000121547	2.74332	3.91526
P17252	0.237878	12.6665	5.12628	9.35915e-06	0.000122958	2.72984	3.91024
B0I1T2	0.177941	14.7909	5.10619	9.9625e-06	0.000130608	2.66816	3.88403
Q14694	-0.178217	14.2389	-5.10343	1.00482e-05	0.000131453	2.65971	3.88123
P34932	-0.103863	16.1946	-5.10238	1.00811e-05	0.000131606	2.65648	3.88072
Q86X55	-0.239958	13.6241	-5.10018	1.01503e-05	0.000132231	2.64973	3.87867
Q96AZ6	1.59604	8.90585	5.09893	1.01898e-05	0.000132428	2.6459	3.87802
Q9Y5W9	0.301768	12.6052	5.09835	1.02081e-05	0.000132428	2.64412	3.87802
P55036	-0.128103	14.9355	-5.09318	1.03735e-05	0.000134293	2.62826	3.87195
Q8NEZ5	-0.18119	13.0544	-5.08791	1.05448e-05	0.000136226	2.61209	3.86574
P43487	-0.201964	16.9175	-5.08531	1.06304e-05	0.000136954	2.60412	3.86342
Q9UMW8	1.52698	8.57892	5.08485	1.06454e-05	0.000136954	2.60273	3.86342
P48200	0.588908	14.2058	5.07842	1.08604e-05	0.000139431	2.583	3.85564
Q15021	-0.141232	13.6046	-5.06921	1.11753e-05	0.000143178	2.55479	3.84412
P06396	-0.149296	17.5278	-5.06485	1.13278e-05	0.000144833	2.54142	3.83913
Q86UX7	-0.161065	15.6256	-5.05897	1.15364e-05	0.000147116	2.52342	3.83234
Q15029	-0.120688	15.217	-5.05815	1.15658e-05	0.000147116	2.52091	3.83234
P14866	-0.140644	16.6891	-5.05782	1.15776e-05	0.000147116	2.5199	3.83234
Q9C0C9	-0.143546	12.4735	-5.05526	1.16701e-05	0.000147988	2.51206	3.82977
P10620	0.751272	13.7347	5.05179	1.17967e-05	0.000149288	2.50141	3.82597
Q96G46	-0.134889	13.7169	-5.05006	1.18602e-05	0.000149787	2.49611	3.82453
O75821	-0.157217	14.6451	-5.04927	1.18892e-05	0.000149848	2.4937	3.82435
P41252	-0.101369	16.3802	-5.04452	1.20658e-05	0.000151764	2.47916	3.81883
Q92945	-0.125281	16.7378	-5.03885	1.228e-05	0.000154146	2.46181	3.81207
O75150	-0.109667	12.8569	-5.03562	1.24036e-05	0.000155383	2.45193	3.8086
Q6JBY9	-0.16524	14.0655	-5.02706	1.27377e-05	0.000159246	2.42572	3.79793
P46976	0.439219	13.1456	5.02282	1.29062e-05	0.000161029	2.41276	3.7931
Q9H9A6	-0.167496	14.31	-5.01696	1.3143e-05	0.000163362	2.39483	3.78685
Q9NZZ3	0.335816	12.4628	5.01689	1.31459e-05	0.000163362	2.39461	3.78685
P09619	-3.8751	12.8222	-5.0131	1.33011e-05	0.000164961	2.38304	3.78262
O75477	0.467375	14.1303	5.00959	1.34466e-05	0.000166432	2.37231	3.77876
Q7Z4G1	-0.506169	11.6058	-4.99581	1.40336e-05	0.000173352	2.33018	3.76107
O95834	-0.184867	13.8016	-4.99304	1.41549e-05	0.000174233	2.3217	3.75887
O94819	0.177298	13.2241	4.99284	1.41634e-05	0.000174233	2.32111	3.75887
O15347	-0.162481	15.5737	-4.99225	1.41893e-05	0.000174233	2.31931	3.75887
P52948	-0.122856	14.3995	-4.99156	1.42199e-05	0.000174265	2.31718	3.75879
Q13442	-0.159793	14.7006	-4.98728	1.44095e-05	0.000176197	2.30413	3.754
Q8N3D4	-0.234284	12.0221	-4.98672	1.44345e-05	0.000176197	2.30242	3.754
Q16836	-0.201571	15.922	-4.98172	1.46601e-05	0.000178599	2.28714	3.74812
O60271	-0.145943	13.4837	-4.97901	1.47835e-05	0.00017975	2.27887	3.74533
P67809	-0.230311	16.3161	-4.97774	1.48418e-05	0.000180106	2.27499	3.74447
O60664	-0.113295	15.9167	-4.97391	1.5019e-05	0.0001819	2.2633	3.74017
P12004	-0.136798	16.3308	-4.97198	1.51093e-05	0.000182637	2.25739	3.73841
Q9H4A3	-0.195894	13.5214	-4.96811	1.52915e-05	0.00018448	2.24558	3.73405
Q13435	-0.111853	16.0094	-4.96374	1.55e-05	0.000186484	2.23224	3.72936
O43586	0.199332	13.3746	4.96337	1.55178e-05	0.000186484	2.2311	3.72936
Q9Y6K5	1.14805	12.1189	4.95675	1.58392e-05	0.000189979	2.2109	3.7213
O60869	-0.330425	14.8911	-4.95604	1.58737e-05	0.000190024	2.20876	3.72119
Q96KB5	-0.173402	14.5599	-4.94556	1.63976e-05	0.000195918	2.17677	3.70793
Q9H4A5	-0.199034	13.1526	-4.9445	1.64511e-05	0.000196179	2.17356	3.70735
Q9NUL3	-0.181684	13.0863	-4.9396	1.67026e-05	0.000198441	2.15861	3.70237
P30622	-0.188507	11.9287	-4.93956	1.67048e-05	0.000198441	2.15848	3.70237
Q96MX6	-0.200422	13.2907	-4.93198	1.7101e-05	0.00020276	2.13539	3.69302
O14672	0.527955	12.0269	4.92656	1.73905e-05	0.000205799	2.11885	3.68656
Q13868	-0.176509	14.601	-4.92017	1.77374e-05	0.000209505	2.0994	3.67881
P62834	0.503709	12.4577	4.91677	1.79251e-05	0.000211318	2.08904	3.67506
O15228	0.111774	13.4418	4.91203	1.81895e-05	0.000214029	2.07461	3.66953
P13674	-0.196309	14.3477	-4.90894	1.83645e-05	0.000215678	2.06519	3.66619
Q9BVK2	1.43536	10.4167	4.90363	1.86685e-05	0.000218834	2.04902	3.65989
Q9NR12	-0.127421	15.2423	-4.89703	1.90535e-05	0.000222561	2.02892	3.65255
P61803	0.579608	14.0984	4.89695	1.90582e-05	0.000222561	2.02868	3.65255
Q05639	0.241934	14.4534	4.89398	1.92338e-05	0.000224189	2.01965	3.64939
P34897	-0.145382	16.6727	-4.89335	1.92714e-05	0.000224206	2.01773	3.64935
P51149	0.192784	17.38	4.88467	1.97954e-05	0.000229871	1.99131	3.63852
Q13907	0.218907	14.7751	4.88187	1.99671e-05	0.000231432	1.98281	3.63558
P26196	-0.12878	16.0975	-4.87439	2.0434e-05	0.000236401	1.96006	3.62635
O43252	0.235891	12.1797	4.8731	2.05155e-05	0.000236902	1.95614	3.62543
Q9BTE6	-0.193254	13.3041	-4.87049	2.06817e-05	0.000238378	1.9482	3.62273
Q9H9Y6	0.201781	12.1487	4.86988	2.07204e-05	0.000238381	1.94636	3.62273
P19971	0.209401	13.9796	4.86751	2.0873e-05	0.000239691	1.93914	3.62035
P55008	-0.221529	15.2792	-4.8657	2.09896e-05	0.000240586	1.93365	3.61873
Q9BWU0	-0.168715	13.5247	-4.86499	2.10358e-05	0.00024067	1.93149	3.61858
P07108	0.163243	17.6235	4.85845	2.14651e-05	0.000245129	1.91161	3.61061
O60832	-0.18691	13.9144	-4.85533	2.16728e-05	0.000247047	1.90213	3.60722
P61421	0.197437	14.9578	4.84915	2.20903e-05	0.000251343	1.88336	3.59973
Q9P258	-0.136723	16.443	-4.84637	2.22807e-05	0.000253045	1.87492	3.5968
P55265	0.163326	14.7202	4.84439	2.24168e-05	0.000254126	1.86892	3.59495
P43490	-0.249404	14.0638	-4.84119	2.26396e-05	0.000256183	1.85919	3.59145
O14777	-0.174243	13.011	-4.83395	2.31509e-05	0.000261268	1.83722	3.58291
P0DPH7	-0.294484	17.9988	-4.83363	2.31733e-05	0.000261268	1.83627	3.58291
Q8TDJ6	0.471732	10.9504	4.82181	2.40343e-05	0.000270178	1.80039	3.56835
P09525	-0.156673	16.669	-4.8211	2.40868e-05	0.000270178	1.79824	3.56835
P16435	0.405746	12.9733	4.821	2.40943e-05	0.000270178	1.79793	3.56835
P55884	-0.108037	15.7413	-4.81905	2.42395e-05	0.000271316	1.79202	3.56652
P13639	-0.111077	18.4596	-4.81824	2.43002e-05	0.000271482	1.78956	3.56626
Q562E7	0.183725	12.154	4.81768	2.43419e-05	0.000271482	1.78788	3.56626
Q13740	0.510969	13.5849	4.81636	2.4441e-05	0.000271742	1.78388	3.56584
Q08945	-0.137021	16.1568	-4.81568	2.44923e-05	0.000271742	1.78182	3.56584
P30049	-0.263688	15.86	-4.81563	2.44966e-05	0.000271742	1.78164	3.56584
P78347	-0.097736	15.2385	-4.8141	2.4612e-05	0.000272534	1.77702	3.56458
Q8WWB7	0.523458	11.1163	4.8063	2.52107e-05	0.000278666	1.75339	3.55492
Q9UBD5	-0.171869	12.7477	-4.80486	2.53234e-05	0.000279413	1.749	3.55375
Q8TCU6	-0.147228	14.5042	-4.80009	2.56982e-05	0.000283012	1.73455	3.54819
P38646	-0.114346	17.7908	-4.79955	2.57408e-05	0.000283012	1.73292	3.54819
Q7Z6Z7	-0.0901167	14.2666	-4.79509	2.60974e-05	0.000286425	1.7194	3.54299
Q7Z6P3	0.262121	11.434	4.7935	2.62253e-05	0.00028732	1.71459	3.54163
P50440	0.172408	13.2774	4.79229	2.63232e-05	0.000287884	1.71093	3.54078
P46782	-0.164559	16.6547	-4.78813	2.66626e-05	0.000291028	1.69833	3.53607
Q9ULH1	0.279107	11.6557	4.78762	2.67046e-05	0.000291028	1.69679	3.53607
P14854	-0.222049	15.4492	-4.78441	2.69696e-05	0.000293401	1.68707	3.53254
O60306	-0.135601	13.6809	-4.78257	2.71234e-05	0.000294557	1.68149	3.53083
Q96CV9	0.645435	9.39743	4.78119	2.72388e-05	0.000295293	1.67731	3.52975
O43707	-0.127254	17.3725	-4.77379	2.78665e-05	0.000301571	1.65491	3.52061
Q96IU4	0.174514	14.6424	4.77236	2.79897e-05	0.000302377	1.65058	3.51945
P30838	1.40493	10.5805	4.77173	2.80437e-05	0.000302433	1.64868	3.51937
Q16698	-0.141693	15.8096	-4.76738	2.8422e-05	0.00030598	1.63552	3.51431
Q9H8W4	0.333486	13.5745	4.75894	2.91694e-05	0.000313483	1.61	3.50379
Q969G3	-0.151737	14.9314	-4.75724	2.93225e-05	0.000314583	1.60486	3.50226
O43813	-0.164763	13.496	-4.7564	2.93983e-05	0.000314851	1.60232	3.50189
Q9UBQ5	-0.194832	14.8011	-4.75508	2.95185e-05	0.000315593	1.59832	3.50087
Q15393	-0.121693	16.0345	-4.75253	2.97504e-05	0.000316997	1.59062	3.49894
O60315	0.138432	13.9254	4.75251	2.97521e-05	0.000316997	1.59057	3.49894
P06702	1.28801	10.3252	4.75128	2.98655e-05	0.000317329	1.58683	3.49849
P63313	-0.343814	15.9588	-4.75106	2.98855e-05	0.000317329	1.58617	3.49849
Q15646	1.28202	10.204	4.74971	3.001e-05	0.000318106	1.58209	3.49743
Q9H910	-0.142832	14.7018	-4.7472	3.02422e-05	0.00032002	1.57451	3.49482
Q8TDW0	0.487805	12.7928	4.73932	3.09836e-05	0.000327307	1.55072	3.48504
Q9UPY8	2.58316	9.3869	4.73715	3.11911e-05	0.000328939	1.54416	3.48288
P17812	-0.122676	17.455	-4.7364	3.12629e-05	0.000329136	1.5419	3.48262
P04818	-0.140875	14.8524	-4.73328	3.15644e-05	0.000331747	1.53247	3.47919
Q9UQ16	-0.45263	11.2145	-4.73181	3.17079e-05	0.000332692	1.52801	3.47796
Q92878	-0.0948576	14.0545	-4.72721	3.21586e-05	0.00033682	1.51415	3.4726
O43776	-0.0912958	16.5411	-4.7267	3.221e-05	0.00033682	1.51258	3.4726
P26641	-0.150657	17.6697	-4.72569	3.23101e-05	0.000337298	1.50953	3.47199
P20290	-0.333033	13.9946	-4.72304	3.25735e-05	0.000339476	1.50156	3.46919
Q08257	-0.267502	12.4442	-4.72184	3.2694e-05	0.00034016	1.49793	3.46832
P62879	-0.159921	15.7191	-4.71589	3.3297e-05	0.000345853	1.47998	3.46111
Q06413	-0.197024	13.1006	-4.70573	3.43528e-05	0.000356136	1.44932	3.44838
P35658	-0.124205	13.3889	-4.70526	3.44018e-05	0.000356136	1.44793	3.44838
P49790	-0.149156	14.0484	-4.70322	3.4618e-05	0.000357777	1.44177	3.44639
Q9H0S4	-0.14914	13.4015	-4.70124	3.483e-05	0.000359369	1.43578	3.44446
Q04726	-0.299923	11.8252	-4.69958	3.50079e-05	0.000360604	1.43078	3.44297
Q9Y2W1	-0.165228	15.3423	-4.69813	3.51638e-05	0.00036161	1.42641	3.44176
Q96JB5	-0.162168	12.8444	-4.69618	3.53752e-05	0.000363182	1.42053	3.43988
P27348	-0.149612	16.5517	-4.69354	3.56623e-05	0.000365524	1.41259	3.43708
Q96A33	0.418977	14.3167	4.69245	3.57822e-05	0.000365806	1.40929	3.43675
P82664	-0.269906	13.3584	-4.69222	3.58078e-05	0.000365806	1.40859	3.43675
Q86YQ8	0.222018	14.8367	4.68979	3.60752e-05	0.000367932	1.40129	3.43423
Q14152	-0.106382	15.8784	-4.68101	3.70603e-05	0.000377358	1.37484	3.42325
P60891	-0.206374	13.3268	-4.6754	3.77038e-05	0.000383281	1.35794	3.41648
Q9NVP1	-0.140024	14.3907	-4.67448	3.78097e-05	0.000383728	1.35519	3.41598
O75964	0.858801	13.6756	4.67133	3.81774e-05	0.000386827	1.34569	3.41248
P16885	-0.10615	14.8288	-4.66556	3.88591e-05	0.000393091	1.32832	3.40551
Q96DF8	-0.25713	11.2027	-4.66119	3.93829e-05	0.000397742	1.31518	3.4004
Q00688	-0.127892	15.8526	-4.6529	4.03965e-05	0.000407315	1.29024	3.39007
O14979	-0.113931	17.1871	-4.65133	4.05913e-05	0.000408615	1.28552	3.38869
P41227	-0.146967	14.104	-4.65034	4.07138e-05	0.000409184	1.28257	3.38808
Q9Y3B2	-0.158996	13.4691	-4.64836	4.09621e-05	0.000411013	1.2766	3.38614
Q9P2E9	0.117909	13.2408	4.6456	4.13092e-05	0.000413826	1.26832	3.38318
Q99490	-0.187188	12.417	-4.63931	4.21137e-05	0.000421205	1.2494	3.37551
Q96DB5	-0.150225	14.3479	-4.63674	4.24457e-05	0.000423842	1.24169	3.3728
P26583	-0.17343	17.0079	-4.63471	4.27106e-05	0.000425801	1.23559	3.37079
Q13011	-0.190938	15.9369	-4.63364	4.28502e-05	0.000426507	1.23239	3.37007
Q9Y3C7	-0.431699	11.1295	-4.63128	4.31616e-05	0.000428918	1.22529	3.36763
P09493	0.591161	13.8455	4.62916	4.3442e-05	0.000431014	1.21894	3.36551
P35637	-0.174147	16.9176	-4.62769	4.36384e-05	0.000432271	1.21451	3.36424
Q99622	-0.22349	12.1805	-4.62017	4.46537e-05	0.000441623	1.19195	3.35495
Q9NQC3	0.261404	15.6441	4.61716	4.50675e-05	0.000445006	1.18291	3.35163
Q9NP66	-0.294219	13.0915	-4.6134	4.55894e-05	0.000449443	1.17161	3.34733
P61247	-0.194484	16.8744	-4.60925	4.6172e-05	0.000454465	1.15916	3.3425
O75643	-0.115605	15.3969	-4.60712	4.64733e-05	0.000456705	1.15279	3.34036
O95544	0.308776	11.6513	4.59949	4.75705e-05	0.000466748	1.1299	3.33092
Q8IVG5	0.630607	11.1411	4.59157	4.87358e-05	0.000477426	1.10618	3.32109
Q9UQ13	0.178625	13.1002	4.58729	4.9377e-05	0.000482945	1.09336	3.3161
Q92979	-0.156093	13.8117	-4.58465	4.97771e-05	0.000486091	1.08545	3.31328
P35625	-0.42596	13.1087	-4.58305	5.00209e-05	0.000487703	1.08067	3.31184
Q9Y3D0	-0.300048	12.0117	-4.5816	5.02437e-05	0.000489107	1.07631	3.3106
P42566	-0.101806	13.8536	-4.57827	5.07564e-05	0.000492791	1.06636	3.30734
Q8IV08	-0.461733	15.7467	-4.57811	5.07811e-05	0.000492791	1.06588	3.30734
Q5JTH9	-0.129264	13.1862	-4.57429	5.13769e-05	0.000497794	1.05445	3.30295
P43307	0.403123	11.9138	4.57068	5.1947e-05	0.000502533	1.04363	3.29884
Q16512	-0.104192	13.6137	-4.56833	5.23211e-05	0.000505363	1.0366	3.2964
O60506	-0.127997	17.1203	-4.56706	5.25249e-05	0.000506542	1.03279	3.29538
P06733	-0.218834	19.1032	-4.56562	5.27551e-05	0.000507973	1.02851	3.29416
P26038	-0.132891	18.4195	-4.56351	5.30968e-05	0.00051047	1.02218	3.29203
Q92598	-0.107117	15.456	-4.56275	5.32206e-05	0.000510868	1.0199	3.29169
P12081	-0.127206	15.2283	-4.56161	5.34057e-05	0.000511853	1.0165	3.29085
P50395	-0.107924	17.3038	-4.55785	5.40223e-05	0.000516964	1.00525	3.28654
O75915	0.482064	14.6417	4.55651	5.42433e-05	0.000518278	1.00125	3.28544
Q96C10	0.965335	8.6521	4.55487	5.45154e-05	0.000520077	0.996345	3.28393
P17275	-0.379689	12.0832	-4.55077	5.52021e-05	0.000525819	0.984082	3.27916
Q8N5L8	-0.750905	11.6095	-4.54937	5.54373e-05	0.00052725	0.979916	3.27798
Q16740	-0.130273	14.2179	-4.54712	5.58189e-05	0.000530066	0.973196	3.27567
Q9H0U3	0.52036	12.3424	4.54567	5.60669e-05	0.000531607	0.968853	3.27441
Q9BUJ2	-0.138446	15.3792	-4.54246	5.6619e-05	0.000536022	0.959254	3.27082
P06213	0.456275	11.136	4.54114	5.68472e-05	0.000537362	0.955314	3.26973
Q9Y3D3	-0.772148	13.2993	-4.53897	5.72247e-05	0.000540107	0.94883	3.26752
Q8N6H7	-0.151019	13.4194	-4.53603	5.77393e-05	0.000544136	0.940062	3.26429
P27708	-0.119399	14.7381	-4.53166	5.85131e-05	0.000550591	0.927023	3.25917
P31040	-0.122243	14.5008	-4.51855	6.0898e-05	0.000571364	0.887901	3.24309
P01889	0.66169	11.1106	4.51851	6.09049e-05	0.000571364	0.887789	3.24309
Q9UKV0	0.38772	11.9869	4.51675	6.12326e-05	0.00057357	0.882536	3.24141
P61086	-0.105354	15.3935	-4.51335	6.18694e-05	0.00057866	0.872406	3.23758
Q8IZH2	0.191688	12.5234	4.50868	6.27557e-05	0.000586067	0.858479	3.23205
P52565	-0.172035	17.8135	-4.49966	6.45024e-05	0.000601472	0.831605	3.22078
Q92974	-0.139018	15.7939	-4.49232	6.596e-05	0.00061352	0.809732	3.21217
Q9Y285	-0.124577	15.6486	-4.49216	6.59922e-05	0.00061352	0.809253	3.21217
P63098	-0.166991	14.5587	-4.48878	6.66737e-05	0.000617576	0.799199	3.20931
Q9UIA0	-0.247219	12.7045	-4.48844	6.67421e-05	0.000617576	0.798195	3.20931
P08240	0.258803	14.0584	4.48808	6.68167e-05	0.000617576	0.797102	3.20931
Q5VST6	0.556507	10.8139	4.48803	6.68268e-05	0.000617576	0.796953	3.20931
P11586	-0.109691	16.1012	-4.4865	6.71386e-05	0.000619534	0.792397	3.20794
P09488	0.37782	14.4736	4.48413	6.76226e-05	0.000623072	0.785368	3.20546
P28065	0.148203	14.7838	4.48189	6.80855e-05	0.000626407	0.778692	3.20314
Q01415	0.263124	12.2476	4.47913	6.86603e-05	0.000630759	0.770466	3.20014
O95433	-0.134881	15.8119	-4.47615	6.92853e-05	0.000635401	0.761598	3.19695
Q9UBE0	-0.149944	14.8722	-4.47574	6.93705e-05	0.000635401	0.760395	3.19695
P31153	-0.104583	15.7948	-4.47365	6.98135e-05	0.000638516	0.754166	3.19483
Q9UKK3	0.199168	12.2372	4.47271	7.00126e-05	0.000639393	0.751381	3.19423
P07711	-0.375867	12.204	-4.46881	7.08473e-05	0.000646065	0.739784	3.18972
O14925	0.700076	11.5528	4.46629	7.13909e-05	0.000650066	0.732307	3.18704
P37802	-0.176711	18.0155	-4.46495	7.16832e-05	0.000651771	0.728309	3.18591
Q96CT7	-0.168647	13.0097	-4.4581	7.31903e-05	0.000664499	0.707955	3.17751
O60603	0.388939	11.5076	4.45756	7.33105e-05	0.000664617	0.70635	3.17743
P47914	-0.883885	13.6797	-4.45613	7.3628e-05	0.000666522	0.702122	3.17619
O15173	0.420211	13.4807	4.45367	7.4181e-05	0.000670548	0.694804	3.17357
P56378	0.855272	12.2305	4.45281	7.4375e-05	0.000671324	0.692248	3.17307
O43299	0.231461	11.2402	4.45102	7.47797e-05	0.000673995	0.686941	3.17134
Q15392	0.464088	12.858	4.44755	7.55719e-05	0.000680147	0.676634	3.1674
P43243	-0.1213	16.0059	-4.44504	7.615e-05	0.000684357	0.669181	3.16472
O14965	-0.230228	12.739	-4.4441	7.63679e-05	0.000685322	0.666386	3.16411
Q86TP1	-0.339019	12.9737	-4.44011	7.72979e-05	0.000692665	0.654549	3.15948
Q9NUJ1	-0.150051	14.448	-4.43654	7.81405e-05	0.000699205	0.643948	3.1554
Q96H79	-0.233694	13.2907	-4.43226	7.91614e-05	0.00070633	0.631254	3.15099
Q13153	-0.19611	12.2241	-4.43224	7.91645e-05	0.00070633	0.631217	3.15099
Q6P2Q9	-0.097503	15.0516	-4.43089	7.94911e-05	0.000707884	0.627191	3.15004
P48739	-0.118303	14.336	-4.43057	7.95671e-05	0.000707884	0.626257	3.15004
Q5VW32	-0.174889	14.8695	-4.42239	8.15655e-05	0.000724624	0.602005	3.13989
P23246	-0.131579	17.2114	-4.41847	8.25402e-05	0.000732234	0.590392	3.13535
Q8TE77	-0.151639	13.5528	-4.41603	8.31522e-05	0.00073661	0.583171	3.13276
Q8TCT9	0.508076	13.3203	4.41286	8.39567e-05	0.000742675	0.57376	3.1292
Q9H8H0	-0.125182	13.1742	-4.41064	8.45216e-05	0.000746608	0.567205	3.12691
Q14839	-0.115735	13.9695	-4.40894	8.49574e-05	0.00074939	0.562178	3.12529
P04424	0.120891	13.0156	4.40803	8.51924e-05	0.000750395	0.559479	3.12471
Q6IA69	0.210625	12.6021	4.40462	8.60773e-05	0.000757114	0.549379	3.12084
Q9HD15	-0.145278	13.2459	-4.3984	8.77151e-05	0.000770426	0.53096	3.11327
P63167	-0.292694	14.1783	-4.3969	8.81134e-05	0.00077283	0.526533	3.11192
Q8TCG1	-0.262272	12.2267	-4.38889	9.02756e-05	0.000790677	0.502845	3.102
O14744	-0.108821	15.7805	-4.38506	9.1327e-05	0.000798757	0.491532	3.09759
P61225	0.389264	11.43	4.38052	9.259e-05	0.000808663	0.478114	3.09223
Q9P2I0	-0.110051	13.8036	-4.37928	9.29383e-05	0.000810563	0.474446	3.09121
Q86UK7	-0.122467	13.6977	-4.37419	9.4379e-05	0.000821929	0.45942	3.08517
P61224	0.528753	13.2408	4.37374	9.45078e-05	0.000821929	0.458088	3.08517
P35251	-0.110564	15.1998	-4.37328	9.46391e-05	0.000821929	0.456732	3.08517
Q9Y5U9	0.465052	13.9282	4.36982	9.56339e-05	0.000829406	0.446519	3.08123
Q13257	-0.155671	14.5867	-4.36626	9.66703e-05	0.000837224	0.435991	3.07716
Q9UNL2	0.617155	13.0115	4.36576	9.6817e-05	0.000837325	0.43451	3.07711
P62899	-0.276804	16.2669	-4.36433	9.72361e-05	0.000839778	0.430292	3.07584
Q99661	-0.0878578	13.9584	-4.36313	9.75876e-05	0.000840892	0.426768	3.07526
O14879	1.77397	11.0762	4.36297	9.76363e-05	0.000840892	0.426281	3.07526
Q9BY44	-0.0988985	14.7703	-4.35899	9.88159e-05	0.00084969	0.414553	3.07074
Q9BZH6	-0.110441	12.6142	-4.3586	9.89318e-05	0.00084969	0.413408	3.07074
P06576	-0.112995	18.3729	-4.35629	9.96259e-05	0.000854467	0.406582	3.0683
O15031	0.124523	13.2687	4.34981	0.000101593	0.000869996	0.38749	3.06048
Q9UMS0	-0.265087	12.9926	-4.34941	0.000101717	0.000869996	0.386299	3.06048
Q7L5N1	-0.19163	13.1403	-4.34792	0.000102175	0.000872707	0.381915	3.05913
Q9HD20	0.421957	13.185	4.3463	0.000102677	0.000874663	0.377132	3.05816
P42685	-2.51581	11.924	-4.34627	0.000102686	0.000874663	0.377044	3.05816
P62263	-0.117316	17.5407	-4.34496	0.000103094	0.000876932	0.373175	3.05703
O75874	0.129764	15.8311	4.34292	0.000103731	0.000880976	0.367162	3.05504
Q9UKX7	-0.112209	14.1748	-4.34253	0.000103853	0.000880976	0.366008	3.05504
Q9Y617	-0.14729	16.2841	-4.33799	0.000105284	0.000891897	0.352647	3.04969
Q8WY22	0.604616	12.7945	4.3365	0.000105758	0.000893747	0.348266	3.04879
Q7Z5R6	0.12914	14.5193	4.3364	0.000105791	0.000893747	0.347961	3.04879
P17980	-0.105765	16.3477	-4.33122	0.000107457	0.000906588	0.332708	3.04259
P31941	-0.288437	12.8226	-4.32927	0.00010809	0.000910685	0.32698	3.04063
P09914	1.97961	10.5214	4.3285	0.000108343	0.000911577	0.3247	3.04021
Q15233	-0.125685	16.7148	-4.32686	0.000108879	0.000914852	0.319877	3.03865
Q09028	-0.118021	16.0761	-4.32621	0.000109091	0.000915394	0.317977	3.03839
O75427	-0.129772	14.5039	-4.32055	0.000110972	0.000929912	0.301301	3.03156
P20591	1.21093	9.20195	4.31649	0.000112336	0.000940075	0.289377	3.02684
O75367	-0.123372	17.1994	-4.31431	0.000113076	0.000944995	0.282968	3.02457
O75116	-0.141555	12.8301	-4.31062	0.000114341	0.000954279	0.272115	3.02032
Q15738	0.488226	13.772	4.30618	0.000115882	0.000965837	0.259057	3.0151
Q15149	-0.0882251	15.5153	-4.30098	0.000117708	0.000979743	0.243802	3.00889
Q9UN86	-0.170567	13.9653	-4.29882	0.000118479	0.000984834	0.237438	3.00664
A0JNW5	-0.234138	11.7738	-4.29694	0.000119151	0.00098865	0.231922	3.00496
Q9BPX3	-0.114177	15.2762	-4.29623	0.000119406	0.00098865	0.229834	3.00496
P19793	-0.281278	11.9953	-4.2962	0.000119416	0.00098865	0.229751	3.00496
Q13765	-0.189274	15.8471	-4.29389	0.000120251	0.000994232	0.222958	3.00251
Q9BYX4	0.939601	11.4977	4.29135	0.00012117	0.0010005	0.215526	2.99978
O94992	-0.186863	13.2741	-4.2885	0.000122215	0.00100778	0.207156	2.99663
Q96S52	0.417275	12.1707	4.28549	0.000123328	0.00101561	0.198316	2.99327
P61326	-0.283496	13.3656	-4.27202	0.000128425	0.00105618	0.158829	2.97626
Q14643	0.277633	15.1972	4.2706	0.000128975	0.00105931	0.154656	2.97498
Q9Y2E5	-0.337987	11.6478	-4.26676	0.000130472	0.00107018	0.143411	2.97054
Q92973	-0.13094	15.0582	-4.26574	0.000130872	0.00107204	0.140427	2.96979
Q9H2D6	0.541221	11.3467	4.26117	0.00013268	0.00108542	0.127053	2.9644
P46934	-0.203382	11.4196	-4.25889	0.000133592	0.00109144	0.120373	2.962
P42338	0.179922	12.5003	4.25601	0.000134754	0.00109949	0.111931	2.95881
Q92615	-0.156884	13.8438	-4.25542	0.000134993	0.00109999	0.110205	2.95861
P01903	0.756002	11.7956	4.25229	0.000136266	0.00110891	0.101057	2.95511
Q8NB90	-0.21477	12.5007	-4.2489	0.000137658	0.00111877	0.0911512	2.95126
O95235	-0.222453	12.2213	-4.2473	0.000138323	0.00112244	0.0864581	2.94984
Q99615	-0.100411	14.7705	-4.24664	0.000138596	0.00112244	0.0845324	2.94984
Q14974	-0.144922	16.411	-4.2465	0.000138653	0.00112244	0.0841339	2.94984
Q13045	0.0914415	14.2689	4.24011	0.000141339	0.00114269	0.0654426	2.94207
O75832	-0.199092	13.6241	-4.23729	0.000142539	0.00115089	0.0572024	2.93897
P13612	0.215801	13.0464	4.23504	0.000143503	0.00115589	0.0506341	2.93708
Q9UPT8	-0.134485	12.4895	-4.23498	0.000143531	0.00115589	0.0504426	2.93708
Q9BUP3	-0.142166	13.7294	-4.23328	0.000144265	0.0011603	0.0454746	2.93543
Q9UEE9	-0.240583	13.4408	-4.22897	0.00014614	0.0011737	0.0328992	2.93044
O14776	-0.100928	14.8939	-4.22858	0.00014631	0.0011737	0.031763	2.93044
P13489	0.145699	18.318	4.22734	0.000146855	0.00117655	0.0281395	2.92939
P49589	-0.109445	14.6446	-4.22609	0.000147407	0.00117918	0.0244902	2.92842
Q96D96	0.422715	11.4535	4.22574	0.000147564	0.00117918	0.0234498	2.92842
Q6P3X3	-0.177994	11.9582	-4.22494	0.000147915	0.00118046	0.0211366	2.92795
O14737	-0.155922	13.5939	-4.22334	0.000148628	0.00118292	0.0164528	2.92705
Q9Y570	-0.133367	15.2432	-4.22311	0.000148728	0.00118292	0.0157981	2.92705
P30793	0.73025	9.95422	4.22296	0.000148795	0.00118292	0.0153594	2.92705
P51956	0.491073	10.6811	4.22196	0.000149242	0.00118496	0.0124354	2.9263
O14974	-0.110293	13.4721	-4.21429	0.00015271	0.00121094	-0.00993651	2.91688
Q01105	-0.156497	16.8762	-4.21337	0.000153132	0.00121273	-0.0126223	2.91623
Q9UM54	-0.170884	12.4205	-4.21145	0.000154016	0.00121818	-0.0182258	2.91429
O15270	0.256426	11.8904	4.20551	0.00015678	0.00123847	-0.0355514	2.90712
P60228	-0.10546	15.4243	-4.20428	0.000157357	0.00124143	-0.0391224	2.90608
Q13541	-0.204033	12.5129	-4.2028	0.000158056	0.00124421	-0.0434399	2.9051
P36639	-0.166712	13.2441	-4.20269	0.00015811	0.00124421	-0.0437739	2.9051
O95373	-0.131641	15.5424	-4.20219	0.000158344	0.00124447	-0.0452103	2.90501
Q9NYU2	0.0978593	15.0403	4.19821	0.000160241	0.00125641	-0.0568092	2.90087
P25705	-0.11806	18.0926	-4.19816	0.000160268	0.00125641	-0.0569723	2.90087
O94776	-0.0990741	15.6676	-4.19247	0.000163015	0.00127495	-0.073517	2.89451
O14880	0.57326	12.4936	4.19242	0.000163044	0.00127495	-0.0736901	2.89451
Q14232	-0.143422	13.1683	-4.19058	0.00016394	0.00128035	-0.0790256	2.89267
P04839	1.78653	9.63604	4.18624	0.000166081	0.00129457	-0.0916542	2.88788
P62318	-0.218542	16.9171	-4.18605	0.000166179	0.00129457	-0.0922268	2.88788
Q9UHG3	0.179812	13.907	4.18525	0.000166576	0.00129603	-0.0945474	2.88739
P22695	0.358722	13.4246	4.18319	0.000167603	0.00130239	-0.100534	2.88526
Q9HBI0	0.104121	14.1461	4.17926	0.000169584	0.00131613	-0.111965	2.8807
Q14008	-0.10982	14.3383	-4.17881	0.000169814	0.00131627	-0.113284	2.88066
O95400	-0.145778	14.5209	-4.1767	0.000170885	0.00132163	-0.119403	2.87889
Q06124	-0.14386	13.9957	-4.17661	0.000170932	0.00132163	-0.119672	2.87889
Q12931	-0.104117	18.7398	-4.17456	0.000171983	0.00132808	-0.125638	2.87677
Q86XP3	-0.110664	14.739	-4.17415	0.000172195	0.00132808	-0.126833	2.87677
P25325	-0.106558	14.5687	-4.17258	0.000173001	0.00133265	-0.131382	2.87528
Q9H267	-0.127668	13.3794	-4.17056	0.000174048	0.00133905	-0.137251	2.8732
Q96K76	-0.0926147	13.0402	-4.16905	0.000174834	0.00134343	-0.141633	2.87179
Q6UX65	0.428808	12.3244	4.16555	0.000176671	0.00135586	-0.151802	2.86779
P17655	-0.0979941	14.8739	-4.15498	0.000182332	0.00139758	-0.182487	2.85462
Q96QC0	-0.142964	13.0497	-4.15414	0.000182791	0.00139937	-0.184933	2.85407
P35236	-0.143974	14.7142	-4.15185	0.000184044	0.00140722	-0.191573	2.85164
Q92599	-0.20059	12.4349	-4.15109	0.000184461	0.00140867	-0.193777	2.85119
Q15365	-0.141485	18.4638	-4.14671	0.00018689	0.00142547	-0.206499	2.84604
P03915	1.8448	10.2475	4.14597	0.000187299	0.00142683	-0.208626	2.84563
P62937	-0.159276	19.3786	-4.14374	0.000188549	0.00143459	-0.215096	2.84327
Q8WW33	-0.290932	13.6111	-4.13969	0.000190841	0.00145025	-0.226845	2.83856
Q08209	-0.175997	15.6617	-4.13913	0.000191157	0.00145088	-0.228453	2.83837
Q99653	0.430618	12.4051	4.13776	0.000191944	0.00145506	-0.232445	2.83712
Q14699	-0.393333	11.2379	-4.13181	0.000195375	0.0014792	-0.249674	2.82997
Q96BF6	0.608005	9.63243	4.13142	0.000195604	0.0014792	-0.250812	2.82997
Q9UI36	0.168976	13.8389	4.13074	0.000195998	0.00148037	-0.252769	2.82963
Q15427	-0.201758	14.5375	-4.12986	0.000196511	0.00148092	-0.255311	2.82947
Q14194	-0.345894	14.5197	-4.1298	0.000196548	0.00148092	-0.255495	2.82947
P52732	-0.112037	13.6112	-4.1253	0.000199198	0.00149906	-0.268511	2.82418
P62424	-0.299397	16.356	-4.12271	0.000200738	0.00150882	-0.275999	2.82136
O00182	0.278217	15.3399	4.12155	0.000201434	0.00151222	-0.279364	2.82038
Q7L2H7	-0.114035	15.8756	-4.12071	0.00020194	0.00151368	-0.2818	2.81997
Q9NUY8	-0.157634	12.4344	-4.12042	0.000202117	0.00151368	-0.28265	2.81997
Q9H307	-0.119681	14.9082	-4.11977	0.000202503	0.00151474	-0.284506	2.81966
P61019	0.250699	13.7625	4.11753	0.000203859	0.00152305	-0.290995	2.81729
P04632	-0.15673	16.1184	-4.11313	0.000206549	0.00154129	-0.303732	2.81212
P31949	0.235888	17.2989	4.11269	0.000206819	0.00154145	-0.305004	2.81207
Q9Y2B0	-0.134097	15.3602	-4.10907	0.000209055	0.00155624	-0.315452	2.80792
Q15075	0.100809	15.3564	4.10685	0.000210442	0.00156469	-0.321881	2.80557
Q9NZ01	0.471793	13.8316	4.09752	0.000216357	0.00160674	-0.348811	2.79405
Q9NWV4	-0.181713	14.7691	-4.09174	0.000220107	0.00163264	-0.365507	2.78711
Q8TCS8	0.128777	14.1379	4.09016	0.00022114	0.00163695	-0.370053	2.78597
Q8IX90	-0.242676	11.4112	-4.09005	0.000221216	0.00163695	-0.370387	2.78597
Q9NRW3	-0.255921	13.4515	-4.08338	0.00022564	0.00166769	-0.389619	2.77788
Q13724	0.439379	12.9361	4.08198	0.000226576	0.00167262	-0.39364	2.7766
P53367	-0.146143	13.2675	-4.08114	0.000227145	0.00167482	-0.396077	2.77603
O15371	-0.125751	14.5606	-4.07729	0.000229752	0.00169204	-0.40716	2.77159
Q08378	-0.0918801	14.028	-4.07512	0.000231237	0.00170095	-0.413414	2.76931
Q9Y5J7	-0.270965	14.4344	-4.07319	0.000232566	0.0017087	-0.418979	2.76733
Q8WXX5	-0.141807	14.6952	-4.07259	0.000232981	0.00170972	-0.42071	2.76707
Q15059	-0.139494	13.3082	-4.06434	0.000238749	0.00174998	-0.444457	2.75697
P33241	-1.61649	11.3564	-4.0618	0.000240557	0.00176115	-0.45178	2.7542
Q14739	0.250038	13.4612	4.06068	0.000241356	0.00176492	-0.454998	2.75328
Q9H0U4	0.290489	13.5768	4.05816	0.000243163	0.00177603	-0.462237	2.75055
P31930	0.344329	14.1677	4.05513	0.00024536	0.00178998	-0.47097	2.74715
Q13310	-0.119248	16.2676	-4.05375	0.00024636	0.00179516	-0.474917	2.7459
O75347	-0.135183	16.2815	-4.05077	0.000248547	0.00180897	-0.483493	2.74257
Q9Y5A7	0.252718	12.3725	4.04803	0.000250573	0.00182157	-0.491371	2.73955
P42229	-0.34505	11.3621	-4.04732	0.0002511	0.00182327	-0.493413	2.73915
O14983	0.412387	13.956	4.04518	0.000252691	0.00183182	-0.499542	2.73712
P62877	-0.352141	14.967	-4.04495	0.000252869	0.00183182	-0.500225	2.73712
Q9H4G4	0.299746	12.1345	4.04293	0.00025438	0.00184062	-0.506006	2.73504
P24158	0.533596	14.9089	4.04049	0.000256223	0.0018518	-0.513012	2.73241
Q9BVK6	0.423347	14.3473	4.03994	0.000256642	0.00185266	-0.514594	2.7322
Q13185	-0.122612	15.1327	-4.03937	0.00025708	0.00185367	-0.516252	2.73197
Q96RP9	-0.0955599	14.5576	-4.03763	0.000258405	0.00186106	-0.521239	2.73024
A7E2Y1	0.610391	16.0667	4.03642	0.000259329	0.00186555	-0.524702	2.72919
Q9H2K8	-0.138787	14.8424	-4.03599	0.000259665	0.0018658	-0.525958	2.72914
Q15036	-0.132692	12.6594	-4.0324	0.000262433	0.0018835	-0.536243	2.72503
Q15067	-0.144447	12.4133	-4.03008	0.000264239	0.00189274	-0.542896	2.72291
Q13405	-0.131667	13.0956	-4.02996	0.00026433	0.00189274	-0.543233	2.72291
L0R8F8	-2.33754	11.7464	-4.02828	0.000265649	0.00189999	-0.548059	2.72125
P48163	-0.205247	12.7564	-4.02612	0.000267354	0.00190998	-0.554265	2.71897
Q4KMQ2	0.377444	13.5615	4.02488	0.000268334	0.00191477	-0.557815	2.71788
Q86U86	-0.087763	12.9786	-4.02407	0.000268981	0.00191719	-0.560151	2.71734
P30040	0.09743	17.5835	4.02335	0.000269549	0.00191903	-0.562197	2.71692
Q9Y3A6	0.369847	13.8376	4.02283	0.000269967	0.0019198	-0.563701	2.71674
Q9HB90	0.309379	12.2775	4.02161	0.000270941	0.00192452	-0.567191	2.71568
P05387	-0.1386	17.5373	-4.01683	0.000274797	0.00194967	-0.580897	2.71004
P32455	0.796229	9.81133	4.01611	0.000275379	0.00195039	-0.58295	2.70988
Q04637	-0.0984174	15.6325	-4.01593	0.000275527	0.00195039	-0.58347	2.70988
Q9Y2Z0	-0.112374	14.2442	-4.01268	0.000278187	0.00196697	-0.592788	2.7062
Q9NQT4	-0.250717	13.421	-4.01125	0.000279361	0.00197302	-0.596871	2.70487
Q96CN7	-0.164992	13.5281	-4.01022	0.00028021	0.00197677	-0.599815	2.70404
P49368	-0.108872	17.2944	-4.00777	0.000282244	0.00198886	-0.606826	2.7014
Q99590	-0.127999	13.0029	-4.0065	0.000283303	0.00199406	-0.610459	2.70026
P09668	-2.5229	12.9302	-4.00566	0.000284013	0.00199679	-0.612885	2.69967
P09086	-0.446154	13.1607	-4.00486	0.00028468	0.00199921	-0.615158	2.69914
Q9BQG2	-0.356654	11.0554	-4.00436	0.000285104	0.00199992	-0.616601	2.69899
P43246	-0.108704	14.2599	-4.00314	0.000286126	0.00200482	-0.620072	2.69792
O14618	-0.40838	13.2311	-4.00002	0.000288777	0.00202111	-0.629011	2.69441
P0C0S5	-0.224074	18.1511	-3.99837	0.000290186	0.00202721	-0.63373	2.6931
Q92785	-0.144305	13.5932	-3.99786	0.000290619	0.00202721	-0.635175	2.6931
Q99519	0.217021	12.7002	3.99785	0.000290629	0.00202721	-0.635209	2.6931
Q9UBM7	0.96112	11.88	3.99519	0.000292922	0.00204076	-0.642827	2.69021
P28074	-0.402613	11.3563	-3.99483	0.00029323	0.00204076	-0.643846	2.69021
Q9Y248	-0.199296	12.5635	-3.99335	0.000294514	0.0020474	-0.648079	2.6888
Q9UGU0	-0.237179	11.572	-3.99158	0.000296055	0.00205581	-0.65314	2.68702
Q99873	-0.140284	16.754	-3.9889	0.000298404	0.0020698	-0.660798	2.68407
Q13637	0.191092	15.4715	3.98754	0.000299606	0.00207582	-0.664695	2.68281
Q8TCT8	0.677901	10.6886	3.98431	0.000302471	0.00209333	-0.673918	2.67916
Q9NV70	-0.125366	15.0602	-3.98346	0.000303228	0.00209623	-0.67634	2.67856
Q9BSH4	-0.154207	13.1638	-3.98234	0.00030423	0.00210081	-0.679535	2.67761
Q6EEV4	0.965454	10.1481	3.98175	0.000304762	0.00210214	-0.681228	2.67734
Q9Y277	0.746866	14.1647	3.97874	0.000307476	0.00211645	-0.68982	2.67439
Q03252	-0.102878	15.3817	-3.97862	0.000307578	0.00211645	-0.690141	2.67439
Q9BQ67	-0.140826	13.5998	-3.97831	0.000307859	0.00211645	-0.691027	2.67439
O14828	0.155743	14.3039	3.97695	0.000309098	0.00212182	-0.694918	2.67329
Q16850	0.421717	13.0593	3.9767	0.000309325	0.00212182	-0.695628	2.67329
Q9NUB1	-0.233195	12.1164	-3.976	0.000309962	0.00212384	-0.697621	2.67288
Q9GZQ3	-1.62873	11.7579	-3.97398	0.000311809	0.00213389	-0.703379	2.67083
P23497	0.134627	13.0911	3.97365	0.000312117	0.00213389	-0.704334	2.67083
Q9HAV4	-0.0913715	14.0267	-3.97296	0.000312749	0.00213585	-0.706294	2.67043
P00813	0.183557	12.5957	3.96855	0.000316842	0.00216143	-0.71889	2.66526
Q15819	-0.16533	14.0507	-3.96485	0.000320302	0.00218263	-0.729412	2.66102
Q15904	0.239286	13.3536	3.96415	0.00032097	0.00218478	-0.73143	2.66059
Q96P70	-0.0886091	14.5677	-3.96362	0.000321473	0.0021858	-0.732945	2.66039
Q9Y6M1	-0.125664	14.3438	-3.96132	0.000323648	0.00219818	-0.739478	2.65794
P20339	0.225168	12.0783	3.95823	0.000326604	0.00221584	-0.748284	2.65446
P16284	0.514339	13.6815	3.95477	0.000329946	0.00223606	-0.758143	2.65052
P62888	-0.185569	18.1202	-3.95017	0.00033444	0.00226404	-0.771242	2.64512
Q8NHP8	-0.968752	10.729	-3.9464	0.000338162	0.00228674	-0.781959	2.64078
Q9NZT2	0.150405	14.3393	3.94512	0.000339437	0.00229287	-0.785603	2.63962
P62495	-0.127488	15.6251	-3.94449	0.000340064	0.0022946	-0.787389	2.63929
O15212	-0.12066	13.9452	-3.94313	0.000341424	0.00230127	-0.791252	2.63803
Q8NBQ5	0.335447	13.0286	3.94102	0.00034355	0.00231309	-0.797263	2.63581
P25398	-0.109738	17.5427	-3.93485	0.000349827	0.0023528	-0.81479	2.62842
O94874	-0.139983	13.8494	-3.9329	0.000351834	0.00236373	-0.820326	2.6264
Q12846	0.40177	12.3994	3.93244	0.000352318	0.00236442	-0.821657	2.62628
P26572	1.51475	10.4058	3.92995	0.000354896	0.00237915	-0.828713	2.62358
O00462	-0.862794	11.1354	-3.92908	0.000355801	0.00238264	-0.831178	2.62294
Q05519	-0.154937	14.1919	-3.92846	0.000356452	0.00238442	-0.832946	2.62262
Q8IYJ1	0.233482	12.3113	3.92705	0.000357929	0.00239172	-0.836948	2.62129
Q9H9C1	-0.152911	12.7294	-3.92568	0.000359369	0.00239876	-0.840836	2.62001
Q2M389	-0.139991	12.7411	-3.92517	0.000359908	0.00239977	-0.842284	2.61983
Q9NPA8	-0.320372	14.4552	-3.92369	0.000361475	0.00240763	-0.846489	2.61841
Q53EL6	0.126684	14.6816	3.91875	0.00036675	0.00244015	-0.860508	2.61258
Q96H20	-0.113899	13.4682	-3.91543	0.000370341	0.0024614	-0.869934	2.60882
Q8IVM0	-0.753409	9.43994	-3.91168	0.000374431	0.00248592	-0.880562	2.60451
P49366	-0.263475	12.3671	-3.90905	0.000377329	0.00250248	-0.888018	2.60163
Q6IC98	0.441318	12.7552	3.90516	0.000381648	0.00252842	-0.899028	2.59715
Q9UNP9	-0.136717	15.8595	-3.8998	0.000387681	0.00256565	-0.914198	2.5908
Q96KA5	0.441181	12.1854	3.89887	0.000388736	0.00256988	-0.916824	2.59009
Q13642	0.518865	11.814	3.89782	0.000389941	0.00257418	-0.919819	2.58936
P14324	0.126664	16.497	3.8975	0.000390299	0.00257418	-0.920705	2.58936
O96000	0.286063	13.4408	3.89721	0.000390632	0.00257418	-0.921529	2.58936
P51991	-0.13773	18.0015	-3.89432	0.000393948	0.00259328	-0.929706	2.58615
Q99536	0.101175	15.6346	3.89337	0.000395044	0.00259774	-0.932392	2.5854
Q9NSU2	0.569315	10.3637	3.8902	0.000398728	0.00261919	-0.941366	2.58183
P51532	-0.12009	13.1317	-3.88852	0.000400687	0.00262927	-0.946105	2.58016
Q969X6	-0.131812	13.6961	-3.88557	0.00040416	0.00264742	-0.954448	2.57718
P49903	-0.144811	14.0589	-3.88516	0.000404644	0.00264742	-0.955606	2.57718
Q8N2G8	0.386161	12.6625	3.88509	0.000404734	0.00264742	-0.955822	2.57718
Q2VPB7	0.387464	11.3395	3.88265	0.000407624	0.00266352	-0.962699	2.57454
O43639	-0.208596	13.1336	-3.8819	0.000408516	0.00266529	-0.964814	2.57426
Q9BYN8	-0.241762	13.0964	-3.88171	0.000408755	0.00266529	-0.965378	2.57426
Q9NP72	0.199209	15.0626	3.87896	0.000412044	0.00268391	-0.973124	2.57123
Q15645	-0.0867968	13.9583	-3.87682	0.000414631	0.00269793	-0.979175	2.56897
O75396	0.222961	14.9804	3.87098	0.000421761	0.00274145	-0.995654	2.56202
Q13098	-0.104621	14.3071	-3.87014	0.000422806	0.00274536	-0.998044	2.5614
P19623	-0.118065	16.4671	-3.86728	0.000426344	0.00276544	-1.0061	2.55824
Q04323	-0.181817	13.8813	-3.86552	0.000428545	0.00277681	-1.01107	2.55645
P07910	-0.233629	17.7939	-3.86478	0.00042947	0.0027799	-1.01316	2.55597
O43242	-0.106136	15.0082	-3.8628	0.000431954	0.00279097	-1.01873	2.55424
Q99933	0.102761	14.2217	3.8627	0.000432081	0.00279097	-1.01901	2.55424
Q9UKL0	-0.120108	14.0768	-3.86207	0.000432882	0.00279324	-1.0208	2.55389
Q10713	-0.0928794	14.7897	-3.85753	0.000438644	0.00282748	-1.03358	2.5486
Q13094	0.156897	14.0131	3.85629	0.000440237	0.00283309	-1.03708	2.54774
P52272	-0.124216	17.754	-3.85614	0.000440429	0.00283309	-1.0375	2.54774
P13473	0.381143	15.2423	3.85545	0.000441318	0.00283587	-1.03945	2.54731
Q9NYB9	-0.296975	11.9187	-3.85332	0.000444067	0.00285058	-1.04545	2.54507
P49023	-0.16564	11.9974	-3.85242	0.000445228	0.00285508	-1.04797	2.54438
P53007	0.854973	13.8657	3.85147	0.000446469	0.00286007	-1.05066	2.54362
Q96P48	-0.119129	13.741	-3.85064	0.000447549	0.00286404	-1.05299	2.54302
O75694	-0.122445	13.9734	-3.8456	0.000454177	0.00290346	-1.06719	2.53708
Q6P1J9	-0.123352	17.7551	-3.8432	0.000457366	0.00292083	-1.07395	2.53449
P31689	0.104693	14.3195	3.84252	0.000458267	0.00292309	-1.07585	2.53416
P51114	-0.122017	14.5895	-3.84222	0.000458663	0.00292309	-1.07668	2.53416
Q03426	0.236587	12.3843	3.84124	0.000459981	0.00292849	-1.07946	2.53336
P17174	0.130198	13.2592	3.84009	0.000461525	0.0029353	-1.08269	2.53235
P04792	-0.182682	18.1488	-3.83779	0.000464622	0.00295197	-1.08915	2.52989
O15162	1.46404	8.35185	3.83583	0.000467285	0.00296585	-1.09467	2.52785
Q14684	-0.148666	12.9656	-3.83217	0.000472289	0.00299455	-1.10495	2.52367
P06493	-0.0936431	15.7211	-3.82802	0.000478026	0.00302334	-1.11661	2.51951
Q9NPY3	0.405334	12.3303	3.82796	0.000478103	0.00302334	-1.11677	2.51951
P27824	0.38914	16.8696	3.82762	0.000478588	0.00302334	-1.11774	2.51951
Q04446	-0.149857	13.912	-3.82748	0.000478781	0.00302334	-1.11813	2.51951
P13796	-0.106078	18.889	-3.82556	0.000481461	0.00303717	-1.12352	2.51753
Q9Y5B9	-0.092377	15.9715	-3.82449	0.00048296	0.00304353	-1.12652	2.51662
P42285	-0.103759	14.3706	-3.82239	0.000485922	0.00305909	-1.13242	2.51441
P16615	0.427888	14.1641	3.82163	0.000486993	0.00305982	-1.13455	2.5143
O15047	-0.165126	12.4317	-3.82161	0.000487026	0.00305982	-1.13461	2.5143
P34741	-0.853748	9.94479	-3.82037	0.000488779	0.00306484	-1.13808	2.51359
O95239	-0.140085	13.2612	-3.82035	0.000488813	0.00306484	-1.13815	2.51359
Q9H1K1	-0.245011	12.2852	-3.81768	0.00049262	0.00308559	-1.14564	2.51066
Q5K4L6	0.422359	12.3041	3.81589	0.000495187	0.00309854	-1.15065	2.50884
Q9Y2X3	-0.118514	14.9971	-3.81538	0.000495914	0.00309997	-1.15207	2.50864
Q12874	-0.128482	15.2436	-3.81483	0.00049672	0.00310187	-1.15364	2.50838
Q9GZS3	-0.117271	13.9398	-3.81444	0.000497273	0.0031022	-1.15471	2.50833
P27105	0.428439	12.116	3.81116	0.000502036	0.00312877	-1.16391	2.50463
P22090	-0.189417	13.6391	-3.80874	0.000505574	0.00314765	-1.17068	2.50201
P32970	0.386532	14.6362	3.80497	0.000511146	0.00317915	-1.18126	2.49769
Q8TBC3	-0.278489	12.1049	-3.79933	0.000519579	0.00322837	-1.19705	2.49102
O00763	-0.109486	13.2569	-3.79456	0.00052682	0.00326748	-1.2104	2.48579
P51398	-0.111547	13.5787	-3.79449	0.000526927	0.00326748	-1.21059	2.48579
Q9Y262	-0.108319	15.2407	-3.79101	0.000532274	0.00329728	-1.22033	2.48184
Q5RI15	1.1141	11.2534	3.79058	0.000532941	0.00329728	-1.22154	2.48184
Q86U28	-0.214063	12.6361	-3.79033	0.000533328	0.00329728	-1.22224	2.48184
Q3SY69	-0.130485	14.4295	-3.78867	0.000535899	0.00330987	-1.22688	2.48019
Q96T88	-0.122748	14.2676	-3.78813	0.000536731	0.00331171	-1.22837	2.47995
P20674	0.11064	15.8168	3.78303	0.000544732	0.00335774	-1.24264	2.47395
Q06210	-0.0964541	14.7035	-3.7825	0.00054556	0.0033595	-1.24411	2.47372
Q92835	-0.0901867	14.796	-3.78177	0.000546716	0.00336328	-1.24615	2.47324
P50452	0.120476	15.6711	3.78059	0.000548588	0.00336721	-1.24944	2.47273
Q9NQ55	-0.134777	13.4127	-3.78055	0.000548659	0.00336721	-1.24957	2.47273
P27695	-0.119943	17.1656	-3.78035	0.000548983	0.00336721	-1.25014	2.47273
P26358	-0.0832727	15.0356	-3.77874	0.000551551	0.00337961	-1.25463	2.47113
Q969N2	0.356728	11.7306	3.77787	0.000552928	0.00338471	-1.25704	2.47048
O43674	2.71244	10.0399	3.77668	0.000554843	0.00339308	-1.26037	2.46941
Q00839	-0.106231	18.2294	-3.77518	0.000557255	0.00340447	-1.26456	2.46795
Q14999	-0.27137	11.7934	-3.77404	0.000559097	0.00341236	-1.26774	2.46694
P38571	-0.263155	12.7076	-3.77335	0.00056022	0.00341585	-1.26967	2.4665
Q9P2J5	-0.0844953	15.4487	-3.77253	0.000561552	0.00342061	-1.27196	2.4659
O60763	-0.101508	15.0142	-3.77149	0.000563249	0.00342758	-1.27487	2.46501
O60231	-0.133314	13.3508	-3.76189	0.000579108	0.0035201	-1.30163	2.45345
P07237	0.120311	18.6012	3.7616	0.000579587	0.0035201	-1.30243	2.45345
P50502	-0.124178	15.8713	-3.75873	0.000584422	0.00354599	-1.31043	2.45026
O75695	0.262661	12.5271	3.75544	0.000590011	0.0035764	-1.3196	2.44655
P82673	-0.190275	12.6896	-3.7544	0.00059178	0.00358031	-1.32249	2.44608
P26599	-0.115691	17.5595	-3.75439	0.000591811	0.00358031	-1.32254	2.44608
Q96C36	-0.105199	13.8379	-3.75391	0.000592626	0.00358175	-1.32386	2.4459
P10606	0.189272	15.6769	3.75264	0.000594807	0.00359143	-1.3274	2.44473
Q96K17	-0.121268	14.8271	-3.75123	0.000597231	0.00360256	-1.33132	2.44339
Q9P2R7	-0.119884	14.9263	-3.7481	0.000602651	0.00363172	-1.34003	2.43989
P29692	-0.0803274	17.921	-3.746	0.00060633	0.00365034	-1.34589	2.43767
Q99436	-0.272212	15.988	-3.74421	0.000609467	0.00366567	-1.35086	2.43585
Q7L523	0.478677	11.3226	3.74354	0.000610643	0.00366918	-1.35272	2.43543
Q6P3W7	-0.163481	12.8688	-3.74005	0.000616832	0.00370278	-1.36243	2.43147
P58107	-0.197176	13.3441	-3.73859	0.000619424	0.00371475	-1.36647	2.43007
Q9P2T1	-0.148796	13.2565	-3.73745	0.00062147	0.00372342	-1.36964	2.42906
O94905	0.302122	15.2601	3.73294	0.000629612	0.00376856	-1.38218	2.42382
Q13526	-0.141213	13.9213	-3.7299	0.000635152	0.00379805	-1.39061	2.42044
Q13107	-0.134616	12.974	-3.72356	0.000646864	0.00386251	-1.4082	2.41313
O60925	-0.149794	14.6656	-3.7234	0.000647178	0.00386251	-1.40867	2.41313
Q16181	-0.142146	14.8972	-3.71915	0.00065515	0.00390633	-1.42046	2.40823
P49411	-0.0813149	16.6354	-3.71841	0.000656547	0.0039109	-1.42251	2.40772
Q8NE71	-0.0774999	14.251	-3.71668	0.000659824	0.00392665	-1.4273	2.40598
P14678	-0.225656	14.2842	-3.71071	0.000671254	0.00399084	-1.44383	2.39894
O60841	-0.0837887	14.8546	-3.70862	0.000675314	0.00401113	-1.44963	2.39673
Q8TCJ2	0.457	13.1684	3.708	0.000676522	0.00401314	-1.45135	2.39652
Q15691	-0.11795	16.2339	-3.70778	0.000676946	0.00401314	-1.45195	2.39652
Q8IWA0	-0.108026	13.5882	-3.70603	0.000680362	0.00402954	-1.4568	2.39474
P08670	0.148601	18.2092	3.70353	0.000685262	0.00405469	-1.4637	2.39204
Q96B02	0.578006	10.9969	3.7026	0.000687106	0.00406172	-1.46629	2.39129
O00214	0.297498	12.7511	3.69775	0.000696759	0.00411486	-1.47971	2.38564
P12236	0.727014	13.8219	3.69666	0.000698936	0.00412379	-1.48271	2.3847
O94842	-0.200218	13.0171	-3.69453	0.000703239	0.00414523	-1.48861	2.38245
P11234	0.43779	11.3579	3.69358	0.000705155	0.00414986	-1.49123	2.38197
P61020	0.280698	11.9301	3.69348	0.000705362	0.00414986	-1.49151	2.38197
O75165	0.0720929	13.3348	3.69197	0.000708428	0.00416394	-1.49568	2.3805
O75607	-0.209003	12.6618	-3.68948	0.000713521	0.00418991	-1.50258	2.3778
P12694	-0.110597	13.1909	-3.68902	0.000714459	0.00419145	-1.50384	2.37764
Q6UWV6	-1.22456	10.0457	-3.68445	0.000723898	0.00424281	-1.51646	2.37235
O75351	-0.105999	13.8365	-3.6837	0.000725443	0.00424785	-1.51851	2.37183
Q5TEJ8	0.189213	12.5383	3.68304	0.00072682	0.0042519	-1.52033	2.37142
Q9Y315	-0.120834	13.1725	-3.68069	0.000731754	0.00427673	-1.52684	2.36889
O95573	0.301481	13.599	3.67853	0.000736307	0.00429928	-1.5328	2.3666
Q6Y288	0.414725	11.5297	3.67776	0.000737924	0.00430467	-1.53491	2.36606
P51572	0.377583	14.6194	3.67629	0.000741053	0.00431886	-1.53898	2.36463
Q9H9T3	-0.123779	13.6768	-3.67582	0.00074204	0.00432055	-1.54026	2.36446
Q9NRF8	-0.153681	16.5719	-3.67547	0.000742794	0.00432089	-1.54124	2.36443
Q9HCU5	0.344634	14.171	3.66998	0.000754587	0.00438323	-1.55638	2.35821
P08311	-0.314679	12.7025	-3.66942	0.000755792	0.00438323	-1.55791	2.35821
P04843	0.467983	15.6265	3.66929	0.000756061	0.00438323	-1.55825	2.35821
Q92820	-0.522329	13.6679	-3.66917	0.000756338	0.00438323	-1.55861	2.35821
Q6ULP2	-0.163546	12.7909	-3.66826	0.000758314	0.00439057	-1.56111	2.35748
Q8NC51	-0.0951519	16.6153	-3.66707	0.0007609	0.00439975	-1.56439	2.35657
P21266	0.100438	14.9113	3.66688	0.000761318	0.00439975	-1.56491	2.35657
Q9NQT5	-0.124863	14.1825	-3.66611	0.000762986	0.00440528	-1.56702	2.35603
O60610	-0.0767719	14.5951	-3.66306	0.0007697	0.00443991	-1.57544	2.35263
Q9NRP0	0.45832	12.3946	3.66132	0.00077353	0.00445786	-1.58021	2.35087
Q9UBF6	-0.374882	13.2048	-3.65843	0.000779959	0.00449074	-1.58816	2.34768
P55060	-0.136723	16.3069	-3.65656	0.00078416	0.00451074	-1.59332	2.34575
Q9NYP7	0.607813	11.5586	3.65572	0.000786046	0.0045174	-1.59563	2.34511
Q96GX5	0.22416	12.1003	3.64847	0.000802515	0.00460778	-1.61555	2.33651
P11142	-0.0920169	19.0944	-3.64634	0.00080743	0.00463171	-1.62142	2.33426
O96019	-0.0967133	14.8542	-3.64295	0.0008153	0.00467253	-1.63073	2.33045
Q86VM9	-0.167735	13.1365	-3.64146	0.000818772	0.00468809	-1.63481	2.329
P04844	0.466556	15.2434	3.63867	0.000825338	0.00471936	-1.64249	2.32612
Q07866	-0.0727436	14.7224	-3.63849	0.000825755	0.00471936	-1.64297	2.32612
P00387	0.337262	14.7297	3.63784	0.000827287	0.00472363	-1.64475	2.32572
Q14197	-0.124329	13.8162	-3.63753	0.000828026	0.00472363	-1.64561	2.32572
Q9BVC6	0.485465	14.603	3.63696	0.000829365	0.00472693	-1.64716	2.32542
Q8IZQ5	-0.543925	12.3406	-3.63643	0.000830638	0.00472983	-1.64863	2.32515
O94817	-0.30923	11.9878	-3.63567	0.000832427	0.00473567	-1.6507	2.32462
P53985	0.644935	11.9803	3.6322	0.000840722	0.00477848	-1.66022	2.32071
Q07021	-0.105066	15.6895	-3.63027	0.000845363	0.00480046	-1.66551	2.31872
P32969	-0.197827	16.8346	-3.62945	0.000847359	0.00480739	-1.66777	2.31809
Q9Y5M8	0.406542	13.6671	3.62785	0.000851223	0.0048249	-1.67214	2.31651
Q92905	-0.139646	13.0174	-3.62595	0.000855858	0.00484673	-1.67735	2.31455
O00487	-0.106895	15.4293	-3.62316	0.000862713	0.00487978	-1.68501	2.3116
Q12906	-0.0933869	16.5872	-3.62293	0.000863267	0.00487978	-1.68562	2.3116
Q9NZD8	0.173386	13.4779	3.62259	0.000864105	0.00488007	-1.68656	2.31157
P45880	0.492459	14.3599	3.62074	0.000868694	0.00490152	-1.69164	2.30967
Q5H9R7	-0.0910679	13.4924	-3.61694	0.000878137	0.0049503	-1.70202	2.30537
Q9Y3C6	-0.156774	14.7066	-3.61239	0.000889605	0.00501039	-1.71447	2.30013
O96008	0.550483	12.2228	3.6115	0.00089187	0.00501859	-1.71691	2.29942
Q9H1E3	-0.190217	13.3309	-3.61046	0.000894533	0.00502901	-1.71977	2.29852
Q96EB1	-0.368844	11.2722	-3.60634	0.000905091	0.00508376	-1.73103	2.29382
Q9NPG3	-0.654938	11.0906	-3.60595	0.000906099	0.00508482	-1.7321	2.29372
P28799	0.178858	13.2713	3.60559	0.000907011	0.00508533	-1.73306	2.29368
Q92499	-0.131694	15.7718	-3.60429	0.000910395	0.00509969	-1.73663	2.29246
Q16595	-0.339608	11.4478	-3.60355	0.000912299	0.00510575	-1.73864	2.29194
Q9H3U5	0.297144	12.9148	3.60268	0.000914563	0.0051138	-1.74101	2.29126
P18206	-0.0820047	15.3012	-3.60198	0.00091638	0.00511935	-1.74292	2.29079
Q9NP50	-0.249342	12.2233	-3.6013	0.000918158	0.00512466	-1.74478	2.29033
Q9NQZ2	-0.217301	11.292	-3.59792	0.000927039	0.00516957	-1.75401	2.28655
P62701	-0.116185	16.4077	-3.59726	0.000928777	0.00517047	-1.75581	2.28647
Q96RQ3	-0.102089	13.1399	-3.59722	0.000928898	0.00517047	-1.75593	2.28647
Q9H0X9	0.384889	11.2226	3.59692	0.000929701	0.00517047	-1.75676	2.28647
P12074	-0.278259	12.7039	-3.59346	0.000938873	0.0052168	-1.76618	2.2826
Q8IYB3	-0.169783	14.2699	-3.59264	0.00094108	0.00522438	-1.76843	2.28196
Q6PKG0	-0.109522	14.6569	-3.59219	0.000942272	0.00522632	-1.76964	2.2818
P08574	0.481218	12.8188	3.59083	0.000945942	0.00523915	-1.77337	2.28074
Q14790	-0.168317	13.4381	-3.59052	0.000946765	0.00523915	-1.77421	2.28074
O15533	0.468574	14.2622	3.59039	0.00094712	0.00523915	-1.77456	2.28074
P49756	-0.108745	15.2989	-3.58906	0.000950703	0.00525429	-1.77819	2.27949
Q9BT09	-0.109889	16.0076	-3.58549	0.000960412	0.00530322	-1.78793	2.27546
Q86U06	2.00761	9.21069	3.58274	0.000967942	0.00533763	-1.79542	2.27265
P40855	-0.226327	12.5381	-3.58259	0.000968366	0.00533763	-1.79584	2.27265
P49792	-0.0763582	14.3082	-3.58167	0.000970885	0.00534677	-1.79833	2.27191
P15309	-0.282058	12.2232	-3.57722	0.000983253	0.00541007	-1.81046	2.2668
Q13555	0.164522	12.6921	3.57437	0.00099122	0.00544908	-1.8182	2.26368
Q96EP5	-0.108203	16.3601	-3.5719	0.000998194	0.00548255	-1.82492	2.26102
Q9Y608	-0.167896	11.9844	-3.57061	0.00100188	0.0054956	-1.82845	2.25999
Q9NQP4	-0.180628	14.1833	-3.57044	0.00100234	0.0054956	-1.82889	2.25999
Q9HDC9	0.494015	13.3619	3.56625	0.00101432	0.00555638	-1.84028	2.25521
Q00796	-0.11546	14.7401	-3.56518	0.00101742	0.00556768	-1.8432	2.25433
Q6NUK1	0.347831	13.5963	3.56492	0.00101818	0.00556768	-1.84392	2.25433
Q9NP81	-0.106484	13.4024	-3.56443	0.00101958	0.0055704	-1.84523	2.25411
O95757	-0.0873263	14.6311	-3.56186	0.00102704	0.00560202	-1.85221	2.25166
P55210	0.169429	13.1263	3.56182	0.00102717	0.00560202	-1.85234	2.25166
P61026	0.346783	13.7829	3.55528	0.00104639	0.00570183	-1.8701	2.24399
O75438	0.9468	11.73	3.5526	0.00105434	0.00574009	-1.87735	2.24108
Q4G176	0.408145	13.856	3.55011	0.0010618	0.00577566	-1.8841	2.2384
Q15061	-0.146144	13.088	-3.54921	0.00106452	0.00578536	-1.88655	2.23767
Q9NVZ3	-0.209741	14.7284	-3.54483	0.00107779	0.00584942	-1.89842	2.23289
Q8TC12	0.372058	12.1866	3.5447	0.00107819	0.00584942	-1.89877	2.23289
Q9NWZ5	-0.293731	11.4929	-3.54233	0.00108547	0.00588375	-1.90521	2.23035
Q9UMS4	-0.135636	16.1006	-3.53843	0.00109751	0.00594383	-1.91578	2.22593
Q03518	0.805757	12.3498	3.53623	0.00110436	0.00597401	-1.92173	2.22373
P20839	-0.0914276	14.4504	-3.53602	0.00110501	0.00597401	-1.9223	2.22373
Q969V6	0.200103	11.3042	3.53508	0.00110794	0.00598462	-1.92483	2.22296
Q9UPN6	-0.143642	12.9476	-3.53441	0.00111004	0.0059866	-1.92664	2.22282
Q9Y5K8	0.135661	13.7928	3.53435	0.00111024	0.0059866	-1.92681	2.22282
Q9Y606	-0.109298	14.1724	-3.53043	0.00112261	0.00604803	-1.93742	2.21839
Q9Y616	0.139349	13.1711	3.52671	0.00113445	0.00610655	-1.94746	2.2142
Q86WV6	0.358165	14.8419	3.52333	0.00114534	0.00615979	-1.9566	2.21043
Q9UHY7	-0.121119	13.8154	-3.52108	0.00115264	0.00619372	-1.96269	2.20805
Q9BSY4	-0.175651	12.761	-3.51954	0.00115766	0.0062153	-1.96685	2.20654
Q96KR1	-0.104427	13.3887	-3.51822	0.00116199	0.00623314	-1.97042	2.20529
Q6DD87	-0.333741	11.4123	-3.51539	0.00117131	0.00627326	-1.97805	2.20251
Q8N6N3	-0.174878	12.8267	-3.51524	0.0011718	0.00627326	-1.97845	2.20251
Q6YP21	0.123823	13.3742	3.51503	0.00117251	0.00627326	-1.97903	2.20251
P13010	-0.091999	17.6155	-3.51272	0.00118015	0.00630149	-1.98525	2.20056
O96028	-0.194159	11.9655	-3.51255	0.00118073	0.00630149	-1.98572	2.20056
O95202	0.430674	11.8202	3.51227	0.00118167	0.00630149	-1.98648	2.20056
Q9H2J4	-0.14256	13.5959	-3.512	0.00118256	0.00630149	-1.9872	2.20056
P09012	-0.159173	14.7682	-3.51191	0.00118286	0.00630149	-1.98745	2.20056
Q16531	-0.110356	15.883	-3.51112	0.00118549	0.00630567	-1.98957	2.20027
P12956	-0.103449	17.9013	-3.51106	0.00118568	0.00630567	-1.98972	2.20027
Q9Y6C9	0.542535	11.8366	3.50723	0.00119858	0.00636879	-2.00007	2.19594
Q92930	0.45814	11.7608	3.50639	0.00120139	0.00637829	-2.00232	2.1953
Q96BZ4	-0.213304	13.8192	-3.50606	0.00120252	0.00637869	-2.00321	2.19527
Q16864	0.160242	13.8967	3.50549	0.00120447	0.00637869	-2.00476	2.19527
O00232	-0.0741234	15.0304	-3.50546	0.00120455	0.00637869	-2.00483	2.19527
P46977	0.509487	14.9437	3.5036	0.00121088	0.00640674	-2.00984	2.19336
O75369	-0.0752475	14.6681	-3.50123	0.001219	0.0064442	-2.01623	2.19083
Q15631	-0.0939677	14.7365	-3.49877	0.00122749	0.00648352	-2.02286	2.18819
Q9BW27	-0.104063	13.7047	-3.49829	0.00122914	0.00648672	-2.02415	2.18797
P62333	-0.115859	15.1732	-3.49618	0.00123648	0.00651833	-2.02984	2.18586
P23396	-0.143447	18.0584	-3.49547	0.00123895	0.00651833	-2.03175	2.18586
Q9NRL2	-0.0792622	15.3305	-3.49537	0.00123928	0.00651833	-2.032	2.18586
P07437	-0.154343	18.1329	-3.49536	0.00123933	0.00651833	-2.03205	2.18586
O15394	0.443202	13.4707	3.49371	0.00124509	0.00654307	-2.03648	2.18422
Q15274	0.384874	14.8274	3.48938	0.00126034	0.00661329	-2.04811	2.17958
Q8N7H5	-0.0874868	13.456	-3.48895	0.00126189	0.00661329	-2.04929	2.17958
Q96GQ7	-0.115398	14.5648	-3.48872	0.0012627	0.00661329	-2.0499	2.17958
Q15363	0.309273	11.8443	3.48871	0.00126272	0.00661329	-2.04992	2.17958
P07919	-0.381322	14.8685	-3.48776	0.00126611	0.00662546	-2.05248	2.17878
Q86UP2	-0.0702059	13.5034	-3.48725	0.00126792	0.0066293	-2.05384	2.17853
P42765	0.125274	13.8693	3.48582	0.00127302	0.00665037	-2.05768	2.17715
Q99439	-0.155279	16.2943	-3.48512	0.00127555	0.00665797	-2.05958	2.17666
P80303	0.118378	15.9481	3.48312	0.00128273	0.00668985	-2.06495	2.17458
P56385	0.576761	13.9159	3.4818	0.00128752	0.00670917	-2.06851	2.17333
Q9BQS8	-0.275262	11.6721	-3.47987	0.0012945	0.00673987	-2.07367	2.17135
Q9UHA3	-0.291231	11.677	-3.47919	0.001297	0.00674722	-2.07552	2.17088
Q96PV6	-0.133208	11.6649	-3.4786	0.00129913	0.0067517	-2.07708	2.17059
P19174	-0.22889	11.6021	-3.47835	0.00130004	0.0067517	-2.07775	2.17059
P82979	-0.0963869	16.1205	-3.47684	0.00130558	0.00677484	-2.08182	2.1691
P04075	-0.122951	19.249	-3.47652	0.00130675	0.00677522	-2.08267	2.16908
O95747	-0.106817	13.2824	-3.47354	0.00131772	0.00682636	-2.09066	2.16581
Q96EY1	-0.118228	14.0394	-3.47165	0.00132473	0.00685697	-2.09573	2.16387
Q9UHB6	0.107888	13.7044	3.47097	0.00132727	0.00686439	-2.09756	2.1634
Q9UP83	-0.225065	11.0468	-3.46889	0.00133506	0.0068989	-2.10315	2.16122
Q92541	-0.117919	13.8357	-3.46822	0.00133756	0.0069061	-2.10494	2.16077
Q9Y4E6	0.351796	10.2314	3.46468	0.00135091	0.00696659	-2.11442	2.15698
Q15366	-0.127949	16.9008	-3.46452	0.00135153	0.00696659	-2.11486	2.15698
Q9ULE6	0.142474	12.8189	3.45991	0.0013691	0.00705133	-2.1272	2.15173
P30048	-0.0973245	17.3349	-3.45922	0.00137175	0.00705909	-2.12904	2.15125
P05023	0.528503	15.236	3.45873	0.00137362	0.00706117	-2.13035	2.15112
P22314	-0.0786072	16.8567	-3.45852	0.00137443	0.00706117	-2.13091	2.15112
Q9UBP6	-0.30314	12.2746	-3.45519	0.00138734	0.00712158	-2.13983	2.14742
Q9BUQ8	-0.0767102	14.5445	-3.45387	0.00139247	0.00713933	-2.14335	2.14634
Q92621	-0.0781436	14.2458	-3.45371	0.0013931	0.00713933	-2.14379	2.14634
P62873	-0.130498	15.792	-3.45249	0.00139788	0.00715795	-2.14706	2.14521
Q96PC5	0.287638	11.4522	3.45188	0.00140026	0.00716419	-2.14868	2.14483
O43172	-0.0781897	14.2948	-3.44669	0.00142075	0.00725805	-2.16255	2.13918
P05141	0.614911	14.917	3.44647	0.00142162	0.00725805	-2.16313	2.13918
Q9Y5X2	0.299577	10.4242	3.44635	0.00142211	0.00725805	-2.16347	2.13918
Q9Y5Z4	-0.161968	14.0486	-3.44589	0.00142396	0.00726147	-2.1647	2.13898
Q13247	-0.122182	16.3826	-3.44521	0.00142665	0.00726922	-2.1665	2.13851
O15372	-0.0976617	15.3576	-3.44473	0.00142857	0.00727306	-2.16779	2.13828
Q9BVJ6	-0.125673	13.1125	-3.44214	0.00143896	0.00731437	-2.17471	2.13582
Q9Y620	-0.287717	11.4622	-3.44198	0.00143959	0.00731437	-2.17513	2.13582
P56182	-0.150766	13.5878	-3.44183	0.00144023	0.00731437	-2.17555	2.13582
P63208	-0.158626	14.7611	-3.44096	0.00144372	0.0073231	-2.17786	2.13531
Q9H7Z7	0.156279	12.6369	3.44082	0.00144431	0.0073231	-2.17825	2.13531
P12955	0.197983	12.1913	3.44009	0.00144723	0.00733192	-2.18017	2.13478
Q8NI36	-0.143154	13.7606	-3.43919	0.0014509	0.0073445	-2.18259	2.13404
Q7Z4H8	-0.167371	12.2685	-3.43802	0.00145564	0.00736251	-2.18571	2.13297
O95989	-0.16694	14.7656	-3.43752	0.00145769	0.00736686	-2.18705	2.13272
Q9NXH8	0.21095	11.8081	3.43675	0.0014608	0.00737658	-2.18908	2.13214
Q8TAQ2	-0.121679	13.5382	-3.43595	0.00146408	0.00738165	-2.19122	2.13185
P29992	0.23523	12.3453	3.43593	0.00146419	0.00738165	-2.19129	2.13185
P36957	0.204962	14.5259	3.43279	0.00147708	0.00744059	-2.19965	2.12839
P54709	0.604486	13.7456	3.4323	0.00147912	0.00744483	-2.20097	2.12815
P14927	0.310571	13.5381	3.43155	0.00148223	0.00745441	-2.20297	2.12759
Q9H4E7	-0.0990631	13.771	-3.42974	0.00148974	0.00748163	-2.2078	2.126
Q9UBX3	0.622427	12.7517	3.42966	0.00149005	0.00748163	-2.208	2.126
Q9NWT6	-0.199885	12.1486	-3.42777	0.00149796	0.00750965	-2.21305	2.12438
Q9GZN8	0.122082	13.7535	3.42774	0.00149805	0.00750965	-2.21311	2.12438
P06744	-0.13069	17.3363	-3.42597	0.00150551	0.00754092	-2.21784	2.12258
Q9NPF4	-0.136321	14.1301	-3.42442	0.00151204	0.00756751	-2.22197	2.12105
O95793	-0.110593	13.7883	-3.424	0.00151382	0.00757031	-2.22309	2.12089
O14745	-0.122649	14.0641	-3.41975	0.00153187	0.00765097	-2.2344	2.11628
Q86YP4	-0.124079	13.5836	-3.41962	0.00153241	0.00765097	-2.23474	2.11628
Q96G23	0.339915	13.4607	3.41423	0.00155565	0.00776071	-2.24908	2.1101
P22061	-0.127935	14.1614	-3.41227	0.00156415	0.00779688	-2.25428	2.10808
P62913	-0.166823	17.3495	-3.40983	0.00157486	0.00784394	-2.26079	2.10547
O60216	-0.0889298	14.2399	-3.40739	0.00158557	0.00789094	-2.26725	2.10287
Q9NX58	-0.133282	13.461	-3.40634	0.00159025	0.0079079	-2.27006	2.10194
Q9HCU8	-0.304853	11.5034	-3.40466	0.0015977	0.00793857	-2.27451	2.10026
Q06830	-0.234321	18.2534	-3.40233	0.00160808	0.00798377	-2.28069	2.09779
B0L3A2	-0.323413	15.1847	-3.40179	0.00161051	0.0079894	-2.28212	2.09749
Q8N766	0.281046	12.9982	3.39184	0.00165576	0.00820733	-2.30853	2.0858
O14657	0.30268	10.7701	3.39063	0.00166133	0.00822836	-2.31172	2.08469
P82970	-0.212814	12.9088	-3.38961	0.00166606	0.00824256	-2.31443	2.08394
Q12972	-0.125923	13.2384	-3.38943	0.00166686	0.00824256	-2.31489	2.08394
Q9UHV9	-0.12035	15.2403	-3.38178	0.00170268	0.00841302	-2.33514	2.07505
P98155	-1.67172	11.5656	-3.38097	0.00170652	0.00842526	-2.33729	2.07442
P20042	-0.120684	15.6604	-3.38044	0.00170903	0.00843096	-2.33869	2.07412
P53384	0.187168	13.133	3.37826	0.00171942	0.00847548	-2.34446	2.07184
Q93084	0.401909	11.6401	3.37749	0.0017231	0.00848687	-2.3465	2.07125
Q9H4A4	-0.0970094	16.2314	-3.37586	0.00173092	0.00851862	-2.35081	2.06963
Q9H2P9	-0.291387	12.0821	-3.37264	0.00174647	0.00858833	-2.35932	2.06609
P02778	3.0594	10.4659	3.37146	0.00175218	0.00860012	-2.36243	2.0655
Q15398	-0.169223	12.5673	-3.37137	0.00175264	0.00860012	-2.36268	2.0655
Q14764	0.0706128	15.1777	3.37129	0.00175303	0.00860012	-2.36289	2.0655
P50416	0.457608	13.8569	3.36929	0.00176278	0.00864044	-2.36817	2.06346
Q32MZ4	0.0825045	14.0564	3.36891	0.00176463	0.00864044	-2.36917	2.06346
Q9BW61	-0.17836	13.2987	-3.36855	0.00176637	0.00864044	-2.37011	2.06346
Q9BW60	0.476414	11.7692	3.36846	0.00176683	0.00864044	-2.37035	2.06346
O95394	-0.210913	12.0016	-3.36542	0.00178177	0.00870669	-2.37837	2.06015
Q02556	-0.107383	13.6316	-3.36454	0.00178615	0.0087177	-2.38071	2.0596
Q58WW2	-1.54735	10.1473	-3.36413	0.00178819	0.0087177	-2.38179	2.0596
P46459	0.0667702	16.123	3.36411	0.00178825	0.0087177	-2.38182	2.0596
P38432	-0.129772	12.4626	-3.36307	0.00179344	0.00873615	-2.38458	2.05868
Q5SRE5	-0.0950174	13.0242	-3.36086	0.00180443	0.00877933	-2.3904	2.05654
Q9Y333	-0.152219	14.5598	-3.36058	0.00180584	0.00877933	-2.39114	2.05654
P46783	-0.10815	16.8787	-3.36044	0.00180655	0.00877933	-2.39152	2.05654
Q9UJZ1	0.100579	13.5279	3.3567	0.00182537	0.00886386	-2.40138	2.05238
P16930	0.163536	14.7554	3.3552	0.00183295	0.00889366	-2.40532	2.05092
Q9BUL8	-0.0990372	14.6313	-3.35425	0.00183779	0.00891019	-2.40783	2.05011
O15269	0.262727	12.9457	3.35313	0.00184349	0.00892971	-2.41078	2.04916
P49915	-0.111155	16.5541	-3.3529	0.0018447	0.00892971	-2.4114	2.04916
P16333	-0.111448	13.4872	-3.35164	0.00185112	0.00894778	-2.4147	2.04828
Q16630	-0.0921354	15.5827	-3.35155	0.00185157	0.00894778	-2.41494	2.04828
P20073	-0.157962	15.849	-3.35132	0.00185276	0.00894778	-2.41555	2.04828
P28907	0.384543	11.3099	3.34606	0.0018799	0.00907179	-2.42938	2.04231
P48651	0.37999	13.168	3.34522	0.00188429	0.00908593	-2.4316	2.04163
O00221	-0.339242	10.8128	-3.34463	0.00188735	0.00909359	-2.43314	2.04126
Q9NRG9	-0.080434	14.1731	-3.34411	0.00189011	0.00909983	-2.43453	2.04097
P30084	-0.0843578	15.1881	-3.34057	0.00190868	0.0091821	-2.44383	2.03706
P04732	-0.688128	9.72868	-3.34016	0.00191084	0.00918537	-2.4449	2.0369
Q9Y547	-0.154516	14.9826	-3.33944	0.00191463	0.00919644	-2.44679	2.03638
P38919	-0.0930086	16.2328	-3.33819	0.00192128	0.00922124	-2.45008	2.03521
Q9HB71	-0.117216	17.2649	-3.33721	0.00192646	0.00923816	-2.45264	2.03441
Q9H078	-0.107026	13.4184	-3.33697	0.00192778	0.00923816	-2.4533	2.03441
P62906	-0.0875928	17.1801	-3.33658	0.00192986	0.00924097	-2.45432	2.03428
P49005	-0.113583	13.7012	-3.33625	0.0019316	0.00924216	-2.45518	2.03423
P17480	-0.0815564	14.6768	-3.33262	0.00195105	0.00932802	-2.4647	2.03021
Q8IZ83	-0.0884327	14.5137	-3.33193	0.00195478	0.00933686	-2.46652	2.0298
P28340	-0.113466	14.2554	-3.33172	0.00195591	0.00933686	-2.46707	2.0298
P20338	-0.129433	14.0849	-3.32847	0.00197354	0.00941381	-2.4756	2.02623
Q8WXI9	-0.12087	13.3025	-3.3252	0.00199145	0.00949192	-2.48419	2.02265
Q53GS9	-0.101209	13.7976	-3.32437	0.00199601	0.00950633	-2.48636	2.02199
A2RUS2	0.122438	13.4106	3.32127	0.00201312	0.00958048	-2.49447	2.01861
Q9H6T3	-0.0855018	13.1145	-3.32088	0.00201529	0.00958343	-2.49549	2.01848
P00441	0.13739	17.2247	3.31944	0.00202333	0.00961431	-2.49928	2.01708
Q5JSH3	-0.0797142	13.0642	-3.31761	0.00203358	0.0096556	-2.50408	2.01522
Q9HCC0	-0.0832401	13.7252	-3.31602	0.0020425	0.00969057	-2.50824	2.01365
P48059	0.146534	14.1957	3.31325	0.00205814	0.0097573	-2.51549	2.01067
P39656	0.492951	15.562	3.31152	0.00206796	0.00979635	-2.52	2.00894
Q9Y450	-0.0912484	14.4233	-3.31085	0.00207181	0.00980312	-2.52177	2.00864
O15409	-0.753901	11.1312	-3.31046	0.00207399	0.00980312	-2.52277	2.00864
Q04941	-0.309768	12.146	-3.31044	0.00207413	0.00980312	-2.52284	2.00864
Q13347	-0.119482	15.7451	-3.3071	0.00209326	0.009886	-2.53156	2.00498
O14735	0.342251	12.5582	3.30681	0.00209492	0.00988632	-2.53231	2.00497
Q96HC4	-0.119847	13.6023	-3.30551	0.00210247	0.00990925	-2.53573	2.00396
Q92665	-0.147383	13.2943	-3.30542	0.00210298	0.00990925	-2.53595	2.00396
Q8N584	-0.146275	12.6375	-3.30461	0.00210765	0.00992371	-2.53806	2.00333
O43396	-0.125832	15.2448	-3.30331	0.00211523	0.00995183	-2.54147	2.0021
Q9H2L5	-0.371651	11.8714	-3.3028	0.00211819	0.00995822	-2.5428	2.00182
P26640	-0.088911	15.9168	-3.30215	0.00212199	0.00996851	-2.5445	2.00137
O96020	0.404633	10.3623	3.29814	0.00214552	0.0100665	-2.55497	1.99712
Q96PU5	-0.278826	12.0458	-3.29804	0.00214609	0.0100665	-2.55522	1.99712
Q9Y6Y8	-0.0922011	14.3366	-3.29734	0.00215027	0.0100785	-2.55707	1.99661
P49257	0.296549	14.0658	3.29688	0.00215296	0.0100835	-2.55826	1.99639
Q9Y6A9	1.65878	11.8366	3.29621	0.0021569	0.0100943	-2.55999	1.99592
P30153	-0.0873209	16.4715	-3.29491	0.00216466	0.010123	-2.5634	1.99469
Q9NWS0	-0.142744	13.1826	-3.29292	0.0021765	0.0101706	-2.56858	1.99265
Q8NF37	0.411606	12.0263	3.29113	0.00218723	0.0102131	-2.57325	1.99084
Q9Y282	0.284347	12.0487	3.28891	0.00220065	0.010268	-2.57905	1.98851
Q13601	-0.117599	13.8638	-3.28787	0.00220692	0.0102854	-2.58176	1.98778
P36873	-0.135907	14.3679	-3.28774	0.00220769	0.0102854	-2.58208	1.98778
P00973	1.22138	11.654	3.28362	0.0022328	0.0103942	-2.59282	1.98321
Q9BTV4	0.403814	12.8672	3.28336	0.00223439	0.0103942	-2.5935	1.98321
Q8TCF1	-0.141878	12.9665	-3.28052	0.00225189	0.0104677	-2.6009	1.98015
P46060	-0.0711671	15.6195	-3.27994	0.0022555	0.0104767	-2.60242	1.97978
Q7Z2W9	-0.261214	12.1904	-3.27876	0.00226278	0.0105026	-2.60547	1.9787
Q66K14	0.104828	12.9014	3.27393	0.00229295	0.0106347	-2.61804	1.97328
Q15005	0.370973	13.7251	3.26988	0.00231856	0.0107454	-2.62857	1.96878
Q9UFC0	-0.142334	14.3376	-3.26902	0.00232402	0.0107558	-2.6308	1.96836
P62979	0.129914	15.5192	3.26898	0.00232427	0.0107558	-2.6309	1.96836
Q8NEM2	-0.0952595	13.8559	-3.26774	0.00233218	0.0107844	-2.63413	1.96721
O94808	-0.179876	12.9925	-3.26732	0.00233486	0.0107887	-2.63521	1.96703
Q14994	0.317399	12.8975	3.26567	0.00234542	0.0108295	-2.6395	1.96539
Q15642	-0.227336	12.2766	-3.26111	0.00237486	0.0109567	-2.65132	1.96032
O14681	0.277025	13.5045	3.26086	0.00237652	0.0109567	-2.65198	1.96032
P31942	-0.166246	15.2303	-3.25955	0.00238505	0.0109879	-2.65538	1.95909
Q9BYX2	0.510974	10.5007	3.25884	0.00238967	0.011001	-2.65722	1.95857
Q9H2U1	-0.126318	12.2702	-3.25839	0.00239262	0.0110064	-2.65838	1.95836
Q9H0L4	-0.14512	13.2642	-3.25778	0.00239663	0.0110167	-2.65997	1.95795
Q8TCD5	-0.204372	12.7853	-3.25747	0.00239865	0.0110178	-2.66077	1.9579
P20585	-0.172576	12.0962	-3.25715	0.00240072	0.0110192	-2.66159	1.95785
Q6ZT21	0.544128	11.5969	3.25615	0.00240733	0.0110371	-2.66419	1.95715
Q7Z589	-0.189295	11.4156	-3.25602	0.00240819	0.0110371	-2.66453	1.95715
O75947	0.537241	13.9858	3.25193	0.00243524	0.0111528	-2.67512	1.95261
P54577	-0.10722	15.8896	-3.25128	0.00243961	0.0111646	-2.67682	1.95216
O60232	-0.175281	13.471	-3.24833	0.00245935	0.0112448	-2.68446	1.94905
Q5T013	-0.209149	13.5072	-3.24812	0.00246076	0.0112448	-2.685	1.94905
P16949	-0.116913	17.9049	-3.24777	0.00246311	0.0112473	-2.68591	1.94895
Q13423	0.382919	13.7175	3.24635	0.0024727	0.0112757	-2.68959	1.94786
P80217	0.179513	14.3474	3.2463	0.00247298	0.0112757	-2.68969	1.94786
Q9BPZ7	-0.388553	10.7772	-3.24579	0.00247643	0.0112831	-2.69102	1.94757
P0DP23	-0.0808636	17.9636	-3.24479	0.00248325	0.0113059	-2.69362	1.94669
Q8WX92	-0.104135	13.4764	-3.24038	0.00251333	0.0114301	-2.70503	1.94195
P14868	-0.141997	16.5076	-3.24025	0.00251421	0.0114301	-2.70536	1.94195
Q96I24	-0.120365	16.058	-3.23876	0.00252443	0.0114681	-2.7092	1.94051
Q9NWU2	-0.115702	12.8321	-3.23645	0.00254036	0.011532	-2.71516	1.93809
Q14151	-0.0966435	14.9886	-3.2348	0.00255186	0.0115758	-2.71944	1.93645
P30533	0.141698	12.1525	3.23448	0.00255405	0.0115773	-2.72025	1.93639
Q9NPD3	-0.139019	14.4875	-3.23184	0.00257252	0.0116524	-2.72707	1.93358
Q5T8I3	-0.40266	10.2919	-3.22985	0.0025865	0.0117072	-2.73221	1.93155
Q13823	-0.156539	12.0468	-3.2284	0.00259677	0.0117444	-2.73596	1.93017
Q9NY27	-0.10374	13.3758	-3.22815	0.00259851	0.0117444	-2.73659	1.93017
O43633	-0.246087	12.5768	-3.22723	0.00260505	0.0117591	-2.73897	1.92963
Q96FZ7	0.707844	10.9909	3.22716	0.00260555	0.0117591	-2.73915	1.92963
O95232	-0.115764	14.1954	-3.22674	0.00260854	0.0117641	-2.74024	1.92944
Q9BTT0	-0.115277	15.7477	-3.22475	0.00262269	0.0118192	-2.74536	1.92741
Q7Z2K6	0.675167	12.6775	3.22248	0.00263894	0.0118839	-2.75121	1.92504
Q15047	-0.182711	11.956	-3.22145	0.00264636	0.0119086	-2.75387	1.92414
Q6ZTN6	-0.269762	12.4344	-3.22011	0.00265607	0.0119437	-2.75733	1.92286
P67870	-0.147365	13.966	-3.21697	0.0026788	0.0120371	-2.7654	1.91948
O00399	-0.19295	11.8099	-3.21516	0.00269201	0.0120877	-2.77005	1.91766
Q9H9J2	-0.109275	13.909	-3.21397	0.00270078	0.012113	-2.77313	1.91675
O15260	0.318475	14.9889	3.21376	0.0027023	0.012113	-2.77366	1.91675
Q5JUR7	-0.479885	10.2047	-3.2136	0.00270349	0.012113	-2.77408	1.91675
Q99567	-0.0989579	13.4787	-3.21154	0.00271865	0.0121721	-2.77937	1.91464
P62316	-0.0927855	17.2497	-3.21104	0.00272241	0.0121801	-2.78068	1.91435
P13073	0.351896	14.7895	3.21047	0.00272662	0.0121902	-2.78214	1.91399
Q07666	-0.126392	16.9949	-3.20981	0.00273151	0.0121946	-2.78384	1.91383
Q8NCN4	0.297933	10.6902	3.2098	0.00273153	0.0121946	-2.78384	1.91383
Q01196	-0.164826	13.0807	-3.20557	0.00276311	0.0123266	-2.79472	1.90916
Q9Y6M4	0.769586	8.75081	3.2045	0.00277118	0.0123538	-2.79748	1.9082
Q9Y217	-0.123584	12.6085	-3.20376	0.00277673	0.0123696	-2.79937	1.90764
Q29RF7	-0.0793884	14.2619	-3.20346	0.00277901	0.0123709	-2.80015	1.9076
P22059	-0.0876386	13.7285	-3.20317	0.00278119	0.0123717	-2.80089	1.90757
Q9UPY3	-0.169648	11.4484	-3.19987	0.00280621	0.0124741	-2.80936	1.90399
P62140	-0.153568	14.047	-3.19784	0.00282177	0.0125342	-2.81459	1.9019
Q9HBM1	-0.140167	13.7005	-3.19672	0.00283032	0.0125591	-2.81745	1.90104
Q92643	0.348085	12.8911	3.19658	0.00283143	0.0125591	-2.81782	1.90104
Q9UGP8	0.360546	12.5639	3.1952	0.00284199	0.012597	-2.82134	1.89973
Q9BZV1	-0.629625	10.6257	-3.19318	0.00285762	0.0126483	-2.82652	1.89797
Q93008	-0.0862822	12.9777	-3.19318	0.00285765	0.0126483	-2.82653	1.89797
Q14165	0.305867	14.4302	3.19174	0.00286883	0.0126814	-2.83023	1.89683
Q9NVP2	-0.174946	13.4363	-3.19164	0.00286958	0.0126814	-2.83047	1.89683
Q9H1B7	0.330321	11.5442	3.19142	0.00287127	0.0126814	-2.83103	1.89683
Q96AX1	0.156084	12.7104	3.19025	0.00288038	0.0127126	-2.83402	1.89577
P51148	0.220172	14.581	3.18925	0.00288827	0.0127384	-2.83661	1.89489
Q8TDZ2	0.0911751	15.3554	3.18869	0.00289263	0.0127485	-2.83804	1.89454
Q7Z5L9	-0.0933311	15.1566	-3.18746	0.00290226	0.0127819	-2.84118	1.89341
Q14254	0.204241	12.4489	3.18671	0.0029082	0.012799	-2.84311	1.89282
Q14203	-0.0792494	14.5413	-3.18626	0.00291174	0.0128054	-2.84426	1.89261
Q9NX08	-0.296879	11.4142	-3.1855	0.00291775	0.0128228	-2.84621	1.89202
Q9NQW6	0.0959585	13.3693	3.18416	0.00292835	0.0128603	-2.84964	1.89075
Q9HD34	-0.989735	11.3412	-3.18292	0.00293818	0.0128943	-2.8528	1.8896
Q86U42	-0.138161	15.6526	-3.17073	0.00303673	0.0133174	-2.88398	1.87558
P62306	-0.164539	16.266	-3.1651	0.00308326	0.0135119	-2.89834	1.86928
Q96AH8	-2.41523	11.9018	-3.16094	0.0031181	0.0136549	-2.90895	1.86471
Q5SWX8	0.348987	10.3493	3.16008	0.00312534	0.0136769	-2.91113	1.86401
Q9UKK6	0.366874	10.3027	3.15824	0.00314085	0.0137345	-2.91581	1.86219
P41091	-0.325677	13.9499	-3.15791	0.00314367	0.0137345	-2.91666	1.86219
Q02880	0.0782074	14.9322	3.15774	0.00314515	0.0137345	-2.9171	1.86219
Q96JP5	-0.176873	11.9265	-3.15695	0.00315182	0.013754	-2.9191	1.86157
P78368	0.366359	10.7702	3.15167	0.00319706	0.0139416	-2.93255	1.85569
P52788	-0.11189	14.5809	-3.14897	0.00322041	0.0140336	-2.93942	1.85283
Q05193	-0.146093	13.3586	-3.14838	0.00322548	0.0140458	-2.94091	1.85245
O15439	1.76321	9.2458	3.14798	0.00322901	0.0140513	-2.94194	1.85228
Q8TEM1	0.375909	13.4973	3.1446	0.00325857	0.0141608	-2.95054	1.84891
P30837	-0.107135	13.6662	-3.14458	0.00325874	0.0141608	-2.95059	1.84891
Q9Y4C8	-0.102262	13.2107	-3.14387	0.00326493	0.0141778	-2.95238	1.84839
P08575	0.390528	14.2595	3.13899	0.00330813	0.0143553	-2.96478	1.84299
Q14562	-0.094584	12.7711	-3.13704	0.00332551	0.0144206	-2.96972	1.84102
Q9Y5T5	-0.168545	12.1289	-3.13561	0.00333831	0.014466	-2.97334	1.83965
Q15262	-0.987808	10.2656	-3.13465	0.00334694	0.0144933	-2.97578	1.83883
Q5TAQ9	0.121794	13.253	3.1337	0.00335555	0.0145175	-2.9782	1.83811
Q13112	-0.128174	13.0242	-3.13352	0.0033572	0.0145175	-2.97867	1.83811
O43464	-0.161701	14.7471	-3.13325	0.00335961	0.0145177	-2.97934	1.8381
Q96I99	-0.0923071	14.0401	-3.13299	0.00336198	0.0145179	-2.98001	1.8381
Q9GZL7	-0.0859215	14.0417	-3.12985	0.00339042	0.0146305	-2.98795	1.83474
Q9P0J7	-0.361112	10.105	-3.1292	0.00339641	0.0146461	-2.98961	1.83428
O75064	0.138053	12.721	3.12881	0.00339991	0.014651	-2.99059	1.83413
Q9NVI1	-0.0796419	14.2313	-3.12805	0.00340691	0.014671	-2.99253	1.83354
Q9H2K0	-0.264945	11.8763	-3.12717	0.00341499	0.0146862	-2.99476	1.83309
Q9H9Q2	-0.133179	13.482	-3.12715	0.00341517	0.0146862	-2.99481	1.83309
Q6UW68	0.36801	12.077	3.12633	0.00342264	0.0147081	-2.99687	1.83244
Q13636	0.347607	11.3908	3.12607	0.00342507	0.0147084	-2.99754	1.83244
P62136	-0.113193	15.6609	-3.12575	0.003428	0.0147107	-2.99834	1.83237
Q8NF50	-0.0829231	14.2021	-3.1235	0.00344874	0.0147665	-3.00403	1.83072
P06454	-0.142379	19.6233	-3.12345	0.00344925	0.0147665	-3.00417	1.83072
Q969V3	0.417166	12.4132	3.12344	0.00344935	0.0147665	-3.0042	1.83072
P00338	-0.15702	18.3264	-3.12331	0.00345051	0.0147665	-3.00451	1.83072
Q9P2D3	-0.0958225	12.6475	-3.12247	0.00345836	0.0147899	-3.00666	1.83004
Q8NHP6	0.328187	12.608	3.12101	0.00347194	0.0148377	-3.01035	1.82863
Q9BRJ7	0.14694	13.3572	3.11958	0.00348523	0.0148842	-3.01395	1.82727
Q6ZS81	0.0795951	14.8646	3.11743	0.00350544	0.0149602	-3.0194	1.82506
P09234	-0.161946	15.2871	-3.11618	0.00351718	0.015	-3.02255	1.82391
P55809	-0.104767	13.9504	-3.11571	0.00352167	0.0150089	-3.02375	1.82365
Q9NR50	-0.110387	13.8028	-3.11458	0.00353234	0.015044	-3.0266	1.82264
Q96QD8	0.421395	11.3732	3.11204	0.00355645	0.0151363	-3.03301	1.81998
P21359	0.146501	11.0766	3.11157	0.00356099	0.0151452	-3.03422	1.81972
P47897	-0.0975447	17.5634	-3.10617	0.00361286	0.0153553	-3.04784	1.81374
P33176	-0.0683647	14.9385	-3.10518	0.00362247	0.0153856	-3.05034	1.81289
P24539	0.553684	11.4154	3.10366	0.00363726	0.0154378	-3.05418	1.81141
Q9UIF9	-0.112269	11.7519	-3.10199	0.00365349	0.0154961	-3.05837	1.80978
P49914	-0.371455	10.7914	-3.09908	0.00368211	0.0156068	-3.06572	1.80669
Q96FC9	-0.326279	11.2355	-3.09194	0.00375309	0.0158968	-3.0837	1.79869
Q6DD88	0.251005	13.8634	3.09063	0.00376621	0.0159415	-3.08698	1.79747
P62841	-0.197081	14.1839	-3.09021	0.00377049	0.0159487	-3.08805	1.79727
P54727	-0.109401	15.6302	-3.08651	0.00380791	0.016096	-3.09735	1.79328
P63241	-0.220399	13.4629	-3.08525	0.0038208	0.0161395	-3.10053	1.79211
Q13427	-0.101671	14.7099	-3.08336	0.00384009	0.01621	-3.10527	1.79022
Q14118	0.224681	11.613	3.08271	0.00384671	0.0162269	-3.10689	1.78977
Q92734	-0.109886	15.19	-3.08168	0.00385739	0.0162608	-3.10949	1.78886
Q13617	-0.0764882	14.2429	-3.08077	0.00386672	0.0162891	-3.11177	1.7881
P21912	-0.0906578	15.0823	-3.07961	0.00387873	0.0163286	-3.11468	1.78705
Q14061	-0.237793	13.2585	-3.07779	0.00389757	0.0163959	-3.11924	1.78526
Q16563	0.720346	12.6826	3.07756	0.00390001	0.0163959	-3.11983	1.78526
P05114	-0.136246	13.9721	-3.07625	0.00391363	0.016442	-3.12311	1.78404
Q96A65	-0.118309	13.0918	-3.07566	0.00391983	0.0164569	-3.1246	1.78365
Q9BSE5	-0.220444	12.8974	-3.07435	0.00393356	0.0165034	-3.12789	1.78243
Q96CM8	-0.120753	14.1629	-3.07279	0.00394987	0.0165527	-3.13178	1.78113
Q01082	-0.0606961	14.0184	-3.07259	0.00395198	0.0165527	-3.13228	1.78113
Q12834	-0.12584	13.7045	-3.07247	0.00395332	0.0165527	-3.1326	1.78113
Q14978	-0.158056	14.1603	-3.0689	0.00399102	0.016689	-3.14153	1.77757
Q96BI3	1.7285	10.5346	3.06888	0.00399125	0.016689	-3.14158	1.77757
Q9H3H5	0.755621	9.4293	3.06744	0.00400664	0.016742	-3.1452	1.77619
Q8N6L1	0.572061	11.7438	3.06686	0.00401285	0.0167567	-3.14666	1.77581
P78316	-0.0794504	12.9682	-3.06583	0.00402384	0.0167913	-3.14923	1.77492
Q9Y605	-0.273703	10.9288	-3.0655	0.00402733	0.0167945	-3.15005	1.77483
Q9UNX4	-0.0838504	14.0614	-3.06487	0.00403414	0.0168116	-3.15163	1.77439
Q9H3N1	0.53381	13.9943	3.06462	0.00403685	0.0168116	-3.15226	1.77439
P82932	-0.214303	13.4973	-3.06379	0.00404572	0.0168372	-3.15433	1.77373
Q9NR77	-1.59933	11.313	-3.06352	0.00404865	0.0168381	-3.15501	1.77371
Q8N0Z6	-0.145544	11.6933	-3.06269	0.00405762	0.0168629	-3.15709	1.77307
P42695	-0.101096	12.3328	-3.06247	0.00406004	0.0168629	-3.15765	1.77307
Q8TBC4	-0.0954719	14.0918	-3.06186	0.00406662	0.0168789	-3.15917	1.77266
Q96GC6	0.950578	9.38217	3.05988	0.00408807	0.0169566	-3.16412	1.77066
P02765	0.676668	9.33478	3.05789	0.00410975	0.0170351	-3.16909	1.76865
O95490	-0.141369	12.2018	-3.05764	0.00411252	0.0170352	-3.16972	1.76865
O43719	-0.101129	14.7003	-3.05665	0.00412336	0.0170607	-3.1722	1.768
P16455	-0.150295	12.6531	-3.05635	0.00412666	0.0170607	-3.17295	1.768
Q86WJ1	0.0788177	14.1689	3.05632	0.00412692	0.0170607	-3.17301	1.768
P53597	-0.187776	14.3064	-3.05525	0.00413867	0.0170979	-3.17568	1.76706
P22626	-0.106104	19.2193	-3.05283	0.0041654	0.0171885	-3.18173	1.76476
O60762	0.267644	13.9938	3.05276	0.00416615	0.0171885	-3.1819	1.76476
Q14011	-0.120544	15.6232	-3.05169	0.00417806	0.0172262	-3.18458	1.76381
Q96B26	-0.16109	13.5112	-3.05055	0.00419077	0.0172671	-3.18743	1.76278
Q9BTU6	0.549254	11.1021	3.04967	0.0042005	0.0172907	-3.18961	1.76219
Q99623	-0.161887	15.5918	-3.04953	0.00420208	0.0172907	-3.18997	1.76219
O95163	-0.0578631	12.9657	-3.04729	0.00422718	0.0173824	-3.19556	1.75989
Q8NCA5	-0.150082	12.5577	-3.04691	0.00423141	0.0173883	-3.1965	1.75974
P10586	-0.158164	12.3422	-3.04666	0.00423423	0.0173884	-3.19713	1.75974
P17544	-0.275153	10.9776	-3.04496	0.00425336	0.0174554	-3.20136	1.75807
Q96PZ0	-0.121246	13.1346	-3.0446	0.00425751	0.0174609	-3.20228	1.75793
Q9ULL5	-0.483472	9.33572	-3.04391	0.00426533	0.0174814	-3.204	1.75742
Q6ICG6	0.178288	14.3074	3.04228	0.00428383	0.0175456	-3.20807	1.75583
Q9UNE7	-0.08486	13.8284	-3.0415	0.00429261	0.01757	-3.20999	1.75523
O00541	-0.0930299	14.3419	-3.0356	0.00436036	0.0178292	-3.2247	1.74887
P23677	-1.54298	10.3534	-3.03532	0.00436355	0.0178292	-3.22538	1.74887
Q9P1F3	0.155548	15.5136	3.03513	0.00436577	0.0178292	-3.22586	1.74887
Q9H089	-0.132687	12.8513	-3.03486	0.00436893	0.0178292	-3.22654	1.74887
O95825	0.121713	13.3536	3.03474	0.00437032	0.0178292	-3.22684	1.74887
O43318	-0.208257	11.1308	-3.03405	0.00437834	0.0178394	-3.22856	1.74862
Q96HS1	-0.0940321	14.4084	-3.03402	0.00437858	0.0178394	-3.22861	1.74862
Q13200	-0.0976281	14.7868	-3.0334	0.00438585	0.0178573	-3.23017	1.74818
P56134	0.600574	14.8049	3.03072	0.00441714	0.0179729	-3.23684	1.74538
Q96SC8	-0.278024	12.0473	-3.0303	0.00442204	0.017981	-3.23788	1.74519
Q9BSJ2	-0.119888	14.6228	-3.02901	0.00443714	0.0180306	-3.24108	1.74399
Q9UL63	-0.181508	11.6228	-3.02763	0.00445341	0.0180849	-3.24452	1.74268
Q9BQB6	0.506972	13.3011	3.02727	0.00445765	0.0180903	-3.24541	1.74256
Q15172	-0.105875	12.7275	-3.02698	0.00446105	0.0180922	-3.24613	1.74251
O00303	-0.172461	16.1597	-3.02406	0.00449562	0.0182205	-3.25337	1.73944
Q9BUH6	-0.103141	14.4712	-3.02323	0.00450557	0.0182489	-3.25544	1.73876
Q13620	-0.115999	12.8545	-3.01973	0.00454744	0.0184065	-3.26412	1.73503
Q9P2E3	0.198892	13.0293	3.01948	0.00455041	0.0184065	-3.26474	1.73503
Q96SU4	-0.22153	12.6812	-3.01911	0.00455488	0.0184125	-3.26566	1.73489
A2VDF0	1.12012	9.13957	3.01886	0.00455791	0.0184128	-3.26628	1.73488
P67812	0.40173	14.5643	3.01625	0.00458945	0.0185274	-3.27275	1.73219
Q9BW71	-0.185741	13.3801	-3.01602	0.00459225	0.0185274	-3.27332	1.73219
Q15717	-0.113371	16.342	-3.01446	0.0046112	0.0185846	-3.27719	1.73085
Q92989	0.217239	13.3131	3.01436	0.00461243	0.0185846	-3.27744	1.73085
Q9UJJ9	1.68795	10.6216	3.01182	0.00464355	0.0186672	-3.28374	1.72892
Q9BU23	0.531933	11.2043	3.01172	0.00464474	0.0186672	-3.28398	1.72892
Q9H4M9	-0.0841362	14.7046	-3.01159	0.00464633	0.0186672	-3.2843	1.72892
Q6P1N0	-0.0992888	13.2429	-3.01148	0.00464768	0.0186672	-3.28458	1.72892
O00442	-0.118799	13.9626	-3.01146	0.00464798	0.0186672	-3.28464	1.72892
Q8WWQ0	-0.101803	14.061	-3.01074	0.00465681	0.0186905	-3.28642	1.72838
Q12768	-0.169208	13.8382	-3.00715	0.00470116	0.0188563	-3.29531	1.72454
Q15637	-0.0822343	15.9979	-3.00294	0.00475365	0.0190545	-3.30572	1.72
Q9NXG2	0.099191	13.2948	3.00208	0.00476448	0.0190856	-3.30785	1.71929
Q96EP0	0.161265	12.6409	3.0003	0.00478689	0.019163	-3.31225	1.71754
P84098	0.456616	12.9608	2.99917	0.00480113	0.0192076	-3.31503	1.71653
Q9Y394	0.234884	11.7911	2.99884	0.00480528	0.0192118	-3.31584	1.71643
P32519	-0.101881	13.8655	-2.99839	0.00481102	0.0192178	-3.31696	1.7163
Q13155	-0.156347	15.5077	-2.99823	0.00481298	0.0192178	-3.31734	1.7163
P57772	-0.167611	12.2329	-2.99493	0.00485511	0.0193736	-3.32551	1.71279
Q9H6Z4	-0.0832376	13.9827	-2.99456	0.0048598	0.0193794	-3.32641	1.71266
Q96FV2	-0.203194	12.1708	-2.99432	0.00486282	0.0193794	-3.327	1.71266
Q9NSV4	0.176678	11.5996	2.99398	0.00486717	0.0193843	-3.32783	1.71255
Q9H8H3	1.41336	10.4333	2.99302	0.0048796	0.0194152	-3.33023	1.71186
Q6NVY1	-0.13447	12.5447	-2.99289	0.00488119	0.0194152	-3.33053	1.71186
Q96IX5	0.589109	12.7697	2.99107	0.00490467	0.0194961	-3.33503	1.71005
Q14676	-0.126192	12.6862	-2.99026	0.00491516	0.0195252	-3.33703	1.7094
O15155	0.472942	10.7814	2.98952	0.00492474	0.0195508	-3.33885	1.70884
Q6GPH4	0.630678	8.71763	2.98796	0.00494498	0.0196186	-3.34269	1.70733
Q9BZF1	0.194309	11.7718	2.98742	0.00495195	0.0196337	-3.34401	1.707
P12235	0.713461	14.7739	2.98674	0.00496087	0.0196564	-3.3457	1.70649
P54578	-0.0854532	14.309	-2.98588	0.00497212	0.0196694	-3.34782	1.70621
Q53FA7	0.148829	12.407	2.98588	0.00497217	0.0196694	-3.34783	1.70621
O00193	-0.21509	12.6417	-2.98576	0.00497366	0.0196694	-3.34811	1.70621
Q8WWI1	-0.323296	11.0322	-2.98527	0.00498016	0.0196826	-3.34933	1.70592
P19367	0.0938419	14.6705	2.98252	0.00501629	0.0198128	-3.3561	1.70306
Q9UKW4	-0.0967223	13.1346	-2.98193	0.00502401	0.0198306	-3.35755	1.70266
Q9BQ04	-0.479037	10.6853	-2.98	0.00504963	0.0199191	-3.36231	1.70073
Q8WVM8	-0.093105	13.4609	-2.97456	0.00512231	0.0201929	-3.37569	1.6948
Q9BUK0	-0.393645	11.2434	-2.97376	0.005133	0.0202222	-3.37764	1.69417
Q9BRZ2	0.187997	11.7457	2.97216	0.00515468	0.0202947	-3.38158	1.69262
Q9NPJ8	-0.273515	11.1155	-2.97124	0.00516713	0.0203308	-3.38384	1.69184
Q9BYP7	-1.9889	11.6778	-2.97081	0.00517294	0.0203408	-3.38489	1.69163
Q07020	0.279675	16.7192	2.96979	0.00518687	0.0203826	-3.38741	1.69074
Q15542	-0.139212	12.6823	-2.96778	0.00521421	0.0204771	-3.39233	1.68873
P68400	-0.155458	12.2266	-2.96511	0.0052508	0.0206077	-3.39888	1.68597
Q8IW35	-0.229784	11.123	-2.96397	0.00526653	0.0206564	-3.40168	1.68495
Q9NVH1	0.373648	12.0254	2.96198	0.00529418	0.0207517	-3.40657	1.68295
P17931	0.156731	13.4222	2.96034	0.00531698	0.0208279	-3.4106	1.68135
Q4LE39	-0.139278	12.1229	-2.95914	0.00533374	0.0208773	-3.41354	1.68033
Q9UNS2	-0.115136	13.3266	-2.95895	0.00533631	0.0208773	-3.41399	1.68033
Q9Y3B3	0.247018	13.4376	2.95868	0.00534011	0.020879	-3.41466	1.68029
Q14005	-0.174423	12.8577	-2.9538	0.00540876	0.021134	-3.4266	1.67502
P07954	-0.0892501	15.938	-2.95315	0.00541792	0.0211565	-3.42818	1.67456
Q7L1Q6	-0.164932	15.0255	-2.952	0.00543432	0.0212072	-3.43101	1.67352
Q9BXP5	-0.0750809	14.1844	-2.95146	0.00544198	0.0212237	-3.43233	1.67318
Q8NDD1	-0.185404	11.8072	-2.95089	0.00545008	0.0212419	-3.43372	1.67281
Q8N9N8	-0.197384	12.0606	-2.94984	0.00546511	0.0212759	-3.43629	1.67211
P51665	-0.114893	15.5434	-2.9498	0.00546564	0.0212759	-3.43638	1.67211
Q15459	-0.0870866	15.2611	-2.94808	0.00549037	0.0213587	-3.4406	1.67043
P61009	0.230226	14.3884	2.94664	0.00551108	0.0214258	-3.44413	1.66906
Q99714	-0.104929	15.377	-2.94266	0.0055686	0.0216359	-3.45383	1.66483
O00625	-0.165801	12.633	-2.9424	0.00557248	0.0216374	-3.45448	1.66479
Q9H3G5	-0.29462	11.5347	-2.94155	0.00558481	0.0216717	-3.45655	1.66411
P11171	-0.138586	11.4896	-2.93884	0.00562448	0.021812	-3.46316	1.6613
Q13077	-1.15794	10.7056	-2.93487	0.00568303	0.0220253	-3.47284	1.65708
Q13190	-0.136036	11.8863	-2.93429	0.00569169	0.0220451	-3.47426	1.65669
P82909	-0.193953	12.5122	-2.93369	0.00570053	0.0220655	-3.47571	1.65629
Q8N3A8	1.80303	10.054	2.93175	0.00572946	0.0221637	-3.48044	1.65436
Q96GX2	-0.148838	14.1779	-2.93065	0.00574591	0.0222134	-3.48312	1.65338
Q8TF64	-0.277966	12.3808	-2.9292	0.00576769	0.0222838	-3.48665	1.65201
P62917	-0.23937	14.3319	-2.92878	0.00577402	0.0222943	-3.48768	1.65181
O75530	-0.0955141	13.5932	-2.92841	0.00577968	0.0223023	-3.48859	1.65165
Q8TD19	-0.0808495	14.592	-2.92734	0.00579581	0.0223355	-3.49119	1.651
P29966	-0.163784	13.0767	-2.92727	0.00579685	0.0223355	-3.49136	1.651
Q9Y314	-0.126074	12.235	-2.92712	0.00579909	0.0223355	-3.49172	1.651
P22670	-0.207628	11.8551	-2.92618	0.00581327	0.0223762	-3.494	1.65021
Q9UQB8	-0.190602	11.2733	-2.92182	0.00587974	0.022618	-3.50462	1.64555
Q9UNM6	-0.0806151	15.5608	-2.91685	0.00595633	0.0228984	-3.5167	1.64019
Q00325	0.683145	14.6316	2.91634	0.00596413	0.0229142	-3.51792	1.63989
Q92597	-0.140025	13.1536	-2.91595	0.00597027	0.0229236	-3.51888	1.63972
Q7Z7F0	-0.259285	11.907	-2.91456	0.00599192	0.0229925	-3.52226	1.63841
Q9UJS0	1.51649	10.1054	2.91266	0.00602159	0.0230762	-3.52687	1.63684
P61960	-0.137694	15.1831	-2.91251	0.00602392	0.0230762	-3.52723	1.63684
Q7Z4G4	0.272296	11.0238	2.91238	0.00602596	0.0230762	-3.52755	1.63684
P35606	-0.080861	15.8344	-2.91221	0.00602861	0.0230762	-3.52796	1.63684
O15247	0.689621	9.72884	2.91069	0.00605243	0.0231531	-3.53164	1.63539
Q08170	-0.103458	13.619	-2.90959	0.00606971	0.0231861	-3.5343	1.63477
Q9UJU6	-0.0817654	15.2227	-2.90955	0.00607049	0.0231861	-3.53442	1.63477
P12814	-0.0765697	16.7966	-2.90943	0.00607231	0.0231861	-3.5347	1.63477
Q9Y3X0	-0.136688	12.7186	-2.90919	0.00607603	0.0231861	-3.53527	1.63477
Q05048	-0.109872	13.6435	-2.90866	0.00608448	0.0232041	-3.53657	1.63444
Q9NZL9	-0.111374	15.7728	-2.90638	0.00612061	0.0233134	-3.54209	1.6324
Q8N5A5	-0.251895	10.6551	-2.90619	0.00612368	0.0233134	-3.54256	1.6324
Q9Y224	-0.104068	14.2266	-2.90598	0.00612697	0.0233134	-3.54306	1.6324
P32322	-0.202302	12.1651	-2.9059	0.00612817	0.0233134	-3.54324	1.6324
Q6P158	-1.121	10.4155	-2.90558	0.00613333	0.0233187	-3.54403	1.6323
P54646	-0.283969	12.4143	-2.90405	0.00615782	0.0233974	-3.54774	1.63083
Q9Y3L3	-0.228405	13.1244	-2.90369	0.00616344	0.0234045	-3.5486	1.6307
Q13287	0.0991256	14.329	2.90343	0.00616774	0.0234065	-3.54925	1.63066
O43143	-0.104483	15.9717	-2.90311	0.00617287	0.0234116	-3.55002	1.63057
Q9UG63	-0.0899306	14.1159	-2.9027	0.00617938	0.023422	-3.551	1.63038
P04406	-0.109043	19.9244	-2.90184	0.00619315	0.0234598	-3.55308	1.62968
Q8NG11	0.704425	9.86244	2.90139	0.00620041	0.023473	-3.55417	1.62943
Q9NUU7	-0.213476	12.3945	-2.89939	0.00623265	0.0235806	-3.55901	1.62744
P61163	-0.0863508	13.4528	-2.89815	0.00625284	0.0236292	-3.56203	1.62655
Q9HAD4	-0.156316	12.7702	-2.89813	0.0062531	0.0236292	-3.56207	1.62655
Q99459	-0.0751254	15.1081	-2.89748	0.0062637	0.0236548	-3.56364	1.62608
P53350	-0.098373	14.4991	-2.89702	0.0062711	0.0236624	-3.56475	1.62594
Q9NTJ5	0.333094	14.2489	2.89688	0.00627334	0.0236624	-3.56508	1.62594
P56381	-2.27581	10.0621	-2.89564	0.00629352	0.0237241	-3.56807	1.62481
O43824	0.211628	10.8075	2.8948	0.00630737	0.0237618	-3.57012	1.62412
Q05086	-0.0802539	14.0203	-2.89409	0.00631891	0.0237788	-3.57183	1.62381
Q9HAV7	-0.0990755	14.4205	-2.89405	0.00631953	0.0237788	-3.57192	1.62381
Q15404	0.126352	14.467	2.89109	0.00636824	0.0239475	-3.57908	1.62074
P08579	-0.0999907	14.1166	-2.88964	0.00639215	0.0240229	-3.58257	1.61938
P19387	-0.123193	13.0202	-2.88505	0.00646855	0.0242953	-3.59364	1.61448
Q9BZE4	-0.123476	14.5109	-2.88289	0.00650496	0.0244172	-3.59887	1.6123
O43676	0.484978	11.76	2.88173	0.00652448	0.0244757	-3.60166	1.61127
Q9UH99	0.242167	12.8419	2.88138	0.00653038	0.024483	-3.60251	1.61114
P52209	0.0787414	16.9551	2.88098	0.00653713	0.0244935	-3.60347	1.61095
O14656	0.150542	13.1252	2.87813	0.00658548	0.0246598	-3.61033	1.60801
Q15751	-0.25213	11.0162	-2.87762	0.00659418	0.0246774	-3.61156	1.6077
Q9BPX5	-0.0933376	14.3746	-2.87637	0.00661542	0.024742	-3.61456	1.60657
O75746	0.827673	10.0885	2.87322	0.00666957	0.0249295	-3.62215	1.60329
Q8IV38	0.657445	12.0837	2.87218	0.00668742	0.0249811	-3.62464	1.60239
P15170	-0.100846	14.2243	-2.87006	0.00672428	0.0251037	-3.62976	1.60026
Q5JTV8	0.162268	14.992	2.86692	0.00677895	0.0252926	-3.6373	1.59701
Q6P2E9	-0.0705534	14.5467	-2.86534	0.00680666	0.0253724	-3.6411	1.59564
Q9ULC5	0.267256	11.6423	2.86523	0.00680853	0.0253724	-3.64135	1.59564
Q92620	-0.0618201	13.0911	-2.86478	0.00681649	0.0253868	-3.64244	1.59539
O60613	-0.209633	11.4882	-2.86452	0.00682098	0.0253883	-3.64305	1.59537
Q9H6E5	-0.216051	11.843	-2.8642	0.00682661	0.0253897	-3.64382	1.59534
Q8TB72	-0.139769	12.6962	-2.86404	0.00682953	0.0253897	-3.64422	1.59534
Q9UHD1	-0.101971	13.4915	-2.86304	0.00684712	0.0254398	-3.64661	1.59449
Q14103	-0.131243	17.4434	-2.86104	0.00688257	0.0255562	-3.65142	1.5925
O00116	-0.0677318	14.3166	-2.86054	0.00689138	0.0255736	-3.65261	1.59221
Q9NSP4	-0.382095	12.1218	-2.86031	0.00689551	0.0255736	-3.65317	1.59221
Q13761	-0.194984	12.8256	-2.85992	0.00690239	0.0255838	-3.65409	1.59203
P63092	-0.114327	13.7268	-2.85945	0.00691077	0.0255996	-3.65522	1.59177
P13667	0.0722024	15.6945	2.85748	0.006946	0.0257147	-3.65995	1.58982
P29558	1.66072	10.1763	2.8572	0.006951	0.0257179	-3.66063	1.58976
P42356	0.095012	12.3832	2.85536	0.00698401	0.0258246	-3.66503	1.58797
P00488	0.65148	11.9672	2.85416	0.00700558	0.0258775	-3.6679	1.58708
P51798	0.904451	12.2605	2.8541	0.00700668	0.0258775	-3.66805	1.58708
Q53ET0	0.242437	12.8796	2.85319	0.00702315	0.025923	-3.67023	1.58632
Q99986	-0.0627904	15.453	-2.85291	0.00702811	0.0259258	-3.67089	1.58627
P10746	-0.218177	11.3417	-2.85267	0.0070325	0.0259266	-3.67147	1.58625
Q6IA86	-0.120735	12.8149	-2.8521	0.00704288	0.0259494	-3.67284	1.58587
Q14353	-0.1086	14.8614	-2.85139	0.00705569	0.0259812	-3.67453	1.58534
P52907	-0.0919052	17.6115	-2.84993	0.00708232	0.0260638	-3.67804	1.58396
Q9UBB4	-0.0720903	14.209	-2.84787	0.00711984	0.0261863	-3.68295	1.58193
O14994	-0.934013	11.4324	-2.84754	0.00712597	0.0261933	-3.68375	1.58181
Q8IWI9	0.0965485	11.6887	2.84686	0.00713834	0.0262181	-3.68536	1.5814
Q9NVX7	-0.242858	11.1254	-2.84666	0.00714214	0.0262181	-3.68586	1.5814
P46778	-0.14333	15.8804	-2.84648	0.00714539	0.0262181	-3.68628	1.5814
P07947	-1.27267	10.2121	-2.84596	0.007155	0.0262378	-3.68753	1.58107
Q9NR28	-0.0975428	14.4157	-2.84568	0.00716009	0.026241	-3.68819	1.58102
Q16576	-0.124029	15.3178	-2.84463	0.00717944	0.0262963	-3.6907	1.5801
Q9BZG8	-0.300794	11.267	-2.8437	0.00719669	0.026344	-3.69293	1.57932
A8MXV4	-0.172383	11.8788	-2.84235	0.00722162	0.0264196	-3.69615	1.57807
Q9GZT8	-0.0927443	13.4638	-2.84153	0.00723683	0.0264596	-3.6981	1.57742
P49642	-0.115624	13.0968	-2.84075	0.00725142	0.0264974	-3.69998	1.5768
Q9NR56	-0.220023	13.1054	-2.84005	0.00726437	0.0265291	-3.70163	1.57628
P09661	-0.072392	15.5353	-2.83948	0.00727507	0.0265525	-3.703	1.57589
P22307	0.0768123	16.3419	2.83779	0.00730675	0.0266524	-3.70704	1.57426
Q5MIZ7	-0.138736	12.8211	-2.83735	0.00731504	0.026667	-3.7081	1.57403
Q9H4B0	-0.789764	10.8542	-2.83707	0.00732019	0.0266701	-3.70875	1.57398
Q7Z4H3	-0.125625	12.7411	-2.83619	0.00733688	0.0267152	-3.71087	1.57324
O60518	0.144859	13.0827	2.83437	0.00737114	0.0268242	-3.7152	1.57147
Q9BWF3	-0.230998	12.4003	-2.83298	0.00739757	0.0269046	-3.71852	1.57017
P23219	0.281144	11.7974	2.83083	0.0074385	0.0270376	-3.72365	1.56803
O43402	-0.13903	13.4967	-2.82985	0.00745719	0.0270897	-3.72598	1.5672
P08651	-0.200667	12.3989	-2.82864	0.00748032	0.0271552	-3.72886	1.56615
Q9UL25	-0.115483	14.4634	-2.82829	0.00748694	0.0271552	-3.72968	1.56615
Q92896	0.188041	12.1992	2.82822	0.00748837	0.0271552	-3.72986	1.56615
Q9BPZ3	-0.265046	12.3359	-2.82547	0.00754134	0.0273313	-3.73641	1.56334
Q9H967	0.138464	11.9815	2.8227	0.00759508	0.02751	-3.743	1.56051
Q86VR2	0.272583	11.6771	2.82124	0.0076234	0.0275965	-3.74646	1.55915
P49207	-0.355927	15.3605	-2.81979	0.0076519	0.0276717	-3.74992	1.55796
Q7Z614	1.51756	10.728	2.81962	0.00765515	0.0276717	-3.75031	1.55796
Q8TF09	-0.0876541	15.2249	-2.8195	0.00765758	0.0276717	-3.75061	1.55796
Q8N9N7	0.11647	13.2042	2.81671	0.00771229	0.0278428	-3.75722	1.55529
Q13325	1.1108	9.52257	2.81663	0.0077139	0.0278428	-3.75741	1.55529
Q53H96	-0.105976	13.7592	-2.81579	0.00773058	0.0278868	-3.75942	1.5546
O75844	0.31562	15.9183	2.81473	0.00775146	0.0279458	-3.76192	1.55368
P46531	0.451334	9.75201	2.81305	0.0077849	0.0280501	-3.76592	1.55207
Q13426	-0.115325	13.8443	-2.80818	0.00788232	0.0283846	-3.77746	1.54692
Q9Y5X3	-0.0743011	14.674	-2.80782	0.0078896	0.0283943	-3.77832	1.54677
O75352	0.45061	12.658	2.80758	0.00789455	0.0283957	-3.7789	1.54675
Q8NFH3	-0.134814	13.3869	-2.80712	0.00790371	0.0284121	-3.77997	1.5465
Q9UKV3	-0.0819824	14.9194	-2.80609	0.00792461	0.0284621	-3.78242	1.54573
P56556	-0.225223	14.6155	-2.80598	0.00792679	0.0284621	-3.78268	1.54573
Q7Z2Z2	0.144156	12.297	2.80574	0.00793163	0.028463	-3.78325	1.54572
Q8NB15	-0.754852	10.9404	-2.80414	0.00796415	0.0285631	-3.78704	1.54419
O95487	0.124902	12.2987	2.80224	0.00800278	0.0286851	-3.79153	1.54234
O95785	-0.0990543	12.7902	-2.80158	0.00801639	0.0287173	-3.79311	1.54186
P31483	-0.134725	13.8876	-2.79737	0.00810284	0.0290049	-3.80305	1.53753
Q9H0E3	-0.133092	11.7946	-2.79722	0.00810602	0.0290049	-3.80342	1.53753
Q96AK3	-0.176935	12.3663	-2.79605	0.00813019	0.0290589	-3.80618	1.53672
Q8WXE1	0.393904	10.5658	2.79603	0.00813051	0.0290589	-3.80622	1.53672
Q9ULC4	-0.19025	13.6612	-2.79488	0.00815439	0.0291275	-3.80894	1.5357
O00154	-0.0874815	15.439	-2.79308	0.008192	0.029245	-3.8132	1.53395
Q13535	-0.245907	11.1921	-2.79068	0.00824216	0.0294072	-3.81886	1.53155
Q96JJ7	0.394647	13.5353	2.7903	0.00825019	0.0294189	-3.81976	1.53137
Q9H2P0	-0.0745214	13.4117	-2.78983	0.00826007	0.0294372	-3.82087	1.5311
O15145	0.153455	15.3315	2.78799	0.00829876	0.0295581	-3.82521	1.52932
P06756	1.75668	9.44214	2.78737	0.008312	0.0295775	-3.82668	1.52904
P46926	0.156598	14.6091	2.78728	0.00831376	0.0295775	-3.82688	1.52904
Q12800	-0.10869	13.1198	-2.78671	0.0083259	0.0296037	-3.82823	1.52865
P23919	-0.145863	15.5179	-2.78627	0.00833515	0.0296196	-3.82926	1.52842
Q1KMD3	-0.0669725	15.5958	-2.78577	0.00834592	0.0296409	-3.83046	1.52811
Q9Y584	1.55367	9.21878	2.78545	0.00835269	0.029648	-3.83121	1.528
P14174	-0.224008	18.3549	-2.78446	0.0083738	0.0297059	-3.83355	1.52716
Q8WWH5	-0.144656	12.1165	-2.78018	0.00846541	0.0300018	-3.84363	1.52285
Q96BK5	-0.246824	10.8857	-2.78011	0.00846687	0.0300018	-3.84379	1.52285
O15126	0.200531	10.8048	2.77666	0.00854132	0.0302377	-3.8519	1.51945
Q15008	-0.0768114	15.2742	-2.77658	0.00854321	0.0302377	-3.8521	1.51945
P41597	0.345405	12.0434	2.77419	0.00859512	0.0304041	-3.85771	1.51707
Q8WUZ0	-0.278217	12.8151	-2.77198	0.00864363	0.0305582	-3.86293	1.51487
Q92900	-0.0637575	15.7005	-2.7713	0.00865855	0.0305935	-3.86452	1.51437
Q8N1G4	-0.0661096	14.6268	-2.77068	0.00867204	0.030602	-3.86596	1.51425
Q9BS26	0.073375	16.263	2.77065	0.00867276	0.030602	-3.86604	1.51425
P14735	-0.088726	14.6691	-2.77051	0.00867573	0.030602	-3.86636	1.51425
P36542	-0.0728502	16.4656	-2.76975	0.00869251	0.0306437	-3.86815	1.51366
Q01970	-0.0786902	14.4998	-2.76871	0.00871558	0.0307075	-3.8706	1.51275
Q14847	0.0971482	14.7639	2.76759	0.00874038	0.0307774	-3.87323	1.51177
P26440	-0.0757736	14.7851	-2.76665	0.00876114	0.030833	-3.87543	1.51098
Q96CJ1	-0.92426	10.5275	-2.76491	0.00879984	0.0309517	-3.87951	1.50932
Q9H7E9	-0.188629	14.9686	-2.76282	0.0088467	0.0310989	-3.88442	1.50726
P21964	0.215058	14.7438	2.76209	0.0088631	0.0311389	-3.88614	1.5067
Q99627	-0.110554	13.5146	-2.76127	0.00888153	0.0311859	-3.88806	1.50604
P49748	-0.0906113	14.5917	-2.76047	0.00889948	0.0312313	-3.88993	1.50541
P21796	0.344817	14.4598	2.75909	0.00893059	0.0313227	-3.89316	1.50414
Q9NX55	-0.142876	12.9379	-2.75874	0.00893854	0.0313329	-3.89398	1.504
Q8NEM7	-0.948442	8.92188	-2.75633	0.00899337	0.0315073	-3.89964	1.50159
P56377	-0.138454	13.1448	-2.75594	0.00900207	0.03152	-3.90053	1.50141
O43395	-0.0787158	14.6741	-2.7553	0.00901677	0.031544	-3.90204	1.50108
Q8IXQ6	0.689161	11.4316	2.7552	0.00901912	0.031544	-3.90228	1.50108
O95630	-0.113186	13.631	-2.75473	0.00902975	0.0315634	-3.90337	1.50082
Q8NBT2	-0.144595	13.2576	-2.75252	0.00908051	0.031723	-3.90856	1.49863
P28066	-0.0906081	16.0979	-2.75148	0.00910426	0.031788	-3.91097	1.49774
Q9BV68	-0.138856	13.1516	-2.75076	0.00912098	0.0318285	-3.91267	1.49718
Q9Y3D6	0.11866	12.8283	2.74792	0.00918664	0.0320396	-3.9193	1.49431
Q8IWT6	0.86913	10.1195	2.74744	0.00919776	0.0320603	-3.92042	1.49403
P11172	-0.101285	14.5546	-2.74606	0.0092299	0.0321543	-3.92365	1.49276
O75348	0.156412	14.895	2.74574	0.0092374	0.0321623	-3.9244	1.49265
O14497	-0.0789451	13.3187	-2.74051	0.0093601	0.0325713	-3.9366	1.48717
Q96S59	-0.0874895	13.1365	-2.73894	0.00939725	0.0326726	-3.94026	1.48582
P27694	-0.0725306	15.2749	-2.73884	0.00939976	0.0326726	-3.9405	1.48582
P07741	0.0867964	17.1006	2.73819	0.00941515	0.0327077	-3.94201	1.48535
Q9UBT2	-0.0722484	15.5964	-2.7374	0.00943392	0.0327546	-3.94386	1.48473
Q7L4I2	-0.10754	14.3365	-2.73677	0.00944903	0.0327887	-3.94533	1.48428
Q8N4Q1	0.205524	12.6126	2.73606	0.00946584	0.0328287	-3.94698	1.48375
Q9Y385	0.374999	10.5111	2.73179	0.00956822	0.0331652	-3.95692	1.47932
Q14687	-0.164638	12.3888	-2.73134	0.00957923	0.0331755	-3.95798	1.47918
Q6ZSZ5	0.0847096	13.3708	2.73123	0.00958191	0.0331755	-3.95824	1.47918
P04439	0.344634	13.8471	2.73051	0.0095993	0.0332008	-3.95991	1.47885
P03928	1.16529	9.45534	2.73037	0.00960257	0.0332008	-3.96023	1.47885
Q9GZS1	-0.230612	12.0731	-2.73014	0.00960823	0.0332008	-3.96077	1.47885
Q16851	-0.0755869	16.3539	-2.73	0.00961156	0.0332008	-3.96109	1.47885
Q07864	-0.148546	11.8968	-2.72982	0.00961597	0.0332008	-3.96151	1.47885
Q5J8M3	1.03736	10.5427	2.72874	0.00964201	0.0332249	-3.96401	1.47854
Q13243	-0.103821	15.5057	-2.72873	0.00964232	0.0332249	-3.96404	1.47854
Q99757	-0.168467	14.3669	-2.72869	0.00964333	0.0332249	-3.96414	1.47854
Q14331	-0.0948787	13.8678	-2.72865	0.00964437	0.0332249	-3.96424	1.47854
Q99471	-0.104034	14.7559	-2.7269	0.00968696	0.0333531	-3.96831	1.47686
P11802	0.166765	12.8867	2.72649	0.00969684	0.0333685	-3.96925	1.47666
P0DMV8	-0.132766	16.1407	-2.7248	0.00973814	0.0334863	-3.97317	1.47513
Q92783	0.092118	12.7397	2.72465	0.00974188	0.0334863	-3.97353	1.47513
O96017	-0.134562	14.0421	-2.72318	0.00977791	0.0335916	-3.97694	1.47377
Q5VWN6	-0.215116	10.8442	-2.72191	0.00980929	0.0336807	-3.97989	1.47262
Q8N543	-0.120344	12.6706	-2.72092	0.00983382	0.0337463	-3.9822	1.47177
P61201	-0.097278	14.2058	-2.71978	0.00986208	0.0338245	-3.98485	1.47077
Q9BZK7	-0.0930063	14.5832	-2.71935	0.00987267	0.0338403	-3.98584	1.47057
P52758	-0.13051	13.1261	-2.71915	0.00987759	0.0338403	-3.9863	1.47057
Q9H147	0.171914	12.4773	2.71803	0.00990544	0.033917	-3.9889	1.46958
Q15599	-0.235366	10.9539	-2.71413	0.010003	0.0342323	-3.99795	1.46556
Q8IWT3	0.43865	10.9938	2.71175	0.010063	0.0343945	-4.00346	1.46351
Q92608	0.0681941	14.95	2.7117	0.0100641	0.0343945	-4.00357	1.46351
O94826	0.248923	13.0354	2.71149	0.0100695	0.0343945	-4.00406	1.46351
Q13630	0.0915616	15.0132	2.71137	0.0100726	0.0343945	-4.00434	1.46351
P52306	-0.0641034	14.0331	-2.71088	0.010085	0.0344047	-4.00547	1.46338
Q9NVG8	-0.0649481	13.6198	-2.71081	0.0100867	0.0344047	-4.00563	1.46338
Q53GL7	0.122556	12.3739	2.70995	0.0101085	0.03446	-4.00762	1.46269
O76021	-0.148778	14.2399	-2.70945	0.0101212	0.0344844	-4.00878	1.46238
P49773	-0.166884	12.801	-2.70892	0.0101346	0.0345111	-4.01	1.46204
Q9Y312	-0.115747	12.3113	-2.70839	0.0101482	0.0345384	-4.01124	1.4617
Q9Y4Y9	-0.26278	14.0969	-2.70782	0.0101627	0.034569	-4.01256	1.46131
O43390	-0.053039	16.0343	-2.70645	0.0101976	0.0346685	-4.01572	1.46006
P40926	-0.077925	18.2734	-2.70564	0.0102183	0.0347199	-4.01759	1.45942
Q8NC56	0.194969	12.8914	2.70334	0.0102775	0.0349018	-4.02291	1.45715
O95639	-0.127813	12.8899	-2.70275	0.0102926	0.0349341	-4.02427	1.45675
P18615	-0.088818	13.4232	-2.70183	0.0103166	0.0349962	-4.02641	1.45598
Q15181	-0.0839771	16.1886	-2.70146	0.010326	0.035009	-4.02726	1.45582
Q03164	-0.148522	12.9152	-2.70079	0.0103433	0.0350386	-4.0288	1.45545
Q7Z460	-0.0739246	13.0091	-2.70069	0.010346	0.0350386	-4.02904	1.45545
Q8ND24	-0.105313	12.404	-2.69968	0.0103723	0.0351086	-4.03139	1.45459
Q05823	-0.120936	11.9052	-2.69851	0.0104026	0.0351918	-4.03407	1.45356
Q9UMX5	-0.0793826	14.7961	-2.69466	0.0105034	0.0355134	-4.04296	1.44961
P04179	0.178396	14.386	2.69424	0.0105145	0.0355314	-4.04393	1.44939
Q6UB35	-0.102882	13.5863	-2.69296	0.0105482	0.0356261	-4.04688	1.44823
Q9BRP1	-0.335338	11.4258	-2.69195	0.010575	0.0356971	-4.04922	1.44737
P14859	-0.21142	11.479	-2.69117	0.0105957	0.0357474	-4.05102	1.44676
Q12996	-0.125005	14.2501	-2.69061	0.0106104	0.0357777	-4.0523	1.44639
Q9H0D6	-0.0651915	15.1962	-2.6888	0.0106584	0.03592	-4.05646	1.44466
Q9Y5J1	-0.074016	13.705	-2.68817	0.0106753	0.0359575	-4.05792	1.44421
Q9NUQ7	-0.224597	11.5616	-2.68598	0.0107338	0.036135	-4.06296	1.44207
O00560	0.0917358	14.7045	2.68566	0.0107424	0.0361441	-4.06369	1.44196
Q02083	-0.646768	10.7417	-2.68447	0.0107746	0.0362328	-4.06645	1.4409
P36776	-0.0799189	15.0699	-2.68014	0.0108916	0.0366066	-4.0764	1.43644
Q6PD74	-0.12892	12.4584	-2.67973	0.0109027	0.0366239	-4.07733	1.43624
O14910	-1.56115	9.53244	-2.67795	0.0109514	0.0367404	-4.08143	1.43486
P24928	-0.0735773	13.5315	-2.67788	0.0109531	0.0367404	-4.08157	1.43486
P46379	-0.0795508	14.9979	-2.67781	0.0109552	0.0367404	-4.08175	1.43486
Q9Y259	0.207481	12.3404	2.67656	0.0109895	0.0368273	-4.08463	1.43383
P36405	-0.112671	14.4406	-2.67639	0.0109939	0.0368273	-4.085	1.43383
Q14919	-0.103465	14.8229	-2.67621	0.0109989	0.0368273	-4.08542	1.43383
Q9UKG1	-0.0680174	13.9591	-2.67587	0.0110081	0.0368384	-4.08619	1.4337
P08708	-0.112336	16.1405	-2.67528	0.0110245	0.0368734	-4.08756	1.43329
Q8WU90	-0.0901546	13.7495	-2.67274	0.0110944	0.0370869	-4.09337	1.43078
O75400	-0.0696316	15.246	-2.6723	0.0111066	0.0371078	-4.09439	1.43054
Q2PPJ7	0.164257	11.7151	2.67186	0.0111188	0.0371286	-4.0954	1.43029
P26368	-0.095712	16.7804	-2.67125	0.0111357	0.0371628	-4.09679	1.42989
Q9NRM0	0.655863	10.877	2.67106	0.011141	0.0371628	-4.09724	1.42989
P23634	0.30451	12.269	2.67003	0.0111696	0.0372382	-4.0996	1.42901
Q7Z7H5	0.316735	12.8631	2.66969	0.0111793	0.0372481	-4.10039	1.4289
Q9NVA2	-0.0984041	13.5371	-2.66935	0.0111887	0.0372481	-4.10116	1.4289
O94822	-0.127063	11.961	-2.66928	0.0111906	0.0372481	-4.10132	1.4289
Q9Y3B4	-0.0967732	14.7076	-2.66795	0.0112276	0.0373512	-4.10436	1.4277
A0FGR8	0.194822	14.551	2.66697	0.0112552	0.0374227	-4.10661	1.42686
Q03519	0.557683	12.2463	2.66601	0.0112822	0.0374923	-4.10882	1.42606
P60468	0.334722	13.8468	2.66522	0.0113043	0.0375459	-4.11063	1.42544
P51159	0.24885	14.1415	2.66325	0.0113598	0.0377099	-4.11513	1.42354
Q9UBF2	-0.0705257	13.3054	-2.66153	0.0114084	0.0378509	-4.11905	1.42192
Q9NUN5	0.515864	10.6568	2.66012	0.0114485	0.0379612	-4.12228	1.42066
P43007	0.306143	12.4803	2.65993	0.0114539	0.0379612	-4.12271	1.42066
Q96P16	-0.0927594	13.2364	-2.65871	0.0114888	0.0380457	-4.12551	1.41969
O75334	0.18509	11.9384	2.65857	0.0114928	0.0380457	-4.12583	1.41969
Q9H269	0.0741702	12.8521	2.6584	0.0114978	0.0380457	-4.12623	1.41969
O95352	0.103026	14.398	2.65788	0.0115125	0.0380742	-4.12741	1.41937
P00846	0.68537	13.1939	2.65739	0.0115264	0.0380999	-4.12852	1.41908
P30085	-0.0899769	14.9701	-2.6567	0.0115462	0.038145	-4.13009	1.41856
Q9UPT5	-0.0925172	12.7422	-2.65628	0.0115584	0.0381639	-4.13107	1.41835
P47974	0.263207	12.0207	2.65608	0.0115642	0.0381639	-4.13153	1.41835
Q13177	-0.0773257	16.2684	-2.65275	0.0116602	0.0384601	-4.13913	1.41499
Q9Y478	0.12617	12.0379	2.65144	0.0116982	0.0385648	-4.14211	1.41381
Q15643	-0.0912789	12.4839	-2.65066	0.0117209	0.0386191	-4.1439	1.4132
P54886	-0.0828485	13.7272	-2.65011	0.0117368	0.0386511	-4.14515	1.41284
Q14686	0.289138	10.5254	2.6484	0.0117866	0.0387944	-4.14903	1.41123
Q16280	0.653647	9.63748	2.64706	0.0118261	0.0389037	-4.15211	1.41001
Q15287	-0.107222	15.5623	-2.64652	0.0118418	0.0389347	-4.15333	1.40966
P28702	-0.154374	13.0362	-2.64483	0.0118916	0.0390778	-4.15718	1.40807
Q9H074	-0.0880648	15.2398	-2.6443	0.0119072	0.0391082	-4.15839	1.40773
Q14728	0.502825	12.7775	2.64389	0.0119194	0.0391278	-4.15933	1.40752
Q9H9B1	-0.103874	11.7424	-2.64234	0.0119653	0.0392292	-4.16286	1.40639
O96007	-0.524104	9.83142	-2.64232	0.0119659	0.0392292	-4.1629	1.40639
P05204	1.38926	12.4081	2.6422	0.0119693	0.0392292	-4.16317	1.40639
Q13393	0.430532	10.9575	2.64129	0.0119965	0.0392975	-4.16525	1.40564
P52888	-0.111397	14.2051	-2.64087	0.0120089	0.0393176	-4.1662	1.40541
P62826	-0.0857535	18.6628	-2.64021	0.0120285	0.0393607	-4.16769	1.40494
P53801	0.517728	12.1299	2.6394	0.0120525	0.0394186	-4.16953	1.4043
Q9UBN7	-0.117806	13.3667	-2.63829	0.0120859	0.0395071	-4.17207	1.40332
Q16822	-0.070973	14.3866	-2.63784	0.0120992	0.0395129	-4.17308	1.40326
O75955	0.235726	11.6667	2.6378	0.0121005	0.0395129	-4.17318	1.40326
Q8WXF1	-0.0910171	15.5045	-2.6374	0.0121125	0.0395313	-4.17409	1.40306
Q9BV38	-0.0968747	13.4609	-2.63595	0.012156	0.0396419	-4.17738	1.40185
Q14258	-0.0710573	14.6606	-2.63585	0.0121592	0.0396419	-4.17762	1.40185
Q4KMP7	0.165736	11.8575	2.63505	0.0121832	0.0396996	-4.17944	1.40121
P54725	-0.17597	13.6441	-2.63429	0.012206	0.0397527	-4.18114	1.40063
Q8IX12	-0.0909619	15.3032	-2.63281	0.0122507	0.0398773	-4.18451	1.39927
O43166	-1.16358	9.33631	-2.6326	0.0122571	0.0398773	-4.18498	1.39927
P63244	-0.103972	17.7588	-2.63171	0.0122842	0.0399445	-4.18701	1.39854
O95365	-0.147534	13.1011	-2.63123	0.0122989	0.0399714	-4.18811	1.39825
Q9NVA1	0.108154	12.6542	2.63076	0.0123131	0.0399966	-4.18917	1.39798
Q8N9V3	0.166821	11.2007	2.62973	0.0123445	0.0400775	-4.1915	1.3971
P48426	-0.099307	13.5599	-2.62877	0.0123738	0.0401516	-4.19368	1.3963
Q8N4J0	-0.24404	11.6257	-2.62854	0.0123808	0.0401533	-4.1942	1.39628
O15164	-0.121715	12.8825	-2.62643	0.0124457	0.0403323	-4.199	1.39435
O43684	-0.109345	16.0381	-2.62632	0.012449	0.0403323	-4.19924	1.39435
Q96EL3	-0.0839005	13.8947	-2.62577	0.0124659	0.0403662	-4.20049	1.39398
P00167	0.120145	13.5664	2.62386	0.0125247	0.0405354	-4.2048	1.39217
Q01518	-0.100315	19.7368	-2.62277	0.0125587	0.0406241	-4.20729	1.39122
Q9UFN0	0.145723	13.7755	2.62239	0.0125703	0.040632	-4.20814	1.39113
Q5QJE6	-0.122172	13.0941	-2.62226	0.0125742	0.040632	-4.20842	1.39113
Q01780	-0.0748019	15.435	-2.62181	0.0125882	0.040656	-4.20944	1.39088
Q9NP97	-0.133945	13.3155	-2.62092	0.012616	0.0407245	-4.21147	1.39014
Q9BRT9	-0.143721	12.5805	-2.62063	0.0126252	0.0407329	-4.21213	1.39005
O15379	-0.113868	12.4503	-2.62	0.0126448	0.0407625	-4.21355	1.38974
Q92552	-0.107293	13.3166	-2.61991	0.0126475	0.0407625	-4.21375	1.38974
Q2TAY7	-0.0663201	14.2179	-2.61968	0.0126547	0.0407646	-4.21428	1.38972
Q15906	-0.171672	13.0189	-2.61852	0.0126911	0.0408604	-4.21691	1.3887
P04181	-0.0949108	14.1879	-2.61738	0.0127268	0.0409543	-4.21949	1.3877
Q8N697	0.916553	8.96758	2.61679	0.0127451	0.0409919	-4.2208	1.3873
O43670	-0.110121	15.8471	-2.61601	0.0127699	0.0410504	-4.22258	1.38668
P49755	0.283596	15.1069	2.61404	0.012832	0.0412287	-4.22703	1.3848
O75683	0.401214	10.1331	2.61227	0.0128879	0.0413776	-4.23101	1.38323
O15305	-0.0927717	14.0817	-2.61215	0.0128917	0.0413776	-4.23129	1.38323
Q9UIB8	1.23293	8.94605	2.61124	0.0129206	0.0414489	-4.23334	1.38249
Q5VWG9	-1.56969	10.3537	-2.60932	0.0129819	0.0416239	-4.23768	1.38066
Q7KZF4	-0.0640633	16.2778	-2.60892	0.0129948	0.0416438	-4.23859	1.38045
Q53GQ0	0.321153	15.5999	2.60841	0.0130112	0.0416748	-4.23974	1.38013
Q7Z417	-0.0845831	13.9382	-2.6082	0.0130179	0.0416748	-4.24022	1.38013
P05386	-0.271913	17.3182	-2.60719	0.0130501	0.0417562	-4.24248	1.37928
Q9H5H4	-1.21163	11.5302	-2.6052	0.0131143	0.04194	-4.24698	1.37737
Q9BRA2	-0.112452	14.0736	-2.60429	0.0131438	0.0420127	-4.24903	1.37662
Q9NYB0	-0.0871625	13.327	-2.60344	0.0131712	0.0420786	-4.25094	1.37594
P14550	-0.0643518	15.0865	-2.60245	0.0132032	0.0421592	-4.25317	1.37511
P00492	-0.0898894	15.835	-2.60214	0.0132132	0.0421602	-4.25386	1.3751
Q96CN9	-0.873206	11.2736	-2.60201	0.0132176	0.0421602	-4.25417	1.3751
P41223	-0.0948359	13.4971	-2.60181	0.0132239	0.0421602	-4.2546	1.3751
O75934	-0.10771	13.5348	-2.60129	0.013241	0.0421928	-4.25578	1.37476
Q9C0H2	-1.02522	8.86317	-2.59913	0.0133114	0.0423956	-4.26064	1.37268
Q9BYD6	-0.0788084	13.5581	-2.59886	0.0133202	0.0424017	-4.26125	1.37262
P14625	0.0775171	18.3997	2.5966	0.0133945	0.0426163	-4.26634	1.37042
P46087	-0.0800471	14.4364	-2.59436	0.0134682	0.0428289	-4.27137	1.36826
Q06265	-0.0849289	14.0491	-2.59274	0.013522	0.042978	-4.27502	1.36675
P0DME0	-0.0767032	17.2992	-2.5919	0.0135499	0.0430446	-4.2769	1.36608
O95149	-0.142635	13.2571	-2.5916	0.0135597	0.0430537	-4.27757	1.36599
P61923	-0.119438	16.3848	-2.59095	0.0135814	0.0431004	-4.27903	1.36552
Q53FV1	1.18623	11.1501	2.59006	0.0136112	0.0431574	-4.28104	1.36495
Q9H4K7	-1.04135	10.6331	-2.59	0.0136133	0.0431574	-4.28117	1.36495
O43747	-0.0608725	15.3639	-2.58816	0.0136746	0.0433297	-4.28529	1.36321
Q330K2	-0.265708	11.2157	-2.58746	0.0136983	0.0433826	-4.28687	1.36268
Q13568	0.0720235	14.2581	2.58604	0.0137461	0.0435118	-4.29006	1.36139
O00203	-0.0719866	15.1001	-2.58451	0.0137977	0.0436307	-4.29348	1.36021
P10124	0.222702	14.2463	2.58451	0.0137977	0.0436307	-4.29349	1.36021
Q9Y3T9	-0.0811347	13.4668	-2.58289	0.0138525	0.0437814	-4.29711	1.35871
Q8IWB9	0.373651	10.3234	2.58211	0.013879	0.0438428	-4.29886	1.3581
O14832	-1.26424	10.4398	-2.58188	0.013887	0.0438458	-4.29939	1.35807
Q8WWN9	-0.126899	12.3976	-2.58143	0.0139021	0.0438712	-4.30038	1.35782
P13995	-0.0953555	15.0958	-2.5808	0.0139234	0.0439162	-4.30179	1.35738
Q8WUM0	-0.0656103	14.5722	-2.57705	0.0140519	0.0442989	-4.31019	1.35361
Q96S82	-0.18316	12.1147	-2.57306	0.0141898	0.0447107	-4.31911	1.34959
O75167	-0.2316	11.3581	-2.57067	0.0142728	0.0449175	-4.32445	1.34758
Q9Y2X7	-0.0721392	12.8821	-2.57037	0.0142833	0.0449175	-4.32512	1.34758
Q8NDX1	-0.0951727	13.3184	-2.57032	0.014285	0.0449175	-4.32523	1.34758
P35226	-0.206021	11.5106	-2.57029	0.0142862	0.0449175	-4.32531	1.34758
Q9Y4P1	-0.1081	12.4732	-2.57013	0.0142916	0.0449175	-4.32565	1.34758
P51812	-0.0885121	12.9877	-2.56854	0.0143474	0.0450701	-4.32921	1.34611
P47985	0.226333	13.0318	2.56772	0.0143761	0.0451374	-4.33104	1.34546
Q13283	-0.0730284	16.127	-2.56652	0.0144182	0.0452382	-4.33371	1.34449
Q8WUH1	-0.12691	14.0247	-2.56639	0.0144228	0.0452382	-4.334	1.34449
P55199	-0.12838	12.7626	-2.56494	0.014474	0.0453758	-4.33724	1.34318
Q14166	-0.0679487	14.9124	-2.56343	0.0145272	0.0455196	-4.34059	1.3418
O75909	-0.112338	14.1336	-2.56303	0.0145416	0.0455319	-4.3415	1.34168
P57740	-0.0646475	14.4563	-2.56291	0.0145458	0.0455319	-4.34176	1.34168
Q9Y3D9	-0.131144	14.6993	-2.56243	0.014563	0.0455497	-4.34284	1.34151
Q17RN3	-0.179797	12.0695	-2.56234	0.0145662	0.0455497	-4.34304	1.34151
P42773	-0.107046	13.8754	-2.56088	0.0146181	0.0456889	-4.34629	1.34019
Q9NXR1	-0.284919	10.9436	-2.55913	0.0146805	0.0458609	-4.35018	1.33856
Q99816	-0.0710156	13.7262	-2.55881	0.0146919	0.0458735	-4.35089	1.33844
Q9GZR7	-0.0940213	13.3821	-2.55794	0.0147232	0.045948	-4.35283	1.33773
Q9H3S7	0.0623255	13.8077	2.55525	0.0148201	0.046227	-4.35882	1.3351
Q9UN19	-0.145595	12.2513	-2.55467	0.014841	0.0462552	-4.36011	1.33484
Q9BXY0	-0.133257	13.6886	-2.55455	0.0148454	0.0462552	-4.36038	1.33484
Q10588	0.653467	12.6031	2.55438	0.0148515	0.0462552	-4.36076	1.33484
Q5T653	-0.125117	12.7351	-2.55358	0.0148802	0.0463147	-4.36252	1.33428
P29144	-0.0717018	15.2	-2.55343	0.0148857	0.0463147	-4.36286	1.33428
Q9BRX8	0.567591	12.0321	2.55323	0.014893	0.0463147	-4.3633	1.33428
Q08722	1.20064	11.7091	2.55262	0.0149152	0.0463542	-4.36466	1.33391
O95619	-0.161751	13.1719	-2.55247	0.0149207	0.0463542	-4.365	1.33391
P55957	-0.165897	13.7594	-2.55148	0.0149566	0.0464204	-4.36719	1.33329
Q9P0L0	0.16423	15.3029	2.55147	0.0149569	0.0464204	-4.36721	1.33329
P56962	-0.174555	13.8024	-2.54919	0.0150402	0.0466555	-4.37228	1.3311
[truncated: 4,202 more rows]

## Sheet: Untr VOLCANO
UniProt	logFC	AveExpr	t	P.Value	adj.P.Val	B	-log10 Adjusted P
P53634	-1.15434	13.3528	-30.5958	5.06277e-28	3.13942e-24	53.4516	23.5032
Q9UHL4	-1.15327	15.1602	-29.234	2.58867e-27	8.02618e-24	51.9094	23.0955
P07858	-0.994589	14.9621	-28.6644	5.23063e-27	1.08117e-23	51.2415	22.9661
O00584	-1.05119	14.5545	-27.9327	1.31587e-26	2.03993e-23	50.3628	22.6904
P10253	-0.868175	14.0244	-26.8718	5.21693e-26	6.47004e-23	49.0454	22.1891
Q9UBR2	-1.26371	13.9468	-25.8638	2.02273e-25	2.09049e-22	47.7432	21.6798
P61916	-1.15967	14.0529	-25.5253	3.22281e-25	2.63331e-22	47.2942	21.5795
P41218	0.873261	15.3334	25.4872	3.39728e-25	2.63331e-22	47.2434	21.5795
P17050	-0.846988	13.8405	-23.9958	2.83805e-24	1.95542e-21	45.1893	20.7088
Q9UBG0	-1.16346	12.1412	-22.5278	2.57731e-23	1.59819e-20	43.0416	19.7964
P51606	1.02905	12.495	21.8995	6.88579e-23	3.88171e-20	42.0811	19.411
P09960	0.437796	14.8505	21.8427	7.5345e-23	3.89345e-20	41.993	19.4097
P06280	-0.551579	13.7305	-21.3197	1.74267e-22	7.7475e-20	41.1716	19.1108
Q5EBM0	0.694868	13.0804	21.3174	1.74915e-22	7.7475e-20	41.168	19.1108
Q00534	-0.378228	15.3572	-19.8945	1.87732e-21	7.76084e-19	38.8352	18.1101
P29762	-0.638909	14.6129	-19.2243	6.03298e-21	2.33816e-18	37.6837	17.6311
Q8N3C0	0.535969	12.8102	19.1218	7.23273e-21	2.61633e-18	37.5046	17.5823
O95786	0.804184	12.1832	19.0943	7.59459e-21	2.61633e-18	37.4564	17.5823
P02786	-1.15172	13.1651	-18.7883	1.31266e-20	4.1891e-18	36.9156	17.3779
P07686	-0.727568	14.4216	-18.7723	1.3511e-20	4.1891e-18	36.887	17.3779
Q7Z3J2	-0.724861	12.5331	-18.7036	1.52935e-20	4.51595e-18	36.7645	17.3453
Q9Y646	-1.29965	11.9257	-16.8407	5.10878e-19	1.43998e-16	33.285	15.8416
P42224	0.585861	15.1171	16.675	7.08127e-19	1.90917e-16	32.9603	15.7192
P29350	-0.447521	15.6154	-16.0894	2.29244e-18	5.9231e-16	31.791	15.2275
Q9P000	-0.900096	12.1786	-15.838	3.83357e-18	9.50879e-16	31.2787	15.0219
P24752	-0.471556	16.752	-15.7345	4.74572e-18	1.13185e-15	31.0659	14.9462
Q13315	-0.381629	12.3245	-15.6244	5.96282e-18	1.36946e-15	30.8383	14.8634
Q460N5	0.732536	12.7682	15.5932	6.36312e-18	1.4092e-15	30.7735	14.851
O00754	-0.621763	15.1812	-15.1677	1.55692e-17	3.32912e-15	29.8808	14.4777
Q16401	0.776486	14.4242	14.4061	8.09261e-17	1.67274e-14	28.2342	13.7766
Q9UBI1	-0.905035	11.493	-14.086	1.64788e-16	3.25626e-14	27.5231	13.4873
P05161	1.24453	13.7542	14.0773	1.68038e-16	3.25626e-14	27.5035	13.4873
P16278	-0.509568	13.4672	-13.992	2.03517e-16	3.82427e-14	27.3119	13.4175
Q9Y6G5	-1.11703	12.2562	-13.9493	2.24066e-16	4.08656e-14	27.2156	13.3886
P42785	-0.906585	12.5565	-13.8682	2.69091e-16	4.74652e-14	27.0324	13.3236
P06865	-0.702833	13.5661	-13.8577	2.7556e-16	4.74652e-14	27.0086	13.3236
P15586	-0.653068	13.5981	-13.7987	3.15058e-16	5.28021e-14	26.8745	13.2773
Q16643	-0.723338	12.2541	-13.7027	3.91969e-16	6.39632e-14	26.6559	13.1941
P50897	-0.73267	17.378	-13.5718	5.28956e-16	8.41041e-14	26.3558	13.0752
Q63HN8	0.291917	13.3893	13.4837	6.4789e-16	1.00439e-13	26.1527	12.9981
Q14055	-0.422117	13.849	-13.2726	1.05705e-15	1.59872e-13	25.6624	12.7962
Q3KQV9	0.384778	14.5465	12.851	2.85437e-15	4.21427e-13	24.667	12.3753
Q16666	0.705803	12.6754	12.8119	3.13325e-15	4.51844e-13	24.5735	12.345
Q00653	-0.611617	12.9431	-12.7526	3.61008e-15	5.08775e-13	24.4315	12.2935
Q8NHJ6	-1.13976	12.812	-12.6172	4.99687e-15	6.88568e-13	24.1056	12.1621
Q02338	0.547818	13.7476	12.4625	7.26378e-15	9.7919e-13	23.7304	12.0091
P08243	-0.485385	14.8081	-12.452	7.45122e-15	9.83085e-13	23.7049	12.0074
Q8TDB6	0.585724	12.5544	12.2133	1.33516e-14	1.72486e-12	23.1198	11.7632
P19838	-5.75109	11.3499	-11.9978	2.27462e-14	2.82913e-12	22.5852	11.5483
Q9Y6E2	0.509162	14.8675	11.9966	2.28119e-14	2.82913e-12	22.5823	11.5483
Q16658	-0.32518	16.2539	-11.9216	2.74933e-14	3.34286e-12	22.395	11.4759
Q8TF42	0.377619	13.037	11.6368	5.62324e-14	6.70571e-12	21.6768	11.1736
Q9NR30	-0.255708	15.8229	-11.3421	1.19185e-13	1.39446e-11	20.9226	10.8556
O43491	-0.309116	14.0443	-11.3062	1.30716e-13	1.50106e-11	20.8299	10.8236
Q7Z401	-0.321374	13.5957	-11.2364	1.56451e-13	1.76392e-11	20.6494	10.7535
Q13510	0.550922	12.6954	11.2178	1.64175e-13	1.81795e-11	20.601	10.7404
P13928	-0.576374	14.8916	-11.1973	1.73107e-13	1.88323e-11	20.5478	10.7251
Q93034	-0.327263	13.4354	-11.178	1.81977e-13	1.92365e-11	20.4976	10.7159
P19525	0.26222	15.6222	11.1757	1.83028e-13	1.92365e-11	20.4918	10.7159
P54652	-0.554258	11.4841	-11.1134	2.15148e-13	2.22356e-11	20.3294	10.653
Q13451	-0.240461	14.5937	-10.9747	3.08815e-13	3.13929e-11	19.9665	10.5032
P30740	0.328429	14.8903	10.7397	5.72977e-13	5.73069e-11	19.3456	10.2418
P20592	1.42354	11.5154	10.5437	9.64654e-13	9.49495e-11	18.8223	10.0225
Q8WVV9	0.303236	12.8162	10.5208	1.02568e-12	9.93788e-11	18.7607	10.0027
O00151	-0.273157	15.4891	-10.5149	1.04188e-12	9.93953e-11	18.7449	10.0026
O14933	0.791895	11.7103	10.4331	1.29709e-12	1.21867e-10	18.5248	9.91411
Q8IYM9	3.17044	8.99526	10.4272	1.31802e-12	1.21986e-10	18.5088	9.91369
P46777	-0.330167	15.5443	-10.2626	2.05418e-12	1.87323e-10	18.0629	9.72741
P06753	-0.319678	18.1511	-10.2526	2.11094e-12	1.89709e-10	18.0356	9.72191
P50552	-0.313353	15.3468	-10.1319	2.92976e-12	2.59534e-10	17.7062	9.5858
Q5H9U9	0.361319	12.6421	10.1178	3.04476e-12	2.65923e-10	17.6676	9.57524
O95347	-0.192807	14.4045	-10.09	3.28494e-12	2.82915e-10	17.5913	9.54834
P11717	-0.307257	14.3741	-10.0544	3.62002e-12	3.07503e-10	17.4937	9.51215
Q14142	0.817634	12.397	9.98448	4.38435e-12	3.67397e-10	17.3012	9.43486
P51809	0.517783	13.6442	9.91178	5.35414e-12	4.4268e-10	17.1005	9.35391
P42166	-0.279111	14.7661	-9.80891	7.11197e-12	5.8028e-10	16.8152	9.23636
Q13557	-0.387388	14.1622	-9.78392	7.62148e-12	6.13776e-10	16.7457	9.21199
Q9HCJ6	-0.933577	13.2338	-9.74778	8.4246e-12	6.69755e-10	16.6451	9.17408
Q9Y2D5	0.357291	12.9407	9.74254	8.54805e-12	6.70968e-10	16.6304	9.1733
Q13501	-0.469208	13.3024	-9.69464	9.76473e-12	7.56889e-10	16.4968	9.12097
Q9Y5Q8	-0.368234	13.2074	-9.62539	1.18424e-11	9.06603e-10	16.3029	9.04258
P54687	-0.441682	13.987	-9.53921	1.50692e-11	1.13956e-09	16.0609	8.94326
Q7L266	0.657534	12.3284	9.51729	1.60242e-11	1.19718e-09	15.9991	8.92184
P40121	0.284374	17.296	9.48863	1.73661e-11	1.2772e-09	15.9184	8.89374
Q09666	-0.278185	16.9701	-9.48575	1.75071e-11	1.2772e-09	15.9102	8.89374
O75718	0.30515	14.9602	9.42569	2.07282e-11	1.4946e-09	15.7406	8.82548
P41226	0.23888	14.4367	9.38505	2.32441e-11	1.64553e-09	15.6255	8.78369
Q8WU79	-0.264168	16.9873	-9.38341	2.33522e-11	1.64553e-09	15.6208	8.78369
Q86VX2	-1.26254	12.1627	-9.37643	2.38168e-11	1.65942e-09	15.601	8.78004
Q53T59	0.278734	13.7303	9.36114	2.48672e-11	1.71335e-09	15.5577	8.76615
O60826	-4.04256	11.1266	-9.34057	2.6355e-11	1.7907e-09	15.4993	8.74698
Q96IR7	-0.39993	12.3113	-9.33773	2.65675e-11	1.7907e-09	15.4913	8.74698
P22234	-0.254465	16.1756	-9.32656	2.74205e-11	1.82833e-09	15.4595	8.73795
Q9H1I8	0.532987	12.831	9.28174	3.1131e-11	2.05365e-09	15.332	8.68747
A6NMY6	-0.318035	16.3633	-9.24996	3.40674e-11	2.22371e-09	15.2415	8.65292
Q4V328	-0.223104	13.4368	-9.23385	3.56617e-11	2.30353e-09	15.1955	8.63761
Q9UJ70	0.305749	13.7472	9.17771	4.18358e-11	2.67448e-09	15.0352	8.57276
P49736	-0.211024	16.2568	-9.16645	4.32001e-11	2.73351e-09	15.0029	8.56328
Q01459	-3.07411	10.4758	-9.13029	4.7892e-11	2.99978e-09	14.8994	8.52291
O43175	-0.251165	17.3344	-9.12293	4.89082e-11	3.02232e-09	14.8783	8.51966
P29590	0.268439	13.7095	9.12066	4.92267e-11	3.02232e-09	14.8718	8.51966
P06400	-0.249043	13.2449	-9.11386	5.01909e-11	3.05131e-09	14.8523	8.51551
P49407	-0.270806	13.4635	-9.10607	5.13203e-11	3.08968e-09	14.8299	8.51009
O95865	-0.347072	13.974	-9.06659	5.74532e-11	3.42565e-09	14.7166	8.46526
Q9H223	0.223652	14.4733	9.01965	6.57227e-11	3.8814e-09	14.5815	8.41101
Q13469	-0.752291	11.6432	-8.97892	7.3873e-11	4.32157e-09	14.4641	8.36436
P49321	-0.29437	16.5792	-8.88997	9.54255e-11	5.53022e-09	14.207	8.25726
P53004	0.217197	15.4603	8.81284	1.1924e-10	6.84637e-09	13.9833	8.16454
O60568	0.235004	14.937	8.7088	1.61227e-10	9.14587e-09	13.6804	8.03878
Q04760	0.55837	18.3055	8.70664	1.62239e-10	9.14587e-09	13.6741	8.03878
Q13422	-0.348107	12.8409	-8.70093	1.64954e-10	9.19003e-09	13.6575	8.03668
P28838	0.268727	15.8461	8.69879	1.65987e-10	9.19003e-09	13.6512	8.03668
P27816	-0.209098	15.2169	-8.65838	1.86693e-10	1.0245e-08	13.5332	7.98949
P36871	-0.211291	13.8743	-8.62804	2.03951e-10	1.10939e-08	13.4444	7.95492
O95340	-0.589035	12.098	-8.55164	2.54934e-10	1.37465e-08	13.2204	7.86181
Q8NCC3	-0.530671	11.8304	-8.48922	3.0606e-10	1.6361e-08	13.037	7.78619
P01019	0.575332	11.9954	8.45655	3.36851e-10	1.78531e-08	12.9407	7.74829
Q8IY21	0.498491	11.2698	8.41331	3.82493e-10	2.01003e-08	12.8132	7.6968
Q9BV40	0.322823	15.8424	8.36787	4.3724e-10	2.27842e-08	12.679	7.64237
P09972	0.41473	14.2606	8.35278	4.57137e-10	2.35212e-08	12.6343	7.62854
Q9Y266	-0.212388	15.818	-8.35142	4.58969e-10	2.35212e-08	12.6303	7.62854
P10619	-0.362917	13.6715	-8.30779	5.22038e-10	2.65341e-08	12.5011	7.5762
P15848	-0.393966	13.3657	-8.27933	5.67833e-10	2.84231e-08	12.4167	7.54633
P35579	-0.193348	17.6122	-8.27839	5.69417e-10	2.84231e-08	12.4139	7.54633
P22102	-0.194459	15.0621	-8.2763	5.72954e-10	2.84231e-08	12.4077	7.54633
P52630	0.36739	12.1371	8.23764	6.42386e-10	3.16146e-08	12.2929	7.50011
Q8IWB7	0.285544	14.7963	8.21936	6.78142e-10	3.31115e-08	12.2386	7.48002
Q15080	0.215976	14.9301	8.21556	6.85828e-10	3.32252e-08	12.2273	7.47853
O60784	0.351574	13.0769	8.21279	6.9147e-10	3.32388e-08	12.2191	7.47835
Q86VI3	-0.241368	12.7628	-8.19824	7.21956e-10	3.44373e-08	12.1758	7.46297
P78330	-0.484264	12.9387	-8.17621	7.70734e-10	3.64834e-08	12.1102	7.43791
Q14108	0.495195	12.649	8.1383	8.62592e-10	4.05222e-08	11.9972	7.39231
Q04864	-0.399366	13.4359	-8.12113	9.07785e-10	4.23246e-08	11.946	7.37341
Q96EQ0	-0.351395	12.4892	-8.11678	9.19604e-10	4.25557e-08	11.933	7.37104
Q14914	-0.271081	13.7787	-8.1084	9.42828e-10	4.33072e-08	11.908	7.36344
Q9UKU6	0.815731	10.6972	8.08313	1.01651e-09	4.63482e-08	11.8325	7.33397
P49770	-0.241556	13.6052	-8.04657	1.13356e-09	5.13081e-08	11.7232	7.28981
Q96C23	-0.32654	13.1378	-8.03226	1.18299e-09	5.31576e-08	11.6804	7.27443
P02545	-0.247147	17.5038	-8.0225	1.21795e-09	5.43348e-08	11.6512	7.26492
P10809	-0.226223	17.8646	-7.9418	1.55034e-09	6.86689e-08	11.4092	7.16324
Q9UH65	0.225527	13.4598	7.9302	1.60516e-09	7.0316e-08	11.3744	7.15295
Q5TFE4	-0.204768	14.4009	-7.92915	1.6102e-09	7.0316e-08	11.3712	7.15295
P78417	0.234551	16.5976	7.91378	1.68608e-09	7.31147e-08	11.325	7.136
Q9HB40	-0.324682	13.6059	-7.90577	1.72708e-09	7.43725e-08	11.3009	7.12859
P00491	-0.226585	17.4704	-7.90072	1.75341e-09	7.49855e-08	11.2858	7.12502
O14972	-0.510576	12.071	-7.88432	1.84187e-09	7.82288e-08	11.2364	7.10663
P33993	-0.168392	16.1399	-7.84483	2.07368e-09	8.72944e-08	11.1176	7.05901
P37198	-0.242778	13.5654	-7.84327	2.08347e-09	8.72944e-08	11.1129	7.05901
P24534	-0.231905	17.4467	-7.82983	2.16932e-09	9.02817e-08	11.0724	7.0444
Q99836	0.275899	13.7853	7.78361	2.49297e-09	1.03059e-07	10.933	6.98691
Q15650	0.418624	11.8887	7.77382	2.56756e-09	1.0544e-07	10.9034	6.97699
P13804	-0.17291	15.5227	-7.74559	2.79553e-09	1.14047e-07	10.8181	6.94292
Q14566	-0.217536	15.9242	-7.7288	2.94074e-09	1.19186e-07	10.7674	6.92377
Q15125	0.935628	13.8602	7.71799	3.03827e-09	1.2234e-07	10.7347	6.91243
Q01826	-0.266134	15.2183	-7.6783	3.42505e-09	1.3694e-07	10.6146	6.86347
O00299	-0.263688	17.8533	-7.67638	3.44503e-09	1.3694e-07	10.6088	6.86347
Q92611	0.371447	11.8937	7.66576	3.55735e-09	1.40504e-07	10.5766	6.85231
O00115	-0.687262	12.6345	-7.65473	3.67804e-09	1.44352e-07	10.5432	6.84058
P37268	0.498582	13.4597	7.62198	4.06118e-09	1.58386e-07	10.4439	6.80028
P25205	-0.18572	16.5714	-7.61939	4.09315e-09	1.58635e-07	10.436	6.7996
Q9UPW6	-0.242466	13.6175	-7.60137	4.32277e-09	1.65989e-07	10.3813	6.77992
Q14289	-0.179548	14.4175	-7.60032	4.33643e-09	1.65989e-07	10.3782	6.77992
Q12882	-0.421378	12.8558	-7.58375	4.55977e-09	1.73467e-07	10.3279	6.76078
Q16610	-0.550948	12.4854	-7.57902	4.62567e-09	1.74901e-07	10.3135	6.75721
Q8TCB0	2.3129	9.5093	7.53856	5.2296e-09	1.96538e-07	10.1905	6.70655
P48449	0.350947	12.7366	7.52358	5.47303e-09	2.04447e-07	10.145	6.68942
P43405	0.203034	14.2929	7.5189	5.55135e-09	2.06131e-07	10.1307	6.68586
Q8TDD1	-0.308944	13.5443	-7.48032	6.24198e-09	2.30019e-07	10.0133	6.63824
O95602	0.23488	12.9674	7.47891	6.26887e-09	2.30019e-07	10.009	6.63824
O95671	-0.301235	11.8181	-7.42908	7.29532e-09	2.66107e-07	9.8571	6.57494
P04004	0.836994	11.8984	7.4263	7.3575e-09	2.66292e-07	9.8486	6.57464
Q6RW13	0.453959	13.6192	7.42501	7.38628e-09	2.66292e-07	9.84469	6.57464
A8K0Z3	-0.525224	12.5487	-7.39883	7.99981e-09	2.86745e-07	9.76479	6.5425
Q13571	0.723987	12.3363	7.3964	8.05932e-09	2.87217e-07	9.75737	6.54179
P07814	-0.156944	15.8326	-7.38145	8.4351e-09	2.98892e-07	9.71173	6.52449
P09913	2.38547	9.29207	7.36669	8.82377e-09	3.10887e-07	9.66662	6.5074
Q12913	0.494877	12.172	7.36401	8.89612e-09	3.11666e-07	9.65845	6.50631
P17987	-0.190919	16.9891	-7.33043	9.85662e-09	3.43376e-07	9.55579	6.46423
P11388	-0.219925	14.9648	-7.31059	1.04725e-08	3.62794e-07	9.49511	6.44034
P52292	-0.215379	14.9245	-7.30835	1.05445e-08	3.63257e-07	9.48826	6.43979
P78371	-0.194426	16.5318	-7.24591	1.27643e-08	4.37299e-07	9.29702	6.35922
Q9NWU5	-0.234822	13.6607	-7.24286	1.2884e-08	4.38975e-07	9.28767	6.35756
Q14444	-0.225533	16.1814	-7.24052	1.29767e-08	4.39719e-07	9.2805	6.35683
Q99798	-0.18073	15.1726	-7.22257	1.371e-08	4.62041e-07	9.22548	6.33532
Q9NVJ2	0.364302	15.2258	7.21004	1.4247e-08	4.77544e-07	9.18703	6.32099
Q9P2R3	0.220683	15.6996	7.18997	1.51509e-08	5.05111e-07	9.12547	6.29661
O94886	0.828811	11.4056	7.14308	1.74961e-08	5.80178e-07	8.98146	6.23644
Q93050	0.397557	13.1689	7.1357	1.78968e-08	5.90309e-07	8.9588	6.22892
O14773	-0.567066	13.0778	-7.12605	1.84352e-08	6.04849e-07	8.92915	6.21835
P11279	0.681906	15.232	7.11871	1.8856e-08	6.15401e-07	8.90657	6.21084
P35573	-0.162253	13.7229	-7.10002	1.99709e-08	6.46321e-07	8.8491	6.18955
Q13488	0.507544	13.8192	7.09935	2.00119e-08	6.46321e-07	8.84705	6.18955
Q13573	-0.148686	13.8941	-7.08596	2.08526e-08	6.69985e-07	8.80588	6.17393
Q8IY81	-0.225665	13.9257	-7.08224	2.10929e-08	6.74211e-07	8.79442	6.1712
Q7Z3B4	-0.184703	13.9242	-7.07605	2.14983e-08	6.83647e-07	8.77537	6.16517
P50990	-0.165794	18.367	-7.07249	2.17351e-08	6.87649e-07	8.76442	6.16263
O60488	-0.188702	14.8884	-7.05921	2.26417e-08	7.12696e-07	8.72354	6.1471
Q8NDA8	0.24727	12.8002	7.04511	2.36458e-08	7.40544e-07	8.68014	6.13045
Q86U44	-0.166072	13.0285	-7.02067	2.5494e-08	7.94414e-07	8.60487	6.09995
P80723	0.467105	11.8085	7.01574	2.58845e-08	8.02548e-07	8.58966	6.09553
Q5VTR2	-0.176259	12.9432	-7.00498	2.67569e-08	8.25469e-07	8.55651	6.0833
Q15785	-0.255902	13.7557	-6.95914	3.08189e-08	9.4608e-07	8.41518	6.02407
P45973	-0.199801	15.2996	-6.94798	3.18987e-08	9.74403e-07	8.38075	6.01126
P05771	0.26518	13.645	6.93519	3.31826e-08	1.00865e-06	8.3413	5.99626
Q709C8	0.158511	14.0699	6.93055	3.36609e-08	1.0182e-06	8.32699	5.99217
Q5K651	0.283516	13.1115	6.91957	3.4822e-08	1.04821e-06	8.29309	5.97955
P24941	-0.190226	13.8659	-6.9108	3.57781e-08	1.07179e-06	8.26601	5.96989
Q6IAA8	0.432392	14.0684	6.90583	3.6331e-08	1.08027e-06	8.25068	5.96647
Q12824	-0.199336	13.7808	-6.90442	3.64896e-08	1.08027e-06	8.24632	5.96647
Q8TEX9	-0.153715	14.6097	-6.90359	3.6584e-08	1.08027e-06	8.24374	5.96647
P17535	-0.515811	12.3376	-6.89333	3.77619e-08	1.10977e-06	8.21206	5.95477
Q96L92	0.223162	13.1739	6.88582	3.8648e-08	1.13046e-06	8.18888	5.94675
Q9NTJ3	-0.130748	14.5876	-6.8792	3.94471e-08	1.14383e-06	8.16842	5.94164
Q2M2I8	0.177461	14.8896	6.87898	3.94742e-08	1.14383e-06	8.16773	5.94164
P33992	-0.184965	16.3373	-6.87715	3.9698e-08	1.14497e-06	8.16208	5.94121
P04066	-0.554532	11.4698	-6.8694	4.06608e-08	1.1673e-06	8.13813	5.93282
P09429	-0.41643	15.7746	-6.86698	4.09659e-08	1.17064e-06	8.13066	5.93158
P63220	-0.255578	17.9842	-6.85914	4.19709e-08	1.19386e-06	8.10644	5.92305
P51858	-0.250689	15.4702	-6.84994	4.31824e-08	1.22271e-06	8.07799	5.91268
P49588	-0.182981	15.8182	-6.84376	4.4016e-08	1.24065e-06	8.05888	5.90635
P35520	-0.259953	14.373	-6.83619	4.50582e-08	1.26428e-06	8.0355	5.89816
P48643	-0.156501	16.0092	-6.82617	4.64777e-08	1.29824e-06	8.0045	5.88665
P52790	0.184595	13.2403	6.82414	4.67695e-08	1.30053e-06	7.99824	5.88588
P10153	-0.646492	13.3026	-6.82028	4.73317e-08	1.31028e-06	7.9863	5.88263
Q9BRJ6	-0.366263	12.2704	-6.79134	5.17689e-08	1.42675e-06	7.89676	5.84565
Q96AE4	-0.175593	16.0543	-6.76898	5.54804e-08	1.52227e-06	7.82758	5.81751
P54105	-0.274426	14.8652	-6.75905	5.72144e-08	1.56294e-06	7.79683	5.80606
Q86T03	0.620482	11.9655	6.75615	5.77314e-08	1.56513e-06	7.78785	5.80545
Q6UX53	0.794415	13.6647	6.75576	5.77996e-08	1.56513e-06	7.78667	5.80545
Q96CX2	0.212408	13.8288	6.74949	5.89352e-08	1.58895e-06	7.76723	5.79889
P49454	-0.239557	12.3055	-6.74723	5.93497e-08	1.59319e-06	7.76023	5.79773
Q9UQE7	-0.138275	14.6014	-6.74232	6.0259e-08	1.61063e-06	7.74504	5.793
Q9UGI8	-0.215694	14.0193	-6.73912	6.08604e-08	1.61842e-06	7.73512	5.79091
P68366	0.238963	16.7836	6.73799	6.10725e-08	1.61842e-06	7.73164	5.79091
P12270	-0.144942	14.9383	-6.69132	7.05849e-08	1.85522e-06	7.58706	5.73161
P08397	-0.242826	13.6291	-6.69122	7.06065e-08	1.85522e-06	7.58675	5.73161
P45954	0.226803	12.8723	6.6877	7.13833e-08	1.86771e-06	7.57582	5.72869
P29728	1.32906	11.9957	6.68587	7.17892e-08	1.87044e-06	7.57016	5.72806
Q8N884	0.255546	12.2445	6.67311	7.46892e-08	1.93786e-06	7.53061	5.71268
A0AV96	-0.447459	11.6375	-6.66598	7.63609e-08	1.97297e-06	7.5085	5.70488
P19474	0.220518	14.5154	6.6637	7.69029e-08	1.97873e-06	7.50144	5.70361
O00626	-2.23363	9.32145	-6.66204	7.73004e-08	1.98074e-06	7.49629	5.70317
O00762	-0.499971	14.2641	-6.65508	7.89898e-08	2.0157e-06	7.4747	5.69557
Q86V21	0.171696	13.3938	6.65027	8.01789e-08	2.03766e-06	7.45978	5.69087
P01024	1.16991	9.78884	6.6448	8.15508e-08	2.06407e-06	7.44284	5.68528
Q9Y6N5	0.207812	15.4549	6.61838	8.85272e-08	2.23153e-06	7.36088	5.6514
P83111	-0.219061	12.4879	-6.61659	8.90205e-08	2.23488e-06	7.35534	5.65075
P04083	-0.230541	15.7372	-6.59241	9.59666e-08	2.39955e-06	7.28033	5.61987
P11908	-0.252961	13.9222	-6.58871	9.70788e-08	2.41761e-06	7.26882	5.61661
Q7Z2W4	0.113787	14.4882	6.57286	1.01983e-07	2.52309e-06	7.21963	5.59807
Q9UMY4	0.289029	13.5001	6.57195	1.0227e-07	2.52309e-06	7.21682	5.59807
O43760	0.288678	14.967	6.57112	1.02535e-07	2.52309e-06	7.21424	5.59807
Q96RK1	0.596467	12.4776	6.55289	1.08517e-07	2.65975e-06	7.15764	5.57516
Q14141	-0.318465	13.3184	-6.54791	1.10212e-07	2.68469e-06	7.14218	5.57111
P22087	-0.231532	16.5949	-6.54736	1.10401e-07	2.68469e-06	7.14047	5.57111
Q15003	-0.210356	13.5163	-6.52741	1.1747e-07	2.84544e-06	7.07852	5.54585
Q13610	-0.262327	12.5667	-6.52583	1.18051e-07	2.84837e-06	7.0736	5.5454
P12268	-0.200279	15.8428	-6.51539	1.21949e-07	2.93104e-06	7.04118	5.53298
Q8TC07	-0.120883	15.2334	-6.51345	1.22688e-07	2.93741e-06	7.03515	5.53204
P15289	-0.354806	12.1406	-6.47044	1.40267e-07	3.34536e-06	6.90155	5.47556
Q9UHD8	-0.169766	14.125	-6.46845	1.4114e-07	3.35329e-06	6.89536	5.47453
Q9GZT9	0.297381	14.5554	6.45457	1.47379e-07	3.48815e-06	6.85221	5.4574
Q06481	0.562384	11.6144	6.44602	1.51356e-07	3.56867e-06	6.82564	5.44749
O15553	0.276842	12.3401	6.43788	1.55244e-07	3.64648e-06	6.80034	5.43813
Q9H299	-0.222538	16.6317	-6.42489	1.61657e-07	3.78278e-06	6.75996	5.42219
Q96RS6	-0.168193	14.0359	-6.40605	1.71439e-07	3.99267e-06	6.70137	5.39874
Q9UPN3	-0.124451	14.9413	-6.40516	1.71915e-07	3.99267e-06	6.69861	5.39874
Q9HC35	-0.173541	12.8857	-6.40175	1.73754e-07	4.02034e-06	6.68799	5.39574
P09467	-0.259444	14.0771	-6.39311	1.78498e-07	4.11475e-06	6.66113	5.38566
P19878	0.197047	14.1199	6.38734	1.81737e-07	4.16061e-06	6.64319	5.38084
P31943	-0.212633	18.2065	-6.38718	1.81829e-07	4.16061e-06	6.64269	5.38084
P35232	-0.169782	16.2663	-6.38352	1.83915e-07	4.19285e-06	6.63132	5.37749
O15067	-0.19674	13.6716	-6.3704	1.91597e-07	4.33878e-06	6.59051	5.36263
Q9UIQ6	0.267235	12.6947	6.3693	1.92259e-07	4.33878e-06	6.58707	5.36263
Q9BV57	-0.421533	12.6447	-6.36904	1.92415e-07	4.33878e-06	6.58626	5.36263
Q9UNA1	0.417582	11.6378	6.3661	1.94183e-07	4.36278e-06	6.57714	5.36024
Q9Y2L1	-0.163297	14.7024	-6.36417	1.95357e-07	4.37331e-06	6.57113	5.35919
Q9BVG4	-0.166727	14.8481	-6.35966	1.98124e-07	4.41931e-06	6.5571	5.35465
O43805	-0.21727	13.705	-6.3535	2.01968e-07	4.48891e-06	6.53795	5.34786
O15355	-0.188699	15.5199	-6.34821	2.05334e-07	4.54742e-06	6.52147	5.34224
P31948	-0.196509	17.3361	-6.33492	2.14025e-07	4.72303e-06	6.48014	5.32578
Q14088	0.42969	12.2722	6.3147	2.27967e-07	5.01285e-06	6.41722	5.29991
P30520	-0.182475	15.3999	-6.29925	2.39232e-07	5.22468e-06	6.36915	5.28194
Q15022	-0.218659	14.6851	-6.29918	2.39285e-07	5.22468e-06	6.36893	5.28194
Q99497	-0.197912	17.4854	-6.27407	2.58799e-07	5.63093e-06	6.29079	5.24942
Q9NZM1	-0.231471	12.8741	-6.25955	2.70806e-07	5.87156e-06	6.2456	5.23125
O94760	-0.296282	12.0358	-6.24977	2.79205e-07	6.03259e-06	6.21516	5.2195
P00966	-5.12181	14.095	-6.23431	2.93028e-07	6.30925e-06	6.16701	5.20002
Q8WWM7	-0.148793	14.6729	-6.22296	3.03603e-07	6.50505e-06	6.13169	5.18675
Q14213	-1.21472	10.4682	-6.22231	3.04219e-07	6.50505e-06	6.12967	5.18675
Q04206	-0.169168	13.8265	-6.21954	3.06863e-07	6.51806e-06	6.12105	5.18588
Q5VZM2	0.302753	13.1571	6.21947	3.0693e-07	6.51806e-06	6.12083	5.18588
Q6DKJ4	0.208261	13.311	6.21757	3.08765e-07	6.53465e-06	6.11489	5.18478
Q32P28	0.159268	14.9565	6.20857	3.17565e-07	6.69804e-06	6.0869	5.17405
P43304	0.199054	14.6385	6.19445	3.31894e-07	6.97652e-06	6.04293	5.15636
P56537	-0.195336	16.0255	-6.17019	3.5804e-07	7.48714e-06	5.9674	5.12568
O95848	0.312117	12.5652	6.16969	3.586e-07	7.48714e-06	5.96584	5.12568
P61978	-0.162109	18.3738	-6.15777	3.7222e-07	7.74542e-06	5.92872	5.11096
Q9BQE3	-0.30847	15.701	-6.15561	3.74738e-07	7.77175e-06	5.922	5.10948
Q9BXW6	0.266851	12.6074	6.14646	3.8562e-07	7.97076e-06	5.8935	5.0985
Q14980	-0.131225	15.0398	-6.14134	3.91841e-07	8.07245e-06	5.87756	5.09299
Q9Y230	-0.146775	16.2281	-6.13973	3.93815e-07	8.08626e-06	5.87256	5.09225
P13797	-0.218348	13.8788	-6.13098	4.04743e-07	8.2832e-06	5.8453	5.0818
P50991	-0.172163	16.8031	-6.10454	4.39638e-07	8.96774e-06	5.76296	5.04732
P08133	0.173444	17.9689	6.09738	4.49591e-07	9.14071e-06	5.74067	5.03902
P38117	-0.158054	15.6475	-6.09607	4.51444e-07	9.14838e-06	5.73658	5.03866
O75494	-0.349276	14.0345	-6.09434	4.53895e-07	9.16809e-06	5.73119	5.03772
Q9C0C2	-0.184882	12.4892	-6.07586	4.80901e-07	9.68204e-06	5.67366	5.01403
P36897	0.561542	11.3529	6.07268	4.85709e-07	9.74718e-06	5.66376	5.01112
P07093	2.09804	9.18762	6.06413	4.98887e-07	9.97935e-06	5.63711	5.0009
P33991	-0.177324	15.694	-6.02602	5.62063e-07	1.12069e-05	5.51845	4.95051
Q9BXP2	0.589591	12.8423	6.02214	5.6894e-07	1.13077e-05	5.50635	4.94663
Q9HAR2	-0.352358	12.5442	-6.01872	5.75052e-07	1.13926e-05	5.49572	4.94338
O00629	-0.244698	13.7104	-6.00501	6.00262e-07	1.18542e-05	5.45303	4.92613
Q96DH6	-0.202467	12.6203	-6.00136	6.07167e-07	1.19525e-05	5.44165	4.92254
O95466	-0.36911	13.6001	-5.99691	6.15677e-07	1.20817e-05	5.4278	4.91787
P15311	-0.285744	15.8276	-5.98763	6.33827e-07	1.23986e-05	5.3989	4.90663
P07355	-0.249968	15.7962	-5.98538	6.38308e-07	1.2447e-05	5.39189	4.90494
Q8TEQ6	-0.176839	13.0407	-5.98265	6.43794e-07	1.25146e-05	5.38337	4.90258
Q86UD0	-0.550692	11.1291	-5.97962	6.49913e-07	1.25807e-05	5.37396	4.9003
P15121	-0.215187	15.3345	-5.97897	6.5125e-07	1.25807e-05	5.37192	4.9003
P22694	-0.371039	12.3508	-5.97774	6.53758e-07	1.25899e-05	5.3681	4.89998
P46013	-0.154942	15.0087	-5.97505	6.59285e-07	1.26571e-05	5.35972	4.89767
Q92828	0.245361	13.5751	5.97268	6.64185e-07	1.27118e-05	5.35236	4.89579
P61221	-0.142281	14.8644	-5.96596	6.78319e-07	1.29423e-05	5.33141	4.88799
Q9UI12	0.18733	14.979	5.96031	6.90419e-07	1.3123e-05	5.31382	4.88197
P40227	-0.162107	16.9178	-5.95957	6.92023e-07	1.3123e-05	5.31152	4.88197
O75534	-0.135931	15.7293	-5.95701	6.9759e-07	1.31883e-05	5.30355	4.87981
P52566	-0.188397	17.2217	-5.95365	7.04975e-07	1.32874e-05	5.29308	4.87656
Q92922	-0.142681	14.3968	-5.91694	7.90822e-07	1.48603e-05	5.1788	4.82797
Q9UQ80	-0.159433	17.2543	-5.91501	7.95629e-07	1.49054e-05	5.17278	4.82666
Q7LDG7	0.213184	13.322	5.91158	8.04216e-07	1.50209e-05	5.1621	4.8233
Q9BYT8	-0.205719	14.2762	-5.90422	8.2295e-07	1.53247e-05	5.13921	4.81461
Q14181	-0.179685	13.1111	-5.89159	8.56144e-07	1.58951e-05	5.09989	4.79874
Q13884	0.184554	13.9314	5.88709	8.68299e-07	1.60726e-05	5.08588	4.79391
Q9UHX1	-0.174648	15.6357	-5.87383	9.05108e-07	1.67041e-05	5.04461	4.77718
Q14683	-0.122402	15.0101	-5.8702	9.15471e-07	1.68452e-05	5.03329	4.77352
P08238	-0.264102	18.4656	-5.86621	9.26979e-07	1.70065e-05	5.02088	4.76938
Q99643	1.80055	10.3805	5.85914	9.47732e-07	1.7336e-05	4.99887	4.76105
P62195	-0.139275	15.452	-5.85583	9.576e-07	1.74649e-05	4.98857	4.75783
Q96J88	1.9174	9.4714	5.85094	9.72384e-07	1.76826e-05	4.97335	4.75245
Q9H3M7	-0.367591	13.0699	-5.84833	9.8036e-07	1.77755e-05	4.96523	4.75018
P52789	-0.272274	12.8657	-5.84071	1.00404e-06	1.81517e-05	4.94151	4.74108
O14980	-0.135946	15.4212	-5.83472	1.02305e-06	1.84416e-05	4.92287	4.7342
Q9UNZ2	-0.218936	13.4342	-5.82848	1.04321e-06	1.87505e-05	4.90348	4.72699
Q15173	-2.23553	10.747	-5.82388	1.05836e-06	1.8968e-05	4.88915	4.72198
O15182	-0.575385	11.1453	-5.81876	1.07546e-06	1.92188e-05	4.87323	4.71627
P32246	1.39826	10.7027	5.81348	1.0934e-06	1.94833e-05	4.85679	4.71034
P24844	-0.284459	13.549	-5.81043	1.10389e-06	1.96138e-05	4.8473	4.70744
Q96P53	0.353204	12.3453	5.80906	1.10863e-06	1.96418e-05	4.84304	4.70682
Q9NS87	-0.175735	13.5755	-5.80072	1.13797e-06	2.0065e-05	4.8171	4.69756
O95218	-0.198695	13.2882	-5.80043	1.13899e-06	2.0065e-05	4.81621	4.69756
Q9NXN4	0.232108	12.6897	5.79888	1.14455e-06	2.0067e-05	4.81137	4.69752
P46940	-0.119758	16.4707	-5.79859	1.14557e-06	2.0067e-05	4.81048	4.69752
P62314	-0.269813	16.1977	-5.79623	1.15407e-06	2.01589e-05	4.80314	4.69553
P09874	-0.187975	17.053	-5.78237	1.20529e-06	2.09944e-05	4.76	4.6779
Q01844	-0.211642	15.0162	-5.77719	1.225e-06	2.12779e-05	4.74389	4.67207
P30281	0.377901	12.3176	5.76589	1.26909e-06	2.19822e-05	4.70877	4.65793
P18754	-0.164819	15.4303	-5.75897	1.29692e-06	2.24017e-05	4.68722	4.64972
Q15293	-0.161648	14.3041	-5.75734	1.30354e-06	2.24534e-05	4.68217	4.64872
O43148	-0.152676	13.5506	-5.75316	1.3207e-06	2.2686e-05	4.66918	4.64424
P05109	1.71882	12.8436	5.73568	1.39501e-06	2.38963e-05	4.61482	4.62167
Q13576	0.338731	11.5518	5.71958	1.46713e-06	2.50625e-05	4.56477	4.60098
P43686	-0.143817	15.4322	-5.71271	1.49903e-06	2.5537e-05	4.54341	4.59283
P53582	-0.164842	14.2982	-5.7026	1.54728e-06	2.62867e-05	4.51197	4.58026
P12277	-0.203695	14.9858	-5.6971	1.57415e-06	2.66702e-05	4.49487	4.57397
Q96F86	-0.189162	12.6052	-5.69614	1.57889e-06	2.66776e-05	4.49189	4.57385
P41250	-0.186199	15.7986	-5.6873	1.62318e-06	2.73515e-05	4.46442	4.56302
Q9Y3A5	-0.152358	14.31	-5.66835	1.72241e-06	2.8945e-05	4.40553	4.53843
Q96SB4	-0.213567	13.7852	-5.66676	1.731e-06	2.90107e-05	4.4006	4.53744
Q03169	-0.248306	13.3322	-5.63802	1.89396e-06	3.16562e-05	4.31132	4.49954
Q9Y3F4	-0.146803	14.9339	-5.63493	1.91234e-06	3.18775e-05	4.30174	4.49652
O95861	-0.203323	14.1234	-5.6298	1.94327e-06	3.22485e-05	4.28582	4.49149
P35268	-0.148826	17.9766	-5.62952	1.945e-06	3.22485e-05	4.28493	4.49149
P00558	-0.155547	18.9792	-5.62835	1.95216e-06	3.22809e-05	4.28129	4.49105
Q8WUA2	-0.203704	12.9855	-5.60795	2.08084e-06	3.43173e-05	4.21796	4.46449
Q15046	-0.149818	16.2936	-5.60117	2.12547e-06	3.49603e-05	4.19691	4.45642
Q9H2H8	-0.249174	12.4852	-5.59261	2.18315e-06	3.58141e-05	4.17035	4.44595
O00231	-0.0996784	16.136	-5.58383	2.24401e-06	3.67153e-05	4.14309	4.43515
Q99541	0.268708	13.2244	5.5786	2.28102e-06	3.72227e-05	4.12686	4.42919
P35754	0.287011	13.5266	5.57651	2.29601e-06	3.72858e-05	4.12037	4.42846
Q9HCE1	-0.240652	12.2988	-5.57638	2.29691e-06	3.72858e-05	4.11998	4.42846
P04080	0.229024	14.7729	5.57482	2.30813e-06	3.737e-05	4.11515	4.42748
Q01581	0.263415	15.8657	5.56635	2.37015e-06	3.82743e-05	4.08885	4.41709
Q9H0E2	0.239216	12.586	5.56509	2.37952e-06	3.83258e-05	4.08494	4.41651
Q9NV96	2.01966	9.43132	5.56334	2.39256e-06	3.8436e-05	4.07952	4.41526
O43447	-0.199663	16.6782	-5.55377	2.4653e-06	3.95022e-05	4.04983	4.40338
Q99832	-0.137202	16.532	-5.54486	2.53501e-06	4.05145e-05	4.02218	4.39239
Q7KZI7	-0.295262	11.9262	-5.5421	2.55695e-06	4.076e-05	4.01364	4.38977
Q9UHI6	-0.177061	13.5188	-5.54102	2.56563e-06	4.07935e-05	4.01028	4.38941
Q96RF0	0.228916	12.6926	5.53488	2.6154e-06	4.14785e-05	3.99123	4.38218
Q06203	-0.258716	11.6374	-5.53316	2.6295e-06	4.15958e-05	3.9859	4.38095
Q9UKK9	-0.138855	14.7431	-5.53199	2.6391e-06	4.16414e-05	3.98229	4.38047
Q9H974	-0.191844	12.6005	-5.5206	2.73485e-06	4.30427e-05	3.94696	4.3661
Q9Y4E8	-0.136747	13.9806	-5.51977	2.74198e-06	4.30457e-05	3.94438	4.36607
Q9H0A8	-0.324613	12.9511	-5.51482	2.78476e-06	4.36069e-05	3.92904	4.36044
Q9UNN5	-0.179121	14.7413	-5.50316	2.88819e-06	4.51124e-05	3.8929	4.3457
Q12904	-0.135477	14.9324	-5.49708	2.94359e-06	4.58624e-05	3.87406	4.33854
P68104	-0.405606	12.6431	-5.49283	2.98297e-06	4.63594e-05	3.8609	4.33386
P34059	-1.7648	10.5896	-5.49046	3.00517e-06	4.65877e-05	3.85355	4.33173
Q6ZSR9	0.213882	13.5491	5.48862	3.02253e-06	4.674e-05	3.84784	4.33031
P50454	-0.208801	15.4537	-5.48744	3.03369e-06	4.67958e-05	3.84419	4.32979
Q13263	-0.123941	16.606	-5.47213	3.18242e-06	4.89682e-05	3.79677	4.31009
P35659	-0.130488	15.4802	-5.46395	3.26487e-06	5.0105e-05	3.77143	4.30012
Q567U6	-2.82331	10.9937	-5.46321	3.27246e-06	5.0105e-05	3.76913	4.30012
Q9Y3C0	-0.479626	11.7552	-5.45805	3.32559e-06	5.07931e-05	3.75317	4.2942
P48507	-0.200358	13.2852	-5.44743	3.43784e-06	5.23785e-05	3.72029	4.28085
A0MZ66	-0.147543	12.7613	-5.44285	3.48744e-06	5.30039e-05	3.7061	4.27569
P78346	-0.22403	14.8445	-5.44077	3.51023e-06	5.32199e-05	3.69965	4.27393
Q6VMQ6	-0.268616	12.8415	-5.42846	3.64783e-06	5.51713e-05	3.66156	4.25829
P06737	-0.147748	15.1419	-5.42678	3.66704e-06	5.52526e-05	3.65636	4.25765
Q13951	-0.156188	13.7529	-5.42644	3.67103e-06	5.52526e-05	3.65529	4.25765
Q14157	-0.145892	14.0871	-5.41941	3.75245e-06	5.63413e-05	3.63356	4.24917
O60313	-0.124337	13.7119	-5.40862	3.88115e-06	5.81329e-05	3.60017	4.23558
P23141	0.16456	16.1309	5.40675	3.90393e-06	5.83332e-05	3.59438	4.23408
O75368	0.189403	16.924	5.39501	4.04968e-06	6.03656e-05	3.55808	4.21921
P61011	-0.121107	14.5347	-5.39067	4.10505e-06	6.10441e-05	3.54464	4.21436
P07339	-0.300537	15.0421	-5.38964	4.11822e-06	6.10935e-05	3.54147	4.214
Q5UIP0	-0.113709	13.4552	-5.38731	4.14828e-06	6.13926e-05	3.53427	4.21188
P17900	-1.22104	11.6874	-5.37264	4.34286e-06	6.41192e-05	3.48889	4.19301
O15121	0.590849	12.1556	5.35933	4.52709e-06	6.66804e-05	3.44777	4.176
Q6P1N9	-0.162594	13.5538	-5.35026	4.65717e-06	6.83585e-05	3.41974	4.16521
O14841	0.154992	13.1794	5.34985	4.66306e-06	6.83585e-05	3.41849	4.16521
P13693	-0.264759	15.8535	-5.34146	4.78686e-06	7.00078e-05	3.39256	4.15485
P62258	-0.164773	17.5335	-5.33206	4.92931e-06	7.19215e-05	3.36354	4.14314
Q01130	-0.271235	16.0948	-5.3267	5.01257e-06	7.29647e-05	3.34697	4.13689
Q96BI1	0.593289	12.0863	5.29357	5.55836e-06	8.07198e-05	3.24473	4.09302
O75533	-0.127717	15.817	-5.2771	5.85132e-06	8.47758e-05	3.19393	4.07173
P20700	-0.142572	17.0388	-5.27548	5.88098e-06	8.50069e-05	3.18893	4.07055
Q12788	-0.154688	14.0812	-5.26973	5.98734e-06	8.6343e-05	3.17121	4.06377
P13500	2.18787	9.15084	5.26771	6.02531e-06	8.66889e-05	3.16496	4.06204
P43353	0.538389	11.3239	5.26008	6.17038e-06	8.85707e-05	3.14143	4.05271
Q9BWD1	0.227791	14.8941	5.25924	6.18642e-06	8.85959e-05	3.13887	4.05259
P30050	-0.155712	16.5144	-5.25063	6.35484e-06	9.07981e-05	3.11231	4.04192
Q7RTN6	-0.859215	10.2657	-5.24882	6.39075e-06	9.11012e-05	3.10674	4.04048
Q16555	-0.151364	16.6791	-5.24682	6.43063e-06	9.14595e-05	3.10059	4.03877
Q9UIG0	-0.126913	14.2796	-5.24291	6.50957e-06	9.23704e-05	3.08853	4.03447
Q8N131	0.393963	12.6097	5.24009	6.56701e-06	9.29243e-05	3.07984	4.03187
P62847	-0.222645	15.6476	-5.23952	6.57858e-06	9.29243e-05	3.0781	4.03187
Q9BT78	-0.148888	14.1442	-5.23566	6.65823e-06	9.37151e-05	3.06621	4.02819
P39023	-0.299612	16.6882	-5.23535	6.66479e-06	9.37151e-05	3.06524	4.02819
P08865	-0.164838	17.6652	-5.22084	6.97301e-06	9.78273e-05	3.02055	4.00954
Q7Z4W1	0.203049	14.7063	5.21809	7.03289e-06	9.84446e-05	3.0121	4.00681
Q99719	-0.274679	13.5215	-5.21286	7.14856e-06	9.96659e-05	2.99598	4.00145
Q96BR5	-0.239433	14.4777	-5.21269	7.15228e-06	9.96659e-05	2.99547	4.00145
Q13428	-0.164895	13.1414	-5.20465	7.33374e-06	0.000101552	2.97071	3.99331
P33316	-0.167324	17.3953	-5.20424	7.34299e-06	0.000101552	2.96946	3.99331
P05455	-0.132884	16.6959	-5.20417	7.34453e-06	0.000101552	2.96925	3.99331
O94804	-0.11028	14.5813	-5.2038	7.35317e-06	0.000101552	2.96809	3.99331
Q9Y265	-0.120437	16.6626	-5.19999	7.44096e-06	0.000102536	2.95637	3.98912
Q86VP1	-2.44984	11.1832	-5.19799	7.48734e-06	0.000102947	2.95023	3.98739
P60842	-0.197138	17.0038	-5.19347	7.59342e-06	0.00010405	2.93633	3.98276
Q9UH03	0.471858	12.0667	5.19315	7.60115e-06	0.00010405	2.93532	3.98276
Q13085	-0.154059	14.164	-5.1827	7.85234e-06	0.000107252	2.9032	3.96959
Q8N1F7	-0.0998123	14.9799	-5.17916	7.93944e-06	0.000108203	2.8923	3.96576
Q8IY95	0.502115	11.9612	5.17826	7.96159e-06	0.000108267	2.88955	3.9655
Q9P260	-0.356094	11.3583	-5.17655	8.00424e-06	0.000108609	2.88427	3.96413
Q15437	-0.142893	14.5025	-5.17466	8.05136e-06	0.00010901	2.87847	3.96253
Q4G0N4	-0.190326	13.0645	-5.16904	8.19352e-06	0.000110693	2.86119	3.95588
P45974	-0.148217	14.8811	-5.16543	8.28616e-06	0.000111701	2.85008	3.95194
P61769	0.334101	13.2268	5.16428	8.31592e-06	0.0001118	2.84654	3.95156
Q6PL18	0.147946	13.171	5.16375	8.32954e-06	0.0001118	2.84492	3.95156
P31939	-0.119735	16.0142	-5.16187	8.37829e-06	0.000112203	2.83916	3.94999
P19338	-0.167937	18.1149	-5.1612	8.39579e-06	0.000112203	2.8371	3.94999
Q15019	-0.128476	15.4389	-5.15477	8.56549e-06	0.000114225	2.81734	3.94224
P16402	-0.379457	14.6496	-5.1455	8.81614e-06	0.000117294	2.78885	3.93072
Q9BQ39	-0.158161	13.5688	-5.14487	8.83357e-06	0.000117294	2.7869	3.93072
Q15654	-0.18696	13.7209	-5.14418	8.85237e-06	0.000117294	2.7848	3.93072
Q12905	-0.135416	16.2986	-5.13576	9.0875e-06	0.000119994	2.75892	3.92084
Q8IWS0	-0.200832	13.6153	-5.1355	9.09482e-06	0.000119994	2.75812	3.92084
O00410	-0.168897	15.555	-5.13068	9.23215e-06	0.000121547	2.74332	3.91526
P17252	0.237878	12.6665	5.12628	9.35915e-06	0.000122958	2.72984	3.91024
B0I1T2	0.177941	14.7909	5.10619	9.9625e-06	0.000130608	2.66816	3.88403
Q14694	-0.178217	14.2389	-5.10343	1.00482e-05	0.000131453	2.65971	3.88123
P34932	-0.103863	16.1946	-5.10238	1.00811e-05	0.000131606	2.65648	3.88072
Q86X55	-0.239958	13.6241	-5.10018	1.01503e-05	0.000132231	2.64973	3.87867
Q96AZ6	1.59604	8.90585	5.09893	1.01898e-05	0.000132428	2.6459	3.87802
Q9Y5W9	0.301768	12.6052	5.09835	1.02081e-05	0.000132428	2.64412	3.87802
P55036	-0.128103	14.9355	-5.09318	1.03735e-05	0.000134293	2.62826	3.87195
Q8NEZ5	-0.18119	13.0544	-5.08791	1.05448e-05	0.000136226	2.61209	3.86574
P43487	-0.201964	16.9175	-5.08531	1.06304e-05	0.000136954	2.60412	3.86342
Q9UMW8	1.52698	8.57892	5.08485	1.06454e-05	0.000136954	2.60273	3.86342
P48200	0.588908	14.2058	5.07842	1.08604e-05	0.000139431	2.583	3.85564
Q15021	-0.141232	13.6046	-5.06921	1.11753e-05	0.000143178	2.55479	3.84412
P06396	-0.149296	17.5278	-5.06485	1.13278e-05	0.000144833	2.54142	3.83913
Q86UX7	-0.161065	15.6256	-5.05897	1.15364e-05	0.000147116	2.52342	3.83234
Q15029	-0.120688	15.217	-5.05815	1.15658e-05	0.000147116	2.52091	3.83234
P14866	-0.140644	16.6891	-5.05782	1.15776e-05	0.000147116	2.5199	3.83234
Q9C0C9	-0.143546	12.4735	-5.05526	1.16701e-05	0.000147988	2.51206	3.82977
P10620	0.751272	13.7347	5.05179	1.17967e-05	0.000149288	2.50141	3.82597
Q96G46	-0.134889	13.7169	-5.05006	1.18602e-05	0.000149787	2.49611	3.82453
O75821	-0.157217	14.6451	-5.04927	1.18892e-05	0.000149848	2.4937	3.82435
P41252	-0.101369	16.3802	-5.04452	1.20658e-05	0.000151764	2.47916	3.81883
Q92945	-0.125281	16.7378	-5.03885	1.228e-05	0.000154146	2.46181	3.81207
O75150	-0.109667	12.8569	-5.03562	1.24036e-05	0.000155383	2.45193	3.8086
Q6JBY9	-0.16524	14.0655	-5.02706	1.27377e-05	0.000159246	2.42572	3.79793
P46976	0.439219	13.1456	5.02282	1.29062e-05	0.000161029	2.41276	3.7931
Q9H9A6	-0.167496	14.31	-5.01696	1.3143e-05	0.000163362	2.39483	3.78685
Q9NZZ3	0.335816	12.4628	5.01689	1.31459e-05	0.000163362	2.39461	3.78685
P09619	-3.8751	12.8222	-5.0131	1.33011e-05	0.000164961	2.38304	3.78262
O75477	0.467375	14.1303	5.00959	1.34466e-05	0.000166432	2.37231	3.77876
Q7Z4G1	-0.506169	11.6058	-4.99581	1.40336e-05	0.000173352	2.33018	3.76107
O95834	-0.184867	13.8016	-4.99304	1.41549e-05	0.000174233	2.3217	3.75887
O94819	0.177298	13.2241	4.99284	1.41634e-05	0.000174233	2.32111	3.75887
O15347	-0.162481	15.5737	-4.99225	1.41893e-05	0.000174233	2.31931	3.75887
P52948	-0.122856	14.3995	-4.99156	1.42199e-05	0.000174265	2.31718	3.75879
Q13442	-0.159793	14.7006	-4.98728	1.44095e-05	0.000176197	2.30413	3.754
Q8N3D4	-0.234284	12.0221	-4.98672	1.44345e-05	0.000176197	2.30242	3.754
Q16836	-0.201571	15.922	-4.98172	1.46601e-05	0.000178599	2.28714	3.74812
O60271	-0.145943	13.4837	-4.97901	1.47835e-05	0.00017975	2.27887	3.74533
P67809	-0.230311	16.3161	-4.97774	1.48418e-05	0.000180106	2.27499	3.74447
O60664	-0.113295	15.9167	-4.97391	1.5019e-05	0.0001819	2.2633	3.74017
P12004	-0.136798	16.3308	-4.97198	1.51093e-05	0.000182637	2.25739	3.73841
Q9H4A3	-0.195894	13.5214	-4.96811	1.52915e-05	0.00018448	2.24558	3.73405
Q13435	-0.111853	16.0094	-4.96374	1.55e-05	0.000186484	2.23224	3.72936
O43586	0.199332	13.3746	4.96337	1.55178e-05	0.000186484	2.2311	3.72936
Q9Y6K5	1.14805	12.1189	4.95675	1.58392e-05	0.000189979	2.2109	3.7213
O60869	-0.330425	14.8911	-4.95604	1.58737e-05	0.000190024	2.20876	3.72119
Q96KB5	-0.173402	14.5599	-4.94556	1.63976e-05	0.000195918	2.17677	3.70793
Q9H4A5	-0.199034	13.1526	-4.9445	1.64511e-05	0.000196179	2.17356	3.70735
Q9NUL3	-0.181684	13.0863	-4.9396	1.67026e-05	0.000198441	2.15861	3.70237
P30622	-0.188507	11.9287	-4.93956	1.67048e-05	0.000198441	2.15848	3.70237
Q96MX6	-0.200422	13.2907	-4.93198	1.7101e-05	0.00020276	2.13539	3.69302
O14672	0.527955	12.0269	4.92656	1.73905e-05	0.000205799	2.11885	3.68656
Q13868	-0.176509	14.601	-4.92017	1.77374e-05	0.000209505	2.0994	3.67881
P62834	0.503709	12.4577	4.91677	1.79251e-05	0.000211318	2.08904	3.67506
O15228	0.111774	13.4418	4.91203	1.81895e-05	0.000214029	2.07461	3.66953
P13674	-0.196309	14.3477	-4.90894	1.83645e-05	0.000215678	2.06519	3.66619
Q9BVK2	1.43536	10.4167	4.90363	1.86685e-05	0.000218834	2.04902	3.65989
Q9NR12	-0.127421	15.2423	-4.89703	1.90535e-05	0.000222561	2.02892	3.65255
P61803	0.579608	14.0984	4.89695	1.90582e-05	0.000222561	2.02868	3.65255
Q05639	0.241934	14.4534	4.89398	1.92338e-05	0.000224189	2.01965	3.64939
P34897	-0.145382	16.6727	-4.89335	1.92714e-05	0.000224206	2.01773	3.64935
P51149	0.192784	17.38	4.88467	1.97954e-05	0.000229871	1.99131	3.63852
Q13907	0.218907	14.7751	4.88187	1.99671e-05	0.000231432	1.98281	3.63558
P26196	-0.12878	16.0975	-4.87439	2.0434e-05	0.000236401	1.96006	3.62635
O43252	0.235891	12.1797	4.8731	2.05155e-05	0.000236902	1.95614	3.62543
Q9BTE6	-0.193254	13.3041	-4.87049	2.06817e-05	0.000238378	1.9482	3.62273
Q9H9Y6	0.201781	12.1487	4.86988	2.07204e-05	0.000238381	1.94636	3.62273
P19971	0.209401	13.9796	4.86751	2.0873e-05	0.000239691	1.93914	3.62035
P55008	-0.221529	15.2792	-4.8657	2.09896e-05	0.000240586	1.93365	3.61873
Q9BWU0	-0.168715	13.5247	-4.86499	2.10358e-05	0.00024067	1.93149	3.61858
P07108	0.163243	17.6235	4.85845	2.14651e-05	0.000245129	1.91161	3.61061
O60832	-0.18691	13.9144	-4.85533	2.16728e-05	0.000247047	1.90213	3.60722
P61421	0.197437	14.9578	4.84915	2.20903e-05	0.000251343	1.88336	3.59973
Q9P258	-0.136723	16.443	-4.84637	2.22807e-05	0.000253045	1.87492	3.5968
P55265	0.163326	14.7202	4.84439	2.24168e-05	0.000254126	1.86892	3.59495
P43490	-0.249404	14.0638	-4.84119	2.26396e-05	0.000256183	1.85919	3.59145
O14777	-0.174243	13.011	-4.83395	2.31509e-05	0.000261268	1.83722	3.58291
P0DPH7	-0.294484	17.9988	-4.83363	2.31733e-05	0.000261268	1.83627	3.58291
Q8TDJ6	0.471732	10.9504	4.82181	2.40343e-05	0.000270178	1.80039	3.56835
P09525	-0.156673	16.669	-4.8211	2.40868e-05	0.000270178	1.79824	3.56835
P16435	0.405746	12.9733	4.821	2.40943e-05	0.000270178	1.79793	3.56835
P55884	-0.108037	15.7413	-4.81905	2.42395e-05	0.000271316	1.79202	3.56652
P13639	-0.111077	18.4596	-4.81824	2.43002e-05	0.000271482	1.78956	3.56626
Q562E7	0.183725	12.154	4.81768	2.43419e-05	0.000271482	1.78788	3.56626
Q13740	0.510969	13.5849	4.81636	2.4441e-05	0.000271742	1.78388	3.56584
Q08945	-0.137021	16.1568	-4.81568	2.44923e-05	0.000271742	1.78182	3.56584
P30049	-0.263688	15.86	-4.81563	2.44966e-05	0.000271742	1.78164	3.56584
P78347	-0.097736	15.2385	-4.8141	2.4612e-05	0.000272534	1.77702	3.56458
Q8WWB7	0.523458	11.1163	4.8063	2.52107e-05	0.000278666	1.75339	3.55492
Q9UBD5	-0.171869	12.7477	-4.80486	2.53234e-05	0.000279413	1.749	3.55375
Q8TCU6	-0.147228	14.5042	-4.80009	2.56982e-05	0.000283012	1.73455	3.54819
P38646	-0.114346	17.7908	-4.79955	2.57408e-05	0.000283012	1.73292	3.54819
Q7Z6Z7	-0.0901167	14.2666	-4.79509	2.60974e-05	0.000286425	1.7194	3.54299
Q7Z6P3	0.262121	11.434	4.7935	2.62253e-05	0.00028732	1.71459	3.54163
P50440	0.172408	13.2774	4.79229	2.63232e-05	0.000287884	1.71093	3.54078
P46782	-0.164559	16.6547	-4.78813	2.66626e-05	0.000291028	1.69833	3.53607
Q9ULH1	0.279107	11.6557	4.78762	2.67046e-05	0.000291028	1.69679	3.53607
P14854	-0.222049	15.4492	-4.78441	2.69696e-05	0.000293401	1.68707	3.53254
O60306	-0.135601	13.6809	-4.78257	2.71234e-05	0.000294557	1.68149	3.53083
Q96CV9	0.645435	9.39743	4.78119	2.72388e-05	0.000295293	1.67731	3.52975
O43707	-0.127254	17.3725	-4.77379	2.78665e-05	0.000301571	1.65491	3.52061
Q96IU4	0.174514	14.6424	4.77236	2.79897e-05	0.000302377	1.65058	3.51945
P30838	1.40493	10.5805	4.77173	2.80437e-05	0.000302433	1.64868	3.51937
Q16698	-0.141693	15.8096	-4.76738	2.8422e-05	0.00030598	1.63552	3.51431
Q9H8W4	0.333486	13.5745	4.75894	2.91694e-05	0.000313483	1.61	3.50379
Q969G3	-0.151737	14.9314	-4.75724	2.93225e-05	0.000314583	1.60486	3.50226
O43813	-0.164763	13.496	-4.7564	2.93983e-05	0.000314851	1.60232	3.50189
Q9UBQ5	-0.194832	14.8011	-4.75508	2.95185e-05	0.000315593	1.59832	3.50087
Q15393	-0.121693	16.0345	-4.75253	2.97504e-05	0.000316997	1.59062	3.49894
O60315	0.138432	13.9254	4.75251	2.97521e-05	0.000316997	1.59057	3.49894
P06702	1.28801	10.3252	4.75128	2.98655e-05	0.000317329	1.58683	3.49849
P63313	-0.343814	15.9588	-4.75106	2.98855e-05	0.000317329	1.58617	3.49849
Q15646	1.28202	10.204	4.74971	3.001e-05	0.000318106	1.58209	3.49743
Q9H910	-0.142832	14.7018	-4.7472	3.02422e-05	0.00032002	1.57451	3.49482
Q8TDW0	0.487805	12.7928	4.73932	3.09836e-05	0.000327307	1.55072	3.48504
Q9UPY8	2.58316	9.3869	4.73715	3.11911e-05	0.000328939	1.54416	3.48288
P17812	-0.122676	17.455	-4.7364	3.12629e-05	0.000329136	1.5419	3.48262
P04818	-0.140875	14.8524	-4.73328	3.15644e-05	0.000331747	1.53247	3.47919
Q9UQ16	-0.45263	11.2145	-4.73181	3.17079e-05	0.000332692	1.52801	3.47796
Q92878	-0.0948576	14.0545	-4.72721	3.21586e-05	0.00033682	1.51415	3.4726
O43776	-0.0912958	16.5411	-4.7267	3.221e-05	0.00033682	1.51258	3.4726
P26641	-0.150657	17.6697	-4.72569	3.23101e-05	0.000337298	1.50953	3.47199
P20290	-0.333033	13.9946	-4.72304	3.25735e-05	0.000339476	1.50156	3.46919
Q08257	-0.267502	12.4442	-4.72184	3.2694e-05	0.00034016	1.49793	3.46832
P62879	-0.159921	15.7191	-4.71589	3.3297e-05	0.000345853	1.47998	3.46111
Q06413	-0.197024	13.1006	-4.70573	3.43528e-05	0.000356136	1.44932	3.44838
P35658	-0.124205	13.3889	-4.70526	3.44018e-05	0.000356136	1.44793	3.44838
P49790	-0.149156	14.0484	-4.70322	3.4618e-05	0.000357777	1.44177	3.44639
Q9H0S4	-0.14914	13.4015	-4.70124	3.483e-05	0.000359369	1.43578	3.44446
Q04726	-0.299923	11.8252	-4.69958	3.50079e-05	0.000360604	1.43078	3.44297
Q9Y2W1	-0.165228	15.3423	-4.69813	3.51638e-05	0.00036161	1.42641	3.44176
Q96JB5	-0.162168	12.8444	-4.69618	3.53752e-05	0.000363182	1.42053	3.43988
P27348	-0.149612	16.5517	-4.69354	3.56623e-05	0.000365524	1.41259	3.43708
Q96A33	0.418977	14.3167	4.69245	3.57822e-05	0.000365806	1.40929	3.43675
P82664	-0.269906	13.3584	-4.69222	3.58078e-05	0.000365806	1.40859	3.43675
Q86YQ8	0.222018	14.8367	4.68979	3.60752e-05	0.000367932	1.40129	3.43423
Q14152	-0.106382	15.8784	-4.68101	3.70603e-05	0.000377358	1.37484	3.42325
P60891	-0.206374	13.3268	-4.6754	3.77038e-05	0.000383281	1.35794	3.41648
Q9NVP1	-0.140024	14.3907	-4.67448	3.78097e-05	0.000383728	1.35519	3.41598
O75964	0.858801	13.6756	4.67133	3.81774e-05	0.000386827	1.34569	3.41248
P16885	-0.10615	14.8288	-4.66556	3.88591e-05	0.000393091	1.32832	3.40551
Q96DF8	-0.25713	11.2027	-4.66119	3.93829e-05	0.000397742	1.31518	3.4004
Q00688	-0.127892	15.8526	-4.6529	4.03965e-05	0.000407315	1.29024	3.39007
O14979	-0.113931	17.1871	-4.65133	4.05913e-05	0.000408615	1.28552	3.38869
P41227	-0.146967	14.104	-4.65034	4.07138e-05	0.000409184	1.28257	3.38808
Q9Y3B2	-0.158996	13.4691	-4.64836	4.09621e-05	0.000411013	1.2766	3.38614
Q9P2E9	0.117909	13.2408	4.6456	4.13092e-05	0.000413826	1.26832	3.38318
Q99490	-0.187188	12.417	-4.63931	4.21137e-05	0.000421205	1.2494	3.37551
Q96DB5	-0.150225	14.3479	-4.63674	4.24457e-05	0.000423842	1.24169	3.3728
P26583	-0.17343	17.0079	-4.63471	4.27106e-05	0.000425801	1.23559	3.37079
Q13011	-0.190938	15.9369	-4.63364	4.28502e-05	0.000426507	1.23239	3.37007
Q9Y3C7	-0.431699	11.1295	-4.63128	4.31616e-05	0.000428918	1.22529	3.36763
P09493	0.591161	13.8455	4.62916	4.3442e-05	0.000431014	1.21894	3.36551
P35637	-0.174147	16.9176	-4.62769	4.36384e-05	0.000432271	1.21451	3.36424
Q99622	-0.22349	12.1805	-4.62017	4.46537e-05	0.000441623	1.19195	3.35495
Q9NQC3	0.261404	15.6441	4.61716	4.50675e-05	0.000445006	1.18291	3.35163
Q9NP66	-0.294219	13.0915	-4.6134	4.55894e-05	0.000449443	1.17161	3.34733
P61247	-0.194484	16.8744	-4.60925	4.6172e-05	0.000454465	1.15916	3.3425
O75643	-0.115605	15.3969	-4.60712	4.64733e-05	0.000456705	1.15279	3.34036
O95544	0.308776	11.6513	4.59949	4.75705e-05	0.000466748	1.1299	3.33092
Q8IVG5	0.630607	11.1411	4.59157	4.87358e-05	0.000477426	1.10618	3.32109
Q9UQ13	0.178625	13.1002	4.58729	4.9377e-05	0.000482945	1.09336	3.3161
Q92979	-0.156093	13.8117	-4.58465	4.97771e-05	0.000486091	1.08545	3.31328
P35625	-0.42596	13.1087	-4.58305	5.00209e-05	0.000487703	1.08067	3.31184
Q9Y3D0	-0.300048	12.0117	-4.5816	5.02437e-05	0.000489107	1.07631	3.3106
P42566	-0.101806	13.8536	-4.57827	5.07564e-05	0.000492791	1.06636	3.30734
Q8IV08	-0.461733	15.7467	-4.57811	5.07811e-05	0.000492791	1.06588	3.30734
Q5JTH9	-0.129264	13.1862	-4.57429	5.13769e-05	0.000497794	1.05445	3.30295
P43307	0.403123	11.9138	4.57068	5.1947e-05	0.000502533	1.04363	3.29884
Q16512	-0.104192	13.6137	-4.56833	5.23211e-05	0.000505363	1.0366	3.2964
O60506	-0.127997	17.1203	-4.56706	5.25249e-05	0.000506542	1.03279	3.29538
P06733	-0.218834	19.1032	-4.56562	5.27551e-05	0.000507973	1.02851	3.29416
P26038	-0.132891	18.4195	-4.56351	5.30968e-05	0.00051047	1.02218	3.29203
Q92598	-0.107117	15.456	-4.56275	5.32206e-05	0.000510868	1.0199	3.29169
P12081	-0.127206	15.2283	-4.56161	5.34057e-05	0.000511853	1.0165	3.29085
P50395	-0.107924	17.3038	-4.55785	5.40223e-05	0.000516964	1.00525	3.28654
O75915	0.482064	14.6417	4.55651	5.42433e-05	0.000518278	1.00125	3.28544
Q96C10	0.965335	8.6521	4.55487	5.45154e-05	0.000520077	0.996345	3.28393
P17275	-0.379689	12.0832	-4.55077	5.52021e-05	0.000525819	0.984082	3.27916
Q8N5L8	-0.750905	11.6095	-4.54937	5.54373e-05	0.00052725	0.979916	3.27798
Q16740	-0.130273	14.2179	-4.54712	5.58189e-05	0.000530066	0.973196	3.27567
Q9H0U3	0.52036	12.3424	4.54567	5.60669e-05	0.000531607	0.968853	3.27441
Q9BUJ2	-0.138446	15.3792	-4.54246	5.6619e-05	0.000536022	0.959254	3.27082
P06213	0.456275	11.136	4.54114	5.68472e-05	0.000537362	0.955314	3.26973
Q9Y3D3	-0.772148	13.2993	-4.53897	5.72247e-05	0.000540107	0.94883	3.26752
Q8N6H7	-0.151019	13.4194	-4.53603	5.77393e-05	0.000544136	0.940062	3.26429
P27708	-0.119399	14.7381	-4.53166	5.85131e-05	0.000550591	0.927023	3.25917
P31040	-0.122243	14.5008	-4.51855	6.0898e-05	0.000571364	0.887901	3.24309
P01889	0.66169	11.1106	4.51851	6.09049e-05	0.000571364	0.887789	3.24309
Q9UKV0	0.38772	11.9869	4.51675	6.12326e-05	0.00057357	0.882536	3.24141
P61086	-0.105354	15.3935	-4.51335	6.18694e-05	0.00057866	0.872406	3.23758
Q8IZH2	0.191688	12.5234	4.50868	6.27557e-05	0.000586067	0.858479	3.23205
P52565	-0.172035	17.8135	-4.49966	6.45024e-05	0.000601472	0.831605	3.22078
Q92974	-0.139018	15.7939	-4.49232	6.596e-05	0.00061352	0.809732	3.21217
Q9Y285	-0.124577	15.6486	-4.49216	6.59922e-05	0.00061352	0.809253	3.21217
P63098	-0.166991	14.5587	-4.48878	6.66737e-05	0.000617576	0.799199	3.20931
Q9UIA0	-0.247219	12.7045	-4.48844	6.67421e-05	0.000617576	0.798195	3.20931
P08240	0.258803	14.0584	4.48808	6.68167e-05	0.000617576	0.797102	3.20931
Q5VST6	0.556507	10.8139	4.48803	6.68268e-05	0.000617576	0.796953	3.20931
P11586	-0.109691	16.1012	-4.4865	6.71386e-05	0.000619534	0.792397	3.20794
P09488	0.37782	14.4736	4.48413	6.76226e-05	0.000623072	0.785368	3.20546
P28065	0.148203	14.7838	4.48189	6.80855e-05	0.000626407	0.778692	3.20314
Q01415	0.263124	12.2476	4.47913	6.86603e-05	0.000630759	0.770466	3.20014
O95433	-0.134881	15.8119	-4.47615	6.92853e-05	0.000635401	0.761598	3.19695
Q9UBE0	-0.149944	14.8722	-4.47574	6.93705e-05	0.000635401	0.760395	3.19695
P31153	-0.104583	15.7948	-4.47365	6.98135e-05	0.000638516	0.754166	3.19483
Q9UKK3	0.199168	12.2372	4.47271	7.00126e-05	0.000639393	0.751381	3.19423
P07711	-0.375867	12.204	-4.46881	7.08473e-05	0.000646065	0.739784	3.18972
O14925	0.700076	11.5528	4.46629	7.13909e-05	0.000650066	0.732307	3.18704
P37802	-0.176711	18.0155	-4.46495	7.16832e-05	0.000651771	0.728309	3.18591
Q96CT7	-0.168647	13.0097	-4.4581	7.31903e-05	0.000664499	0.707955	3.17751
O60603	0.388939	11.5076	4.45756	7.33105e-05	0.000664617	0.70635	3.17743
P47914	-0.883885	13.6797	-4.45613	7.3628e-05	0.000666522	0.702122	3.17619
O15173	0.420211	13.4807	4.45367	7.4181e-05	0.000670548	0.694804	3.17357
P56378	0.855272	12.2305	4.45281	7.4375e-05	0.000671324	0.692248	3.17307
O43299	0.231461	11.2402	4.45102	7.47797e-05	0.000673995	0.686941	3.17134
Q15392	0.464088	12.858	4.44755	7.55719e-05	0.000680147	0.676634	3.1674
P43243	-0.1213	16.0059	-4.44504	7.615e-05	0.000684357	0.669181	3.16472
O14965	-0.230228	12.739	-4.4441	7.63679e-05	0.000685322	0.666386	3.16411
Q86TP1	-0.339019	12.9737	-4.44011	7.72979e-05	0.000692665	0.654549	3.15948
Q9NUJ1	-0.150051	14.448	-4.43654	7.81405e-05	0.000699205	0.643948	3.1554
Q96H79	-0.233694	13.2907	-4.43226	7.91614e-05	0.00070633	0.631254	3.15099
Q13153	-0.19611	12.2241	-4.43224	7.91645e-05	0.00070633	0.631217	3.15099
Q6P2Q9	-0.097503	15.0516	-4.43089	7.94911e-05	0.000707884	0.627191	3.15004
P48739	-0.118303	14.336	-4.43057	7.95671e-05	0.000707884	0.626257	3.15004
Q5VW32	-0.174889	14.8695	-4.42239	8.15655e-05	0.000724624	0.602005	3.13989
P23246	-0.131579	17.2114	-4.41847	8.25402e-05	0.000732234	0.590392	3.13535
Q8TE77	-0.151639	13.5528	-4.41603	8.31522e-05	0.00073661	0.583171	3.13276
Q8TCT9	0.508076	13.3203	4.41286	8.39567e-05	0.000742675	0.57376	3.1292
Q9H8H0	-0.125182	13.1742	-4.41064	8.45216e-05	0.000746608	0.567205	3.12691
Q14839	-0.115735	13.9695	-4.40894	8.49574e-05	0.00074939	0.562178	3.12529
P04424	0.120891	13.0156	4.40803	8.51924e-05	0.000750395	0.559479	3.12471
Q6IA69	0.210625	12.6021	4.40462	8.60773e-05	0.000757114	0.549379	3.12084
Q9HD15	-0.145278	13.2459	-4.3984	8.77151e-05	0.000770426	0.53096	3.11327
P63167	-0.292694	14.1783	-4.3969	8.81134e-05	0.00077283	0.526533	3.11192
Q8TCG1	-0.262272	12.2267	-4.38889	9.02756e-05	0.000790677	0.502845	3.102
O14744	-0.108821	15.7805	-4.38506	9.1327e-05	0.000798757	0.491532	3.09759
P61225	0.389264	11.43	4.38052	9.259e-05	0.000808663	0.478114	3.09223
Q9P2I0	-0.110051	13.8036	-4.37928	9.29383e-05	0.000810563	0.474446	3.09121
Q86UK7	-0.122467	13.6977	-4.37419	9.4379e-05	0.000821929	0.45942	3.08517
P61224	0.528753	13.2408	4.37374	9.45078e-05	0.000821929	0.458088	3.08517
P35251	-0.110564	15.1998	-4.37328	9.46391e-05	0.000821929	0.456732	3.08517
Q9Y5U9	0.465052	13.9282	4.36982	9.56339e-05	0.000829406	0.446519	3.08123
Q13257	-0.155671	14.5867	-4.36626	9.66703e-05	0.000837224	0.435991	3.07716
Q9UNL2	0.617155	13.0115	4.36576	9.6817e-05	0.000837325	0.43451	3.07711
P62899	-0.276804	16.2669	-4.36433	9.72361e-05	0.000839778	0.430292	3.07584
Q99661	-0.0878578	13.9584	-4.36313	9.75876e-05	0.000840892	0.426768	3.07526
O14879	1.77397	11.0762	4.36297	9.76363e-05	0.000840892	0.426281	3.07526
Q9BY44	-0.0988985	14.7703	-4.35899	9.88159e-05	0.00084969	0.414553	3.07074
Q9BZH6	-0.110441	12.6142	-4.3586	9.89318e-05	0.00084969	0.413408	3.07074
P06576	-0.112995	18.3729	-4.35629	9.96259e-05	0.000854467	0.406582	3.0683
O15031	0.124523	13.2687	4.34981	0.000101593	0.000869996	0.38749	3.06048
Q9UMS0	-0.265087	12.9926	-4.34941	0.000101717	0.000869996	0.386299	3.06048
Q7L5N1	-0.19163	13.1403	-4.34792	0.000102175	0.000872707	0.381915	3.05913
Q9HD20	0.421957	13.185	4.3463	0.000102677	0.000874663	0.377132	3.05816
P42685	-2.51581	11.924	-4.34627	0.000102686	0.000874663	0.377044	3.05816
P62263	-0.117316	17.5407	-4.34496	0.000103094	0.000876932	0.373175	3.05703
O75874	0.129764	15.8311	4.34292	0.000103731	0.000880976	0.367162	3.05504
Q9UKX7	-0.112209	14.1748	-4.34253	0.000103853	0.000880976	0.366008	3.05504
Q9Y617	-0.14729	16.2841	-4.33799	0.000105284	0.000891897	0.352647	3.04969
Q8WY22	0.604616	12.7945	4.3365	0.000105758	0.000893747	0.348266	3.04879
Q7Z5R6	0.12914	14.5193	4.3364	0.000105791	0.000893747	0.347961	3.04879
P17980	-0.105765	16.3477	-4.33122	0.000107457	0.000906588	0.332708	3.04259
P31941	-0.288437	12.8226	-4.32927	0.00010809	0.000910685	0.32698	3.04063
P09914	1.97961	10.5214	4.3285	0.000108343	0.000911577	0.3247	3.04021
Q15233	-0.125685	16.7148	-4.32686	0.000108879	0.000914852	0.319877	3.03865
Q09028	-0.118021	16.0761	-4.32621	0.000109091	0.000915394	0.317977	3.03839
O75427	-0.129772	14.5039	-4.32055	0.000110972	0.000929912	0.301301	3.03156
P20591	1.21093	9.20195	4.31649	0.000112336	0.000940075	0.289377	3.02684
O75367	-0.123372	17.1994	-4.31431	0.000113076	0.000944995	0.282968	3.02457
O75116	-0.141555	12.8301	-4.31062	0.000114341	0.000954279	0.272115	3.02032
Q15738	0.488226	13.772	4.30618	0.000115882	0.000965837	0.259057	3.0151
Q15149	-0.0882251	15.5153	-4.30098	0.000117708	0.000979743	0.243802	3.00889
Q9UN86	-0.170567	13.9653	-4.29882	0.000118479	0.000984834	0.237438	3.00664
A0JNW5	-0.234138	11.7738	-4.29694	0.000119151	0.00098865	0.231922	3.00496
Q9BPX3	-0.114177	15.2762	-4.29623	0.000119406	0.00098865	0.229834	3.00496
P19793	-0.281278	11.9953	-4.2962	0.000119416	0.00098865	0.229751	3.00496
Q13765	-0.189274	15.8471	-4.29389	0.000120251	0.000994232	0.222958	3.00251
Q9BYX4	0.939601	11.4977	4.29135	0.00012117	0.0010005	0.215526	2.99978
O94992	-0.186863	13.2741	-4.2885	0.000122215	0.00100778	0.207156	2.99663
Q96S52	0.417275	12.1707	4.28549	0.000123328	0.00101561	0.198316	2.99327
P61326	-0.283496	13.3656	-4.27202	0.000128425	0.00105618	0.158829	2.97626
Q14643	0.277633	15.1972	4.2706	0.000128975	0.00105931	0.154656	2.97498
Q9Y2E5	-0.337987	11.6478	-4.26676	0.000130472	0.00107018	0.143411	2.97054
Q92973	-0.13094	15.0582	-4.26574	0.000130872	0.00107204	0.140427	2.96979
Q9H2D6	0.541221	11.3467	4.26117	0.00013268	0.00108542	0.127053	2.9644
P46934	-0.203382	11.4196	-4.25889	0.000133592	0.00109144	0.120373	2.962
P42338	0.179922	12.5003	4.25601	0.000134754	0.00109949	0.111931	2.95881
Q92615	-0.156884	13.8438	-4.25542	0.000134993	0.00109999	0.110205	2.95861
P01903	0.756002	11.7956	4.25229	0.000136266	0.00110891	0.101057	2.95511
Q8NB90	-0.21477	12.5007	-4.2489	0.000137658	0.00111877	0.0911512	2.95126
O95235	-0.222453	12.2213	-4.2473	0.000138323	0.00112244	0.0864581	2.94984
Q99615	-0.100411	14.7705	-4.24664	0.000138596	0.00112244	0.0845324	2.94984
Q14974	-0.144922	16.411	-4.2465	0.000138653	0.00112244	0.0841339	2.94984
Q13045	0.0914415	14.2689	4.24011	0.000141339	0.00114269	0.0654426	2.94207
O75832	-0.199092	13.6241	-4.23729	0.000142539	0.00115089	0.0572024	2.93897
P13612	0.215801	13.0464	4.23504	0.000143503	0.00115589	0.0506341	2.93708
Q9UPT8	-0.134485	12.4895	-4.23498	0.000143531	0.00115589	0.0504426	2.93708
Q9BUP3	-0.142166	13.7294	-4.23328	0.000144265	0.0011603	0.0454746	2.93543
Q9UEE9	-0.240583	13.4408	-4.22897	0.00014614	0.0011737	0.0328992	2.93044
O14776	-0.100928	14.8939	-4.22858	0.00014631	0.0011737	0.031763	2.93044
P13489	0.145699	18.318	4.22734	0.000146855	0.00117655	0.0281395	2.92939
P49589	-0.109445	14.6446	-4.22609	0.000147407	0.00117918	0.0244902	2.92842
Q96D96	0.422715	11.4535	4.22574	0.000147564	0.00117918	0.0234498	2.92842
Q6P3X3	-0.177994	11.9582	-4.22494	0.000147915	0.00118046	0.0211366	2.92795
O14737	-0.155922	13.5939	-4.22334	0.000148628	0.00118292	0.0164528	2.92705
Q9Y570	-0.133367	15.2432	-4.22311	0.000148728	0.00118292	0.0157981	2.92705
P30793	0.73025	9.95422	4.22296	0.000148795	0.00118292	0.0153594	2.92705
P51956	0.491073	10.6811	4.22196	0.000149242	0.00118496	0.0124354	2.9263
O14974	-0.110293	13.4721	-4.21429	0.00015271	0.00121094	-0.00993651	2.91688
Q01105	-0.156497	16.8762	-4.21337	0.000153132	0.00121273	-0.0126223	2.91623
Q9UM54	-0.170884	12.4205	-4.21145	0.000154016	0.00121818	-0.0182258	2.91429
O15270	0.256426	11.8904	4.20551	0.00015678	0.00123847	-0.0355514	2.90712
P60228	-0.10546	15.4243	-4.20428	0.000157357	0.00124143	-0.0391224	2.90608
Q13541	-0.204033	12.5129	-4.2028	0.000158056	0.00124421	-0.0434399	2.9051
P36639	-0.166712	13.2441	-4.20269	0.00015811	0.00124421	-0.0437739	2.9051
O95373	-0.131641	15.5424	-4.20219	0.000158344	0.00124447	-0.0452103	2.90501
Q9NYU2	0.0978593	15.0403	4.19821	0.000160241	0.00125641	-0.0568092	2.90087
P25705	-0.11806	18.0926	-4.19816	0.000160268	0.00125641	-0.0569723	2.90087
O94776	-0.0990741	15.6676	-4.19247	0.000163015	0.00127495	-0.073517	2.89451
O14880	0.57326	12.4936	4.19242	0.000163044	0.00127495	-0.0736901	2.89451
Q14232	-0.143422	13.1683	-4.19058	0.00016394	0.00128035	-0.0790256	2.89267
P04839	1.78653	9.63604	4.18624	0.000166081	0.00129457	-0.0916542	2.88788
P62318	-0.218542	16.9171	-4.18605	0.000166179	0.00129457	-0.0922268	2.88788
Q9UHG3	0.179812	13.907	4.18525	0.000166576	0.00129603	-0.0945474	2.88739
P22695	0.358722	13.4246	4.18319	0.000167603	0.00130239	-0.100534	2.88526
Q9HBI0	0.104121	14.1461	4.17926	0.000169584	0.00131613	-0.111965	2.8807
Q14008	-0.10982	14.3383	-4.17881	0.000169814	0.00131627	-0.113284	2.88066
O95400	-0.145778	14.5209	-4.1767	0.000170885	0.00132163	-0.119403	2.87889
Q06124	-0.14386	13.9957	-4.17661	0.000170932	0.00132163	-0.119672	2.87889
Q12931	-0.104117	18.7398	-4.17456	0.000171983	0.00132808	-0.125638	2.87677
Q86XP3	-0.110664	14.739	-4.17415	0.000172195	0.00132808	-0.126833	2.87677
P25325	-0.106558	14.5687	-4.17258	0.000173001	0.00133265	-0.131382	2.87528
Q9H267	-0.127668	13.3794	-4.17056	0.000174048	0.00133905	-0.137251	2.8732
Q96K76	-0.0926147	13.0402	-4.16905	0.000174834	0.00134343	-0.141633	2.87179
Q6UX65	0.428808	12.3244	4.16555	0.000176671	0.00135586	-0.151802	2.86779
P17655	-0.0979941	14.8739	-4.15498	0.000182332	0.00139758	-0.182487	2.85462
Q96QC0	-0.142964	13.0497	-4.15414	0.000182791	0.00139937	-0.184933	2.85407
P35236	-0.143974	14.7142	-4.15185	0.000184044	0.00140722	-0.191573	2.85164
Q92599	-0.20059	12.4349	-4.15109	0.000184461	0.00140867	-0.193777	2.85119
Q15365	-0.141485	18.4638	-4.14671	0.00018689	0.00142547	-0.206499	2.84604
P03915	1.8448	10.2475	4.14597	0.000187299	0.00142683	-0.208626	2.84563
P62937	-0.159276	19.3786	-4.14374	0.000188549	0.00143459	-0.215096	2.84327
Q8WW33	-0.290932	13.6111	-4.13969	0.000190841	0.00145025	-0.226845	2.83856
Q08209	-0.175997	15.6617	-4.13913	0.000191157	0.00145088	-0.228453	2.83837
Q99653	0.430618	12.4051	4.13776	0.000191944	0.00145506	-0.232445	2.83712
Q14699	-0.393333	11.2379	-4.13181	0.000195375	0.0014792	-0.249674	2.82997
Q96BF6	0.608005	9.63243	4.13142	0.000195604	0.0014792	-0.250812	2.82997
Q9UI36	0.168976	13.8389	4.13074	0.000195998	0.00148037	-0.252769	2.82963
Q15427	-0.201758	14.5375	-4.12986	0.000196511	0.00148092	-0.255311	2.82947
Q14194	-0.345894	14.5197	-4.1298	0.000196548	0.00148092	-0.255495	2.82947
P52732	-0.112037	13.6112	-4.1253	0.000199198	0.00149906	-0.268511	2.82418
P62424	-0.299397	16.356	-4.12271	0.000200738	0.00150882	-0.275999	2.82136
O00182	0.278217	15.3399	4.12155	0.000201434	0.00151222	-0.279364	2.82038
Q7L2H7	-0.114035	15.8756	-4.12071	0.00020194	0.00151368	-0.2818	2.81997
Q9NUY8	-0.157634	12.4344	-4.12042	0.000202117	0.00151368	-0.28265	2.81997
Q9H307	-0.119681	14.9082	-4.11977	0.000202503	0.00151474	-0.284506	2.81966
P61019	0.250699	13.7625	4.11753	0.000203859	0.00152305	-0.290995	2.81729
P04632	-0.15673	16.1184	-4.11313	0.000206549	0.00154129	-0.303732	2.81212
P31949	0.235888	17.2989	4.11269	0.000206819	0.00154145	-0.305004	2.81207
Q9Y2B0	-0.134097	15.3602	-4.10907	0.000209055	0.00155624	-0.315452	2.80792
Q15075	0.100809	15.3564	4.10685	0.000210442	0.00156469	-0.321881	2.80557
Q9NZ01	0.471793	13.8316	4.09752	0.000216357	0.00160674	-0.348811	2.79405
Q9NWV4	-0.181713	14.7691	-4.09174	0.000220107	0.00163264	-0.365507	2.78711
Q8TCS8	0.128777	14.1379	4.09016	0.00022114	0.00163695	-0.370053	2.78597
Q8IX90	-0.242676	11.4112	-4.09005	0.000221216	0.00163695	-0.370387	2.78597
Q9NRW3	-0.255921	13.4515	-4.08338	0.00022564	0.00166769	-0.389619	2.77788
Q13724	0.439379	12.9361	4.08198	0.000226576	0.00167262	-0.39364	2.7766
P53367	-0.146143	13.2675	-4.08114	0.000227145	0.00167482	-0.396077	2.77603
O15371	-0.125751	14.5606	-4.07729	0.000229752	0.00169204	-0.40716	2.77159
Q08378	-0.0918801	14.028	-4.07512	0.000231237	0.00170095	-0.413414	2.76931
Q9Y5J7	-0.270965	14.4344	-4.07319	0.000232566	0.0017087	-0.418979	2.76733
Q8WXX5	-0.141807	14.6952	-4.07259	0.000232981	0.00170972	-0.42071	2.76707
Q15059	-0.139494	13.3082	-4.06434	0.000238749	0.00174998	-0.444457	2.75697
P33241	-1.61649	11.3564	-4.0618	0.000240557	0.00176115	-0.45178	2.7542
Q14739	0.250038	13.4612	4.06068	0.000241356	0.00176492	-0.454998	2.75328
Q9H0U4	0.290489	13.5768	4.05816	0.000243163	0.00177603	-0.462237	2.75055
P31930	0.344329	14.1677	4.05513	0.00024536	0.00178998	-0.47097	2.74715
Q13310	-0.119248	16.2676	-4.05375	0.00024636	0.00179516	-0.474917	2.7459
O75347	-0.135183	16.2815	-4.05077	0.000248547	0.00180897	-0.483493	2.74257
Q9Y5A7	0.252718	12.3725	4.04803	0.000250573	0.00182157	-0.491371	2.73955
P42229	-0.34505	11.3621	-4.04732	0.0002511	0.00182327	-0.493413	2.73915
O14983	0.412387	13.956	4.04518	0.000252691	0.00183182	-0.499542	2.73712
P62877	-0.352141	14.967	-4.04495	0.000252869	0.00183182	-0.500225	2.73712
Q9H4G4	0.299746	12.1345	4.04293	0.00025438	0.00184062	-0.506006	2.73504
P24158	0.533596	14.9089	4.04049	0.000256223	0.0018518	-0.513012	2.73241
Q9BVK6	0.423347	14.3473	4.03994	0.000256642	0.00185266	-0.514594	2.7322
Q13185	-0.122612	15.1327	-4.03937	0.00025708	0.00185367	-0.516252	2.73197
Q96RP9	-0.0955599	14.5576	-4.03763	0.000258405	0.00186106	-0.521239	2.73024
A7E2Y1	0.610391	16.0667	4.03642	0.000259329	0.00186555	-0.524702	2.72919
Q9H2K8	-0.138787	14.8424	-4.03599	0.000259665	0.0018658	-0.525958	2.72914
Q15036	-0.132692	12.6594	-4.0324	0.000262433	0.0018835	-0.536243	2.72503
Q15067	-0.144447	12.4133	-4.03008	0.000264239	0.00189274	-0.542896	2.72291
Q13405	-0.131667	13.0956	-4.02996	0.00026433	0.00189274	-0.543233	2.72291
L0R8F8	-2.33754	11.7464	-4.02828	0.000265649	0.00189999	-0.548059	2.72125
P48163	-0.205247	12.7564	-4.02612	0.000267354	0.00190998	-0.554265	2.71897
Q4KMQ2	0.377444	13.5615	4.02488	0.000268334	0.00191477	-0.557815	2.71788
Q86U86	-0.087763	12.9786	-4.02407	0.000268981	0.00191719	-0.560151	2.71734
P30040	0.09743	17.5835	4.02335	0.000269549	0.00191903	-0.562197	2.71692
Q9Y3A6	0.369847	13.8376	4.02283	0.000269967	0.0019198	-0.563701	2.71674
Q9HB90	0.309379	12.2775	4.02161	0.000270941	0.00192452	-0.567191	2.71568
P05387	-0.1386	17.5373	-4.01683	0.000274797	0.00194967	-0.580897	2.71004
P32455	0.796229	9.81133	4.01611	0.000275379	0.00195039	-0.58295	2.70988
Q04637	-0.0984174	15.6325	-4.01593	0.000275527	0.00195039	-0.58347	2.70988
Q9Y2Z0	-0.112374	14.2442	-4.01268	0.000278187	0.00196697	-0.592788	2.7062
Q9NQT4	-0.250717	13.421	-4.01125	0.000279361	0.00197302	-0.596871	2.70487
Q96CN7	-0.164992	13.5281	-4.01022	0.00028021	0.00197677	-0.599815	2.70404
P49368	-0.108872	17.2944	-4.00777	0.000282244	0.00198886	-0.606826	2.7014
Q99590	-0.127999	13.0029	-4.0065	0.000283303	0.00199406	-0.610459	2.70026
P09668	-2.5229	12.9302	-4.00566	0.000284013	0.00199679	-0.612885	2.69967
P09086	-0.446154	13.1607	-4.00486	0.00028468	0.00199921	-0.615158	2.69914
Q9BQG2	-0.356654	11.0554	-4.00436	0.000285104	0.00199992	-0.616601	2.69899
P43246	-0.108704	14.2599	-4.00314	0.000286126	0.00200482	-0.620072	2.69792
O14618	-0.40838	13.2311	-4.00002	0.000288777	0.00202111	-0.629011	2.69441
P0C0S5	-0.224074	18.1511	-3.99837	0.000290186	0.00202721	-0.63373	2.6931
Q92785	-0.144305	13.5932	-3.99786	0.000290619	0.00202721	-0.635175	2.6931
Q99519	0.217021	12.7002	3.99785	0.000290629	0.00202721	-0.635209	2.6931
Q9UBM7	0.96112	11.88	3.99519	0.000292922	0.00204076	-0.642827	2.69021
P28074	-0.402613	11.3563	-3.99483	0.00029323	0.00204076	-0.643846	2.69021
Q9Y248	-0.199296	12.5635	-3.99335	0.000294514	0.0020474	-0.648079	2.6888
Q9UGU0	-0.237179	11.572	-3.99158	0.000296055	0.00205581	-0.65314	2.68702
Q99873	-0.140284	16.754	-3.9889	0.000298404	0.0020698	-0.660798	2.68407
Q13637	0.191092	15.4715	3.98754	0.000299606	0.00207582	-0.664695	2.68281
Q8TCT8	0.677901	10.6886	3.98431	0.000302471	0.00209333	-0.673918	2.67916
Q9NV70	-0.125366	15.0602	-3.98346	0.000303228	0.00209623	-0.67634	2.67856
Q9BSH4	-0.154207	13.1638	-3.98234	0.00030423	0.00210081	-0.679535	2.67761
Q6EEV4	0.965454	10.1481	3.98175	0.000304762	0.00210214	-0.681228	2.67734
Q9Y277	0.746866	14.1647	3.97874	0.000307476	0.00211645	-0.68982	2.67439
Q03252	-0.102878	15.3817	-3.97862	0.000307578	0.00211645	-0.690141	2.67439
Q9BQ67	-0.140826	13.5998	-3.97831	0.000307859	0.00211645	-0.691027	2.67439
O14828	0.155743	14.3039	3.97695	0.000309098	0.00212182	-0.694918	2.67329
Q16850	0.421717	13.0593	3.9767	0.000309325	0.00212182	-0.695628	2.67329
Q9NUB1	-0.233195	12.1164	-3.976	0.000309962	0.00212384	-0.697621	2.67288
Q9GZQ3	-1.62873	11.7579	-3.97398	0.000311809	0.00213389	-0.703379	2.67083
P23497	0.134627	13.0911	3.97365	0.000312117	0.00213389	-0.704334	2.67083
Q9HAV4	-0.0913715	14.0267	-3.97296	0.000312749	0.00213585	-0.706294	2.67043
P00813	0.183557	12.5957	3.96855	0.000316842	0.00216143	-0.71889	2.66526
Q15819	-0.16533	14.0507	-3.96485	0.000320302	0.00218263	-0.729412	2.66102
Q15904	0.239286	13.3536	3.96415	0.00032097	0.00218478	-0.73143	2.66059
Q96P70	-0.0886091	14.5677	-3.96362	0.000321473	0.0021858	-0.732945	2.66039
Q9Y6M1	-0.125664	14.3438	-3.96132	0.000323648	0.00219818	-0.739478	2.65794
P20339	0.225168	12.0783	3.95823	0.000326604	0.00221584	-0.748284	2.65446
P16284	0.514339	13.6815	3.95477	0.000329946	0.00223606	-0.758143	2.65052
P62888	-0.185569	18.1202	-3.95017	0.00033444	0.00226404	-0.771242	2.64512
Q8NHP8	-0.968752	10.729	-3.9464	0.000338162	0.00228674	-0.781959	2.64078
Q9NZT2	0.150405	14.3393	3.94512	0.000339437	0.00229287	-0.785603	2.63962
P62495	-0.127488	15.6251	-3.94449	0.000340064	0.0022946	-0.787389	2.63929
O15212	-0.12066	13.9452	-3.94313	0.000341424	0.00230127	-0.791252	2.63803
Q8NBQ5	0.335447	13.0286	3.94102	0.00034355	0.00231309	-0.797263	2.63581
P25398	-0.109738	17.5427	-3.93485	0.000349827	0.0023528	-0.81479	2.62842
O94874	-0.139983	13.8494	-3.9329	0.000351834	0.00236373	-0.820326	2.6264
Q12846	0.40177	12.3994	3.93244	0.000352318	0.00236442	-0.821657	2.62628
P26572	1.51475	10.4058	3.92995	0.000354896	0.00237915	-0.828713	2.62358
O00462	-0.862794	11.1354	-3.92908	0.000355801	0.00238264	-0.831178	2.62294
Q05519	-0.154937	14.1919	-3.92846	0.000356452	0.00238442	-0.832946	2.62262
Q8IYJ1	0.233482	12.3113	3.92705	0.000357929	0.00239172	-0.836948	2.62129
Q9H9C1	-0.152911	12.7294	-3.92568	0.000359369	0.00239876	-0.840836	2.62001
Q2M389	-0.139991	12.7411	-3.92517	0.000359908	0.00239977	-0.842284	2.61983
Q9NPA8	-0.320372	14.4552	-3.92369	0.000361475	0.00240763	-0.846489	2.61841
Q53EL6	0.126684	14.6816	3.91875	0.00036675	0.00244015	-0.860508	2.61258
Q96H20	-0.113899	13.4682	-3.91543	0.000370341	0.0024614	-0.869934	2.60882
Q8IVM0	-0.753409	9.43994	-3.91168	0.000374431	0.00248592	-0.880562	2.60451
P49366	-0.263475	12.3671	-3.90905	0.000377329	0.00250248	-0.888018	2.60163
Q6IC98	0.441318	12.7552	3.90516	0.000381648	0.00252842	-0.899028	2.59715
Q9UNP9	-0.136717	15.8595	-3.8998	0.000387681	0.00256565	-0.914198	2.5908
Q96KA5	0.441181	12.1854	3.89887	0.000388736	0.00256988	-0.916824	2.59009
Q13642	0.518865	11.814	3.89782	0.000389941	0.00257418	-0.919819	2.58936
P14324	0.126664	16.497	3.8975	0.000390299	0.00257418	-0.920705	2.58936
O96000	0.286063	13.4408	3.89721	0.000390632	0.00257418	-0.921529	2.58936
P51991	-0.13773	18.0015	-3.89432	0.000393948	0.00259328	-0.929706	2.58615
Q99536	0.101175	15.6346	3.89337	0.000395044	0.00259774	-0.932392	2.5854
Q9NSU2	0.569315	10.3637	3.8902	0.000398728	0.00261919	-0.941366	2.58183
P51532	-0.12009	13.1317	-3.88852	0.000400687	0.00262927	-0.946105	2.58016
Q969X6	-0.131812	13.6961	-3.88557	0.00040416	0.00264742	-0.954448	2.57718
P49903	-0.144811	14.0589	-3.88516	0.000404644	0.00264742	-0.955606	2.57718
Q8N2G8	0.386161	12.6625	3.88509	0.000404734	0.00264742	-0.955822	2.57718
Q2VPB7	0.387464	11.3395	3.88265	0.000407624	0.00266352	-0.962699	2.57454
O43639	-0.208596	13.1336	-3.8819	0.000408516	0.00266529	-0.964814	2.57426
Q9BYN8	-0.241762	13.0964	-3.88171	0.000408755	0.00266529	-0.965378	2.57426
Q9NP72	0.199209	15.0626	3.87896	0.000412044	0.00268391	-0.973124	2.57123
Q15645	-0.0867968	13.9583	-3.87682	0.000414631	0.00269793	-0.979175	2.56897
O75396	0.222961	14.9804	3.87098	0.000421761	0.00274145	-0.995654	2.56202
Q13098	-0.104621	14.3071	-3.87014	0.000422806	0.00274536	-0.998044	2.5614
P19623	-0.118065	16.4671	-3.86728	0.000426344	0.00276544	-1.0061	2.55824
Q04323	-0.181817	13.8813	-3.86552	0.000428545	0.00277681	-1.01107	2.55645
P07910	-0.233629	17.7939	-3.86478	0.00042947	0.0027799	-1.01316	2.55597
O43242	-0.106136	15.0082	-3.8628	0.000431954	0.00279097	-1.01873	2.55424
Q99933	0.102761	14.2217	3.8627	0.000432081	0.00279097	-1.01901	2.55424
Q9UKL0	-0.120108	14.0768	-3.86207	0.000432882	0.00279324	-1.0208	2.55389
Q10713	-0.0928794	14.7897	-3.85753	0.000438644	0.00282748	-1.03358	2.5486
Q13094	0.156897	14.0131	3.85629	0.000440237	0.00283309	-1.03708	2.54774
P52272	-0.124216	17.754	-3.85614	0.000440429	0.00283309	-1.0375	2.54774
P13473	0.381143	15.2423	3.85545	0.000441318	0.00283587	-1.03945	2.54731
Q9NYB9	-0.296975	11.9187	-3.85332	0.000444067	0.00285058	-1.04545	2.54507
P49023	-0.16564	11.9974	-3.85242	0.000445228	0.00285508	-1.04797	2.54438
P53007	0.854973	13.8657	3.85147	0.000446469	0.00286007	-1.05066	2.54362
Q96P48	-0.119129	13.741	-3.85064	0.000447549	0.00286404	-1.05299	2.54302
O75694	-0.122445	13.9734	-3.8456	0.000454177	0.00290346	-1.06719	2.53708
Q6P1J9	-0.123352	17.7551	-3.8432	0.000457366	0.00292083	-1.07395	2.53449
P31689	0.104693	14.3195	3.84252	0.000458267	0.00292309	-1.07585	2.53416
P51114	-0.122017	14.5895	-3.84222	0.000458663	0.00292309	-1.07668	2.53416
Q03426	0.236587	12.3843	3.84124	0.000459981	0.00292849	-1.07946	2.53336
P17174	0.130198	13.2592	3.84009	0.000461525	0.0029353	-1.08269	2.53235
P04792	-0.182682	18.1488	-3.83779	0.000464622	0.00295197	-1.08915	2.52989
O15162	1.46404	8.35185	3.83583	0.000467285	0.00296585	-1.09467	2.52785
Q14684	-0.148666	12.9656	-3.83217	0.000472289	0.00299455	-1.10495	2.52367
P06493	-0.0936431	15.7211	-3.82802	0.000478026	0.00302334	-1.11661	2.51951
Q9NPY3	0.405334	12.3303	3.82796	0.000478103	0.00302334	-1.11677	2.51951
P27824	0.38914	16.8696	3.82762	0.000478588	0.00302334	-1.11774	2.51951
Q04446	-0.149857	13.912	-3.82748	0.000478781	0.00302334	-1.11813	2.51951
P13796	-0.106078	18.889	-3.82556	0.000481461	0.00303717	-1.12352	2.51753
Q9Y5B9	-0.092377	15.9715	-3.82449	0.00048296	0.00304353	-1.12652	2.51662
P42285	-0.103759	14.3706	-3.82239	0.000485922	0.00305909	-1.13242	2.51441
P16615	0.427888	14.1641	3.82163	0.000486993	0.00305982	-1.13455	2.5143
O15047	-0.165126	12.4317	-3.82161	0.000487026	0.00305982	-1.13461	2.5143
P34741	-0.853748	9.94479	-3.82037	0.000488779	0.00306484	-1.13808	2.51359
O95239	-0.140085	13.2612	-3.82035	0.000488813	0.00306484	-1.13815	2.51359
Q9H1K1	-0.245011	12.2852	-3.81768	0.00049262	0.00308559	-1.14564	2.51066
Q5K4L6	0.422359	12.3041	3.81589	0.000495187	0.00309854	-1.15065	2.50884
Q9Y2X3	-0.118514	14.9971	-3.81538	0.000495914	0.00309997	-1.15207	2.50864
Q12874	-0.128482	15.2436	-3.81483	0.00049672	0.00310187	-1.15364	2.50838
Q9GZS3	-0.117271	13.9398	-3.81444	0.000497273	0.0031022	-1.15471	2.50833
P27105	0.428439	12.116	3.81116	0.000502036	0.00312877	-1.16391	2.50463
P22090	-0.189417	13.6391	-3.80874	0.000505574	0.00314765	-1.17068	2.50201
P32970	0.386532	14.6362	3.80497	0.000511146	0.00317915	-1.18126	2.49769
Q8TBC3	-0.278489	12.1049	-3.79933	0.000519579	0.00322837	-1.19705	2.49102
O00763	-0.109486	13.2569	-3.79456	0.00052682	0.00326748	-1.2104	2.48579
P51398	-0.111547	13.5787	-3.79449	0.000526927	0.00326748	-1.21059	2.48579
Q9Y262	-0.108319	15.2407	-3.79101	0.000532274	0.00329728	-1.22033	2.48184
Q5RI15	1.1141	11.2534	3.79058	0.000532941	0.00329728	-1.22154	2.48184
Q86U28	-0.214063	12.6361	-3.79033	0.000533328	0.00329728	-1.22224	2.48184
Q3SY69	-0.130485	14.4295	-3.78867	0.000535899	0.00330987	-1.22688	2.48019
Q96T88	-0.122748	14.2676	-3.78813	0.000536731	0.00331171	-1.22837	2.47995
P20674	0.11064	15.8168	3.78303	0.000544732	0.00335774	-1.24264	2.47395
Q06210	-0.0964541	14.7035	-3.7825	0.00054556	0.0033595	-1.24411	2.47372
Q92835	-0.0901867	14.796	-3.78177	0.000546716	0.00336328	-1.24615	2.47324
P50452	0.120476	15.6711	3.78059	0.000548588	0.00336721	-1.24944	2.47273
Q9NQ55	-0.134777	13.4127	-3.78055	0.000548659	0.00336721	-1.24957	2.47273
P27695	-0.119943	17.1656	-3.78035	0.000548983	0.00336721	-1.25014	2.47273
P26358	-0.0832727	15.0356	-3.77874	0.000551551	0.00337961	-1.25463	2.47113
Q969N2	0.356728	11.7306	3.77787	0.000552928	0.00338471	-1.25704	2.47048
O43674	2.71244	10.0399	3.77668	0.000554843	0.00339308	-1.26037	2.46941
Q00839	-0.106231	18.2294	-3.77518	0.000557255	0.00340447	-1.26456	2.46795
Q14999	-0.27137	11.7934	-3.77404	0.000559097	0.00341236	-1.26774	2.46694
P38571	-0.263155	12.7076	-3.77335	0.00056022	0.00341585	-1.26967	2.4665
Q9P2J5	-0.0844953	15.4487	-3.77253	0.000561552	0.00342061	-1.27196	2.4659
O60763	-0.101508	15.0142	-3.77149	0.000563249	0.00342758	-1.27487	2.46501
O60231	-0.133314	13.3508	-3.76189	0.000579108	0.0035201	-1.30163	2.45345
P07237	0.120311	18.6012	3.7616	0.000579587	0.0035201	-1.30243	2.45345
P50502	-0.124178	15.8713	-3.75873	0.000584422	0.00354599	-1.31043	2.45026
O75695	0.262661	12.5271	3.75544	0.000590011	0.0035764	-1.3196	2.44655
P82673	-0.190275	12.6896	-3.7544	0.00059178	0.00358031	-1.32249	2.44608
P26599	-0.115691	17.5595	-3.75439	0.000591811	0.00358031	-1.32254	2.44608
Q96C36	-0.105199	13.8379	-3.75391	0.000592626	0.00358175	-1.32386	2.4459
P10606	0.189272	15.6769	3.75264	0.000594807	0.00359143	-1.3274	2.44473
Q96K17	-0.121268	14.8271	-3.75123	0.000597231	0.00360256	-1.33132	2.44339
Q9P2R7	-0.119884	14.9263	-3.7481	0.000602651	0.00363172	-1.34003	2.43989
P29692	-0.0803274	17.921	-3.746	0.00060633	0.00365034	-1.34589	2.43767
Q99436	-0.272212	15.988	-3.74421	0.000609467	0.00366567	-1.35086	2.43585
Q7L523	0.478677	11.3226	3.74354	0.000610643	0.00366918	-1.35272	2.43543
Q6P3W7	-0.163481	12.8688	-3.74005	0.000616832	0.00370278	-1.36243	2.43147
P58107	-0.197176	13.3441	-3.73859	0.000619424	0.00371475	-1.36647	2.43007
Q9P2T1	-0.148796	13.2565	-3.73745	0.00062147	0.00372342	-1.36964	2.42906
O94905	0.302122	15.2601	3.73294	0.000629612	0.00376856	-1.38218	2.42382
Q13526	-0.141213	13.9213	-3.7299	0.000635152	0.00379805	-1.39061	2.42044
Q13107	-0.134616	12.974	-3.72356	0.000646864	0.00386251	-1.4082	2.41313
O60925	-0.149794	14.6656	-3.7234	0.000647178	0.00386251	-1.40867	2.41313
Q16181	-0.142146	14.8972	-3.71915	0.00065515	0.00390633	-1.42046	2.40823
P49411	-0.0813149	16.6354	-3.71841	0.000656547	0.0039109	-1.42251	2.40772
Q8NE71	-0.0774999	14.251	-3.71668	0.000659824	0.00392665	-1.4273	2.40598
P14678	-0.225656	14.2842	-3.71071	0.000671254	0.00399084	-1.44383	2.39894
O60841	-0.0837887	14.8546	-3.70862	0.000675314	0.00401113	-1.44963	2.39673
Q8TCJ2	0.457	13.1684	3.708	0.000676522	0.00401314	-1.45135	2.39652
Q15691	-0.11795	16.2339	-3.70778	0.000676946	0.00401314	-1.45195	2.39652
Q8IWA0	-0.108026	13.5882	-3.70603	0.000680362	0.00402954	-1.4568	2.39474
P08670	0.148601	18.2092	3.70353	0.000685262	0.00405469	-1.4637	2.39204
Q96B02	0.578006	10.9969	3.7026	0.000687106	0.00406172	-1.46629	2.39129
O00214	0.297498	12.7511	3.69775	0.000696759	0.00411486	-1.47971	2.38564
P12236	0.727014	13.8219	3.69666	0.000698936	0.00412379	-1.48271	2.3847
O94842	-0.200218	13.0171	-3.69453	0.000703239	0.00414523	-1.48861	2.38245
P11234	0.43779	11.3579	3.69358	0.000705155	0.00414986	-1.49123	2.38197
P61020	0.280698	11.9301	3.69348	0.000705362	0.00414986	-1.49151	2.38197
O75165	0.0720929	13.3348	3.69197	0.000708428	0.00416394	-1.49568	2.3805
O75607	-0.209003	12.6618	-3.68948	0.000713521	0.00418991	-1.50258	2.3778
P12694	-0.110597	13.1909	-3.68902	0.000714459	0.00419145	-1.50384	2.37764
Q6UWV6	-1.22456	10.0457	-3.68445	0.000723898	0.00424281	-1.51646	2.37235
O75351	-0.105999	13.8365	-3.6837	0.000725443	0.00424785	-1.51851	2.37183
Q5TEJ8	0.189213	12.5383	3.68304	0.00072682	0.0042519	-1.52033	2.37142
Q9Y315	-0.120834	13.1725	-3.68069	0.000731754	0.00427673	-1.52684	2.36889
O95573	0.301481	13.599	3.67853	0.000736307	0.00429928	-1.5328	2.3666
Q6Y288	0.414725	11.5297	3.67776	0.000737924	0.00430467	-1.53491	2.36606
P51572	0.377583	14.6194	3.67629	0.000741053	0.00431886	-1.53898	2.36463
Q9H9T3	-0.123779	13.6768	-3.67582	0.00074204	0.00432055	-1.54026	2.36446
Q9NRF8	-0.153681	16.5719	-3.67547	0.000742794	0.00432089	-1.54124	2.36443
Q9HCU5	0.344634	14.171	3.66998	0.000754587	0.00438323	-1.55638	2.35821
P08311	-0.314679	12.7025	-3.66942	0.000755792	0.00438323	-1.55791	2.35821
P04843	0.467983	15.6265	3.66929	0.000756061	0.00438323	-1.55825	2.35821
Q92820	-0.522329	13.6679	-3.66917	0.000756338	0.00438323	-1.55861	2.35821
Q6ULP2	-0.163546	12.7909	-3.66826	0.000758314	0.00439057	-1.56111	2.35748
Q8NC51	-0.0951519	16.6153	-3.66707	0.0007609	0.00439975	-1.56439	2.35657
P21266	0.100438	14.9113	3.66688	0.000761318	0.00439975	-1.56491	2.35657
Q9NQT5	-0.124863	14.1825	-3.66611	0.000762986	0.00440528	-1.56702	2.35603
O60610	-0.0767719	14.5951	-3.66306	0.0007697	0.00443991	-1.57544	2.35263
Q9NRP0	0.45832	12.3946	3.66132	0.00077353	0.00445786	-1.58021	2.35087
Q9UBF6	-0.374882	13.2048	-3.65843	0.000779959	0.00449074	-1.58816	2.34768
P55060	-0.136723	16.3069	-3.65656	0.00078416	0.00451074	-1.59332	2.34575
Q9NYP7	0.607813	11.5586	3.65572	0.000786046	0.0045174	-1.59563	2.34511
Q96GX5	0.22416	12.1003	3.64847	0.000802515	0.00460778	-1.61555	2.33651
P11142	-0.0920169	19.0944	-3.64634	0.00080743	0.00463171	-1.62142	2.33426
O96019	-0.0967133	14.8542	-3.64295	0.0008153	0.00467253	-1.63073	2.33045
Q86VM9	-0.167735	13.1365	-3.64146	0.000818772	0.00468809	-1.63481	2.329
P04844	0.466556	15.2434	3.63867	0.000825338	0.00471936	-1.64249	2.32612
Q07866	-0.0727436	14.7224	-3.63849	0.000825755	0.00471936	-1.64297	2.32612
P00387	0.337262	14.7297	3.63784	0.000827287	0.00472363	-1.64475	2.32572
Q14197	-0.124329	13.8162	-3.63753	0.000828026	0.00472363	-1.64561	2.32572
Q9BVC6	0.485465	14.603	3.63696	0.000829365	0.00472693	-1.64716	2.32542
Q8IZQ5	-0.543925	12.3406	-3.63643	0.000830638	0.00472983	-1.64863	2.32515
O94817	-0.30923	11.9878	-3.63567	0.000832427	0.00473567	-1.6507	2.32462
P53985	0.644935	11.9803	3.6322	0.000840722	0.00477848	-1.66022	2.32071
Q07021	-0.105066	15.6895	-3.63027	0.000845363	0.00480046	-1.66551	2.31872
P32969	-0.197827	16.8346	-3.62945	0.000847359	0.00480739	-1.66777	2.31809
Q9Y5M8	0.406542	13.6671	3.62785	0.000851223	0.0048249	-1.67214	2.31651
Q92905	-0.139646	13.0174	-3.62595	0.000855858	0.00484673	-1.67735	2.31455
O00487	-0.106895	15.4293	-3.62316	0.000862713	0.00487978	-1.68501	2.3116
Q12906	-0.0933869	16.5872	-3.62293	0.000863267	0.00487978	-1.68562	2.3116
Q9NZD8	0.173386	13.4779	3.62259	0.000864105	0.00488007	-1.68656	2.31157
P45880	0.492459	14.3599	3.62074	0.000868694	0.00490152	-1.69164	2.30967
Q5H9R7	-0.0910679	13.4924	-3.61694	0.000878137	0.0049503	-1.70202	2.30537
Q9Y3C6	-0.156774	14.7066	-3.61239	0.000889605	0.00501039	-1.71447	2.30013
O96008	0.550483	12.2228	3.6115	0.00089187	0.00501859	-1.71691	2.29942
Q9H1E3	-0.190217	13.3309	-3.61046	0.000894533	0.00502901	-1.71977	2.29852
Q96EB1	-0.368844	11.2722	-3.60634	0.000905091	0.00508376	-1.73103	2.29382
Q9NPG3	-0.654938	11.0906	-3.60595	0.000906099	0.00508482	-1.7321	2.29372
P28799	0.178858	13.2713	3.60559	0.000907011	0.00508533	-1.73306	2.29368
Q92499	-0.131694	15.7718	-3.60429	0.000910395	0.00509969	-1.73663	2.29246
Q16595	-0.339608	11.4478	-3.60355	0.000912299	0.00510575	-1.73864	2.29194
Q9H3U5	0.297144	12.9148	3.60268	0.000914563	0.0051138	-1.74101	2.29126
P18206	-0.0820047	15.3012	-3.60198	0.00091638	0.00511935	-1.74292	2.29079
Q9NP50	-0.249342	12.2233	-3.6013	0.000918158	0.00512466	-1.74478	2.29033
Q9NQZ2	-0.217301	11.292	-3.59792	0.000927039	0.00516957	-1.75401	2.28655
P62701	-0.116185	16.4077	-3.59726	0.000928777	0.00517047	-1.75581	2.28647
Q96RQ3	-0.102089	13.1399	-3.59722	0.000928898	0.00517047	-1.75593	2.28647
Q9H0X9	0.384889	11.2226	3.59692	0.000929701	0.00517047	-1.75676	2.28647
P12074	-0.278259	12.7039	-3.59346	0.000938873	0.0052168	-1.76618	2.2826
Q8IYB3	-0.169783	14.2699	-3.59264	0.00094108	0.00522438	-1.76843	2.28196
Q6PKG0	-0.109522	14.6569	-3.59219	0.000942272	0.00522632	-1.76964	2.2818
P08574	0.481218	12.8188	3.59083	0.000945942	0.00523915	-1.77337	2.28074
Q14790	-0.168317	13.4381	-3.59052	0.000946765	0.00523915	-1.77421	2.28074
O15533	0.468574	14.2622	3.59039	0.00094712	0.00523915	-1.77456	2.28074
P49756	-0.108745	15.2989	-3.58906	0.000950703	0.00525429	-1.77819	2.27949
Q9BT09	-0.109889	16.0076	-3.58549	0.000960412	0.00530322	-1.78793	2.27546
Q86U06	2.00761	9.21069	3.58274	0.000967942	0.00533763	-1.79542	2.27265
P40855	-0.226327	12.5381	-3.58259	0.000968366	0.00533763	-1.79584	2.27265
P49792	-0.0763582	14.3082	-3.58167	0.000970885	0.00534677	-1.79833	2.27191
P15309	-0.282058	12.2232	-3.57722	0.000983253	0.00541007	-1.81046	2.2668
Q13555	0.164522	12.6921	3.57437	0.00099122	0.00544908	-1.8182	2.26368
Q96EP5	-0.108203	16.3601	-3.5719	0.000998194	0.00548255	-1.82492	2.26102
Q9Y608	-0.167896	11.9844	-3.57061	0.00100188	0.0054956	-1.82845	2.25999
Q9NQP4	-0.180628	14.1833	-3.57044	0.00100234	0.0054956	-1.82889	2.25999
Q9HDC9	0.494015	13.3619	3.56625	0.00101432	0.00555638	-1.84028	2.25521
Q00796	-0.11546	14.7401	-3.56518	0.00101742	0.00556768	-1.8432	2.25433
Q6NUK1	0.347831	13.5963	3.56492	0.00101818	0.00556768	-1.84392	2.25433
Q9NP81	-0.106484	13.4024	-3.56443	0.00101958	0.0055704	-1.84523	2.25411
O95757	-0.0873263	14.6311	-3.56186	0.00102704	0.00560202	-1.85221	2.25166
P55210	0.169429	13.1263	3.56182	0.00102717	0.00560202	-1.85234	2.25166
P61026	0.346783	13.7829	3.55528	0.00104639	0.00570183	-1.8701	2.24399
O75438	0.9468	11.73	3.5526	0.00105434	0.00574009	-1.87735	2.24108
Q4G176	0.408145	13.856	3.55011	0.0010618	0.00577566	-1.8841	2.2384
Q15061	-0.146144	13.088	-3.54921	0.00106452	0.00578536	-1.88655	2.23767
Q9NVZ3	-0.209741	14.7284	-3.54483	0.00107779	0.00584942	-1.89842	2.23289
Q8TC12	0.372058	12.1866	3.5447	0.00107819	0.00584942	-1.89877	2.23289
Q9NWZ5	-0.293731	11.4929	-3.54233	0.00108547	0.00588375	-1.90521	2.23035
Q9UMS4	-0.135636	16.1006	-3.53843	0.00109751	0.00594383	-1.91578	2.22593
Q03518	0.805757	12.3498	3.53623	0.00110436	0.00597401	-1.92173	2.22373
P20839	-0.0914276	14.4504	-3.53602	0.00110501	0.00597401	-1.9223	2.22373
Q969V6	0.200103	11.3042	3.53508	0.00110794	0.00598462	-1.92483	2.22296
Q9UPN6	-0.143642	12.9476	-3.53441	0.00111004	0.0059866	-1.92664	2.22282
Q9Y5K8	0.135661	13.7928	3.53435	0.00111024	0.0059866	-1.92681	2.22282
Q9Y606	-0.109298	14.1724	-3.53043	0.00112261	0.00604803	-1.93742	2.21839
Q9Y616	0.139349	13.1711	3.52671	0.00113445	0.00610655	-1.94746	2.2142
Q86WV6	0.358165	14.8419	3.52333	0.00114534	0.00615979	-1.9566	2.21043
Q9UHY7	-0.121119	13.8154	-3.52108	0.00115264	0.00619372	-1.96269	2.20805
Q9BSY4	-0.175651	12.761	-3.51954	0.00115766	0.0062153	-1.96685	2.20654
Q96KR1	-0.104427	13.3887	-3.51822	0.00116199	0.00623314	-1.97042	2.20529
Q6DD87	-0.333741	11.4123	-3.51539	0.00117131	0.00627326	-1.97805	2.20251
Q8N6N3	-0.174878	12.8267	-3.51524	0.0011718	0.00627326	-1.97845	2.20251
Q6YP21	0.123823	13.3742	3.51503	0.00117251	0.00627326	-1.97903	2.20251
P13010	-0.091999	17.6155	-3.51272	0.00118015	0.00630149	-1.98525	2.20056
O96028	-0.194159	11.9655	-3.51255	0.00118073	0.00630149	-1.98572	2.20056
O95202	0.430674	11.8202	3.51227	0.00118167	0.00630149	-1.98648	2.20056
Q9H2J4	-0.14256	13.5959	-3.512	0.00118256	0.00630149	-1.9872	2.20056
P09012	-0.159173	14.7682	-3.51191	0.00118286	0.00630149	-1.98745	2.20056
Q16531	-0.110356	15.883	-3.51112	0.00118549	0.00630567	-1.98957	2.20027
P12956	-0.103449	17.9013	-3.51106	0.00118568	0.00630567	-1.98972	2.20027
Q9Y6C9	0.542535	11.8366	3.50723	0.00119858	0.00636879	-2.00007	2.19594
Q92930	0.45814	11.7608	3.50639	0.00120139	0.00637829	-2.00232	2.1953
Q96BZ4	-0.213304	13.8192	-3.50606	0.00120252	0.00637869	-2.00321	2.19527
Q16864	0.160242	13.8967	3.50549	0.00120447	0.00637869	-2.00476	2.19527
O00232	-0.0741234	15.0304	-3.50546	0.00120455	0.00637869	-2.00483	2.19527
P46977	0.509487	14.9437	3.5036	0.00121088	0.00640674	-2.00984	2.19336
O75369	-0.0752475	14.6681	-3.50123	0.001219	0.0064442	-2.01623	2.19083
Q15631	-0.0939677	14.7365	-3.49877	0.00122749	0.00648352	-2.02286	2.18819
Q9BW27	-0.104063	13.7047	-3.49829	0.00122914	0.00648672	-2.02415	2.18797
P62333	-0.115859	15.1732	-3.49618	0.00123648	0.00651833	-2.02984	2.18586
P23396	-0.143447	18.0584	-3.49547	0.00123895	0.00651833	-2.03175	2.18586
Q9NRL2	-0.0792622	15.3305	-3.49537	0.00123928	0.00651833	-2.032	2.18586
P07437	-0.154343	18.1329	-3.49536	0.00123933	0.00651833	-2.03205	2.18586
O15394	0.443202	13.4707	3.49371	0.00124509	0.00654307	-2.03648	2.18422
Q15274	0.384874	14.8274	3.48938	0.00126034	0.00661329	-2.04811	2.17958
Q8N7H5	-0.0874868	13.456	-3.48895	0.00126189	0.00661329	-2.04929	2.17958
Q96GQ7	-0.115398	14.5648	-3.48872	0.0012627	0.00661329	-2.0499	2.17958
Q15363	0.309273	11.8443	3.48871	0.00126272	0.00661329	-2.04992	2.17958
P07919	-0.381322	14.8685	-3.48776	0.00126611	0.00662546	-2.05248	2.17878
Q86UP2	-0.0702059	13.5034	-3.48725	0.00126792	0.0066293	-2.05384	2.17853
P42765	0.125274	13.8693	3.48582	0.00127302	0.00665037	-2.05768	2.17715
Q99439	-0.155279	16.2943	-3.48512	0.00127555	0.00665797	-2.05958	2.17666
P80303	0.118378	15.9481	3.48312	0.00128273	0.00668985	-2.06495	2.17458
P56385	0.576761	13.9159	3.4818	0.00128752	0.00670917	-2.06851	2.17333
Q9BQS8	-0.275262	11.6721	-3.47987	0.0012945	0.00673987	-2.07367	2.17135
Q9UHA3	-0.291231	11.677	-3.47919	0.001297	0.00674722	-2.07552	2.17088
Q96PV6	-0.133208	11.6649	-3.4786	0.00129913	0.0067517	-2.07708	2.17059
P19174	-0.22889	11.6021	-3.47835	0.00130004	0.0067517	-2.07775	2.17059
P82979	-0.0963869	16.1205	-3.47684	0.00130558	0.00677484	-2.08182	2.1691
P04075	-0.122951	19.249	-3.47652	0.00130675	0.00677522	-2.08267	2.16908
O95747	-0.106817	13.2824	-3.47354	0.00131772	0.00682636	-2.09066	2.16581
Q96EY1	-0.118228	14.0394	-3.47165	0.00132473	0.00685697	-2.09573	2.16387
Q9UHB6	0.107888	13.7044	3.47097	0.00132727	0.00686439	-2.09756	2.1634
Q9UP83	-0.225065	11.0468	-3.46889	0.00133506	0.0068989	-2.10315	2.16122
Q92541	-0.117919	13.8357	-3.46822	0.00133756	0.0069061	-2.10494	2.16077
Q9Y4E6	0.351796	10.2314	3.46468	0.00135091	0.00696659	-2.11442	2.15698
Q15366	-0.127949	16.9008	-3.46452	0.00135153	0.00696659	-2.11486	2.15698
Q9ULE6	0.142474	12.8189	3.45991	0.0013691	0.00705133	-2.1272	2.15173
P30048	-0.0973245	17.3349	-3.45922	0.00137175	0.00705909	-2.12904	2.15125
P05023	0.528503	15.236	3.45873	0.00137362	0.00706117	-2.13035	2.15112
P22314	-0.0786072	16.8567	-3.45852	0.00137443	0.00706117	-2.13091	2.15112
Q9UBP6	-0.30314	12.2746	-3.45519	0.00138734	0.00712158	-2.13983	2.14742
Q9BUQ8	-0.0767102	14.5445	-3.45387	0.00139247	0.00713933	-2.14335	2.14634
Q92621	-0.0781436	14.2458	-3.45371	0.0013931	0.00713933	-2.14379	2.14634
P62873	-0.130498	15.792	-3.45249	0.00139788	0.00715795	-2.14706	2.14521
Q96PC5	0.287638	11.4522	3.45188	0.00140026	0.00716419	-2.14868	2.14483
O43172	-0.0781897	14.2948	-3.44669	0.00142075	0.00725805	-2.16255	2.13918
P05141	0.614911	14.917	3.44647	0.00142162	0.00725805	-2.16313	2.13918
Q9Y5X2	0.299577	10.4242	3.44635	0.00142211	0.00725805	-2.16347	2.13918
Q9Y5Z4	-0.161968	14.0486	-3.44589	0.00142396	0.00726147	-2.1647	2.13898
Q13247	-0.122182	16.3826	-3.44521	0.00142665	0.00726922	-2.1665	2.13851
O15372	-0.0976617	15.3576	-3.44473	0.00142857	0.00727306	-2.16779	2.13828
Q9BVJ6	-0.125673	13.1125	-3.44214	0.00143896	0.00731437	-2.17471	2.13582
Q9Y620	-0.287717	11.4622	-3.44198	0.00143959	0.00731437	-2.17513	2.13582
P56182	-0.150766	13.5878	-3.44183	0.00144023	0.00731437	-2.17555	2.13582
P63208	-0.158626	14.7611	-3.44096	0.00144372	0.0073231	-2.17786	2.13531
Q9H7Z7	0.156279	12.6369	3.44082	0.00144431	0.0073231	-2.17825	2.13531
P12955	0.197983	12.1913	3.44009	0.00144723	0.00733192	-2.18017	2.13478
Q8NI36	-0.143154	13.7606	-3.43919	0.0014509	0.0073445	-2.18259	2.13404
Q7Z4H8	-0.167371	12.2685	-3.43802	0.00145564	0.00736251	-2.18571	2.13297
O95989	-0.16694	14.7656	-3.43752	0.00145769	0.00736686	-2.18705	2.13272
Q9NXH8	0.21095	11.8081	3.43675	0.0014608	0.00737658	-2.18908	2.13214
Q8TAQ2	-0.121679	13.5382	-3.43595	0.00146408	0.00738165	-2.19122	2.13185
P29992	0.23523	12.3453	3.43593	0.00146419	0.00738165	-2.19129	2.13185
P36957	0.204962	14.5259	3.43279	0.00147708	0.00744059	-2.19965	2.12839
P54709	0.604486	13.7456	3.4323	0.00147912	0.00744483	-2.20097	2.12815
P14927	0.310571	13.5381	3.43155	0.00148223	0.00745441	-2.20297	2.12759
Q9H4E7	-0.0990631	13.771	-3.42974	0.00148974	0.00748163	-2.2078	2.126
Q9UBX3	0.622427	12.7517	3.42966	0.00149005	0.00748163	-2.208	2.126
Q9NWT6	-0.199885	12.1486	-3.42777	0.00149796	0.00750965	-2.21305	2.12438
Q9GZN8	0.122082	13.7535	3.42774	0.00149805	0.00750965	-2.21311	2.12438
P06744	-0.13069	17.3363	-3.42597	0.00150551	0.00754092	-2.21784	2.12258
Q9NPF4	-0.136321	14.1301	-3.42442	0.00151204	0.00756751	-2.22197	2.12105
O95793	-0.110593	13.7883	-3.424	0.00151382	0.00757031	-2.22309	2.12089
O14745	-0.122649	14.0641	-3.41975	0.00153187	0.00765097	-2.2344	2.11628
Q86YP4	-0.124079	13.5836	-3.41962	0.00153241	0.00765097	-2.23474	2.11628
Q96G23	0.339915	13.4607	3.41423	0.00155565	0.00776071	-2.24908	2.1101
P22061	-0.127935	14.1614	-3.41227	0.00156415	0.00779688	-2.25428	2.10808
P62913	-0.166823	17.3495	-3.40983	0.00157486	0.00784394	-2.26079	2.10547
O60216	-0.0889298	14.2399	-3.40739	0.00158557	0.00789094	-2.26725	2.10287
Q9NX58	-0.133282	13.461	-3.40634	0.00159025	0.0079079	-2.27006	2.10194
Q9HCU8	-0.304853	11.5034	-3.40466	0.0015977	0.00793857	-2.27451	2.10026
Q06830	-0.234321	18.2534	-3.40233	0.00160808	0.00798377	-2.28069	2.09779
B0L3A2	-0.323413	15.1847	-3.40179	0.00161051	0.0079894	-2.28212	2.09749
Q8N766	0.281046	12.9982	3.39184	0.00165576	0.00820733	-2.30853	2.0858
O14657	0.30268	10.7701	3.39063	0.00166133	0.00822836	-2.31172	2.08469
P82970	-0.212814	12.9088	-3.38961	0.00166606	0.00824256	-2.31443	2.08394
Q12972	-0.125923	13.2384	-3.38943	0.00166686	0.00824256	-2.31489	2.08394
Q9UHV9	-0.12035	15.2403	-3.38178	0.00170268	0.00841302	-2.33514	2.07505
P98155	-1.67172	11.5656	-3.38097	0.00170652	0.00842526	-2.33729	2.07442
P20042	-0.120684	15.6604	-3.38044	0.00170903	0.00843096	-2.33869	2.07412
P53384	0.187168	13.133	3.37826	0.00171942	0.00847548	-2.34446	2.07184
Q93084	0.401909	11.6401	3.37749	0.0017231	0.00848687	-2.3465	2.07125
Q9H4A4	-0.0970094	16.2314	-3.37586	0.00173092	0.00851862	-2.35081	2.06963
Q9H2P9	-0.291387	12.0821	-3.37264	0.00174647	0.00858833	-2.35932	2.06609
P02778	3.0594	10.4659	3.37146	0.00175218	0.00860012	-2.36243	2.0655
Q15398	-0.169223	12.5673	-3.37137	0.00175264	0.00860012	-2.36268	2.0655
Q14764	0.0706128	15.1777	3.37129	0.00175303	0.00860012	-2.36289	2.0655
P50416	0.457608	13.8569	3.36929	0.00176278	0.00864044	-2.36817	2.06346
Q32MZ4	0.0825045	14.0564	3.36891	0.00176463	0.00864044	-2.36917	2.06346
Q9BW61	-0.17836	13.2987	-3.36855	0.00176637	0.00864044	-2.37011	2.06346
Q9BW60	0.476414	11.7692	3.36846	0.00176683	0.00864044	-2.37035	2.06346
O95394	-0.210913	12.0016	-3.36542	0.00178177	0.00870669	-2.37837	2.06015
Q02556	-0.107383	13.6316	-3.36454	0.00178615	0.0087177	-2.38071	2.0596
Q58WW2	-1.54735	10.1473	-3.36413	0.00178819	0.0087177	-2.38179	2.0596
P46459	0.0667702	16.123	3.36411	0.00178825	0.0087177	-2.38182	2.0596
P38432	-0.129772	12.4626	-3.36307	0.00179344	0.00873615	-2.38458	2.05868
Q5SRE5	-0.0950174	13.0242	-3.36086	0.00180443	0.00877933	-2.3904	2.05654
Q9Y333	-0.152219	14.5598	-3.36058	0.00180584	0.00877933	-2.39114	2.05654
P46783	-0.10815	16.8787	-3.36044	0.00180655	0.00877933	-2.39152	2.05654
Q9UJZ1	0.100579	13.5279	3.3567	0.00182537	0.00886386	-2.40138	2.05238
P16930	0.163536	14.7554	3.3552	0.00183295	0.00889366	-2.40532	2.05092
Q9BUL8	-0.0990372	14.6313	-3.35425	0.00183779	0.00891019	-2.40783	2.05011
O15269	0.262727	12.9457	3.35313	0.00184349	0.00892971	-2.41078	2.04916
P49915	-0.111155	16.5541	-3.3529	0.0018447	0.00892971	-2.4114	2.04916
P16333	-0.111448	13.4872	-3.35164	0.00185112	0.00894778	-2.4147	2.04828
Q16630	-0.0921354	15.5827	-3.35155	0.00185157	0.00894778	-2.41494	2.04828
P20073	-0.157962	15.849	-3.35132	0.00185276	0.00894778	-2.41555	2.04828
P28907	0.384543	11.3099	3.34606	0.0018799	0.00907179	-2.42938	2.04231
P48651	0.37999	13.168	3.34522	0.00188429	0.00908593	-2.4316	2.04163
O00221	-0.339242	10.8128	-3.34463	0.00188735	0.00909359	-2.43314	2.04126
Q9NRG9	-0.080434	14.1731	-3.34411	0.00189011	0.00909983	-2.43453	2.04097
P30084	-0.0843578	15.1881	-3.34057	0.00190868	0.0091821	-2.44383	2.03706
P04732	-0.688128	9.72868	-3.34016	0.00191084	0.00918537	-2.4449	2.0369
Q9Y547	-0.154516	14.9826	-3.33944	0.00191463	0.00919644	-2.44679	2.03638
P38919	-0.0930086	16.2328	-3.33819	0.00192128	0.00922124	-2.45008	2.03521
Q9HB71	-0.117216	17.2649	-3.33721	0.00192646	0.00923816	-2.45264	2.03441
Q9H078	-0.107026	13.4184	-3.33697	0.00192778	0.00923816	-2.4533	2.03441
P62906	-0.0875928	17.1801	-3.33658	0.00192986	0.00924097	-2.45432	2.03428
P49005	-0.113583	13.7012	-3.33625	0.0019316	0.00924216	-2.45518	2.03423
P17480	-0.0815564	14.6768	-3.33262	0.00195105	0.00932802	-2.4647	2.03021
Q8IZ83	-0.0884327	14.5137	-3.33193	0.00195478	0.00933686	-2.46652	2.0298
P28340	-0.113466	14.2554	-3.33172	0.00195591	0.00933686	-2.46707	2.0298
P20338	-0.129433	14.0849	-3.32847	0.00197354	0.00941381	-2.4756	2.02623
Q8WXI9	-0.12087	13.3025	-3.3252	0.00199145	0.00949192	-2.48419	2.02265
Q53GS9	-0.101209	13.7976	-3.32437	0.00199601	0.00950633	-2.48636	2.02199
A2RUS2	0.122438	13.4106	3.32127	0.00201312	0.00958048	-2.49447	2.01861
Q9H6T3	-0.0855018	13.1145	-3.32088	0.00201529	0.00958343	-2.49549	2.01848
P00441	0.13739	17.2247	3.31944	0.00202333	0.00961431	-2.49928	2.01708
Q5JSH3	-0.0797142	13.0642	-3.31761	0.00203358	0.0096556	-2.50408	2.01522
Q9HCC0	-0.0832401	13.7252	-3.31602	0.0020425	0.00969057	-2.50824	2.01365
P48059	0.146534	14.1957	3.31325	0.00205814	0.0097573	-2.51549	2.01067
P39656	0.492951	15.562	3.31152	0.00206796	0.00979635	-2.52	2.00894
Q9Y450	-0.0912484	14.4233	-3.31085	0.00207181	0.00980312	-2.52177	2.00864
O15409	-0.753901	11.1312	-3.31046	0.00207399	0.00980312	-2.52277	2.00864
Q04941	-0.309768	12.146	-3.31044	0.00207413	0.00980312	-2.52284	2.00864
Q13347	-0.119482	15.7451	-3.3071	0.00209326	0.009886	-2.53156	2.00498
O14735	0.342251	12.5582	3.30681	0.00209492	0.00988632	-2.53231	2.00497
Q96HC4	-0.119847	13.6023	-3.30551	0.00210247	0.00990925	-2.53573	2.00396
Q92665	-0.147383	13.2943	-3.30542	0.00210298	0.00990925	-2.53595	2.00396
Q8N584	-0.146275	12.6375	-3.30461	0.00210765	0.00992371	-2.53806	2.00333
O43396	-0.125832	15.2448	-3.30331	0.00211523	0.00995183	-2.54147	2.0021
Q9H2L5	-0.371651	11.8714	-3.3028	0.00211819	0.00995822	-2.5428	2.00182
P26640	-0.088911	15.9168	-3.30215	0.00212199	0.00996851	-2.5445	2.00137
O96020	0.404633	10.3623	3.29814	0.00214552	0.0100665	-2.55497	1.99712
Q96PU5	-0.278826	12.0458	-3.29804	0.00214609	0.0100665	-2.55522	1.99712
Q9Y6Y8	-0.0922011	14.3366	-3.29734	0.00215027	0.0100785	-2.55707	1.99661
P49257	0.296549	14.0658	3.29688	0.00215296	0.0100835	-2.55826	1.99639
Q9Y6A9	1.65878	11.8366	3.29621	0.0021569	0.0100943	-2.55999	1.99592
P30153	-0.0873209	16.4715	-3.29491	0.00216466	0.010123	-2.5634	1.99469
Q9NWS0	-0.142744	13.1826	-3.29292	0.0021765	0.0101706	-2.56858	1.99265
Q8NF37	0.411606	12.0263	3.29113	0.00218723	0.0102131	-2.57325	1.99084
Q9Y282	0.284347	12.0487	3.28891	0.00220065	0.010268	-2.57905	1.98851
Q13601	-0.117599	13.8638	-3.28787	0.00220692	0.0102854	-2.58176	1.98778
P36873	-0.135907	14.3679	-3.28774	0.00220769	0.0102854	-2.58208	1.98778
P00973	1.22138	11.654	3.28362	0.0022328	0.0103942	-2.59282	1.98321
Q9BTV4	0.403814	12.8672	3.28336	0.00223439	0.0103942	-2.5935	1.98321
Q8TCF1	-0.141878	12.9665	-3.28052	0.00225189	0.0104677	-2.6009	1.98015
P46060	-0.0711671	15.6195	-3.27994	0.0022555	0.0104767	-2.60242	1.97978
Q7Z2W9	-0.261214	12.1904	-3.27876	0.00226278	0.0105026	-2.60547	1.9787
Q66K14	0.104828	12.9014	3.27393	0.00229295	0.0106347	-2.61804	1.97328
Q15005	0.370973	13.7251	3.26988	0.00231856	0.0107454	-2.62857	1.96878
Q9UFC0	-0.142334	14.3376	-3.26902	0.00232402	0.0107558	-2.6308	1.96836
P62979	0.129914	15.5192	3.26898	0.00232427	0.0107558	-2.6309	1.96836
Q8NEM2	-0.0952595	13.8559	-3.26774	0.00233218	0.0107844	-2.63413	1.96721
O94808	-0.179876	12.9925	-3.26732	0.00233486	0.0107887	-2.63521	1.96703
Q14994	0.317399	12.8975	3.26567	0.00234542	0.0108295	-2.6395	1.96539
Q15642	-0.227336	12.2766	-3.26111	0.00237486	0.0109567	-2.65132	1.96032
O14681	0.277025	13.5045	3.26086	0.00237652	0.0109567	-2.65198	1.96032
P31942	-0.166246	15.2303	-3.25955	0.00238505	0.0109879	-2.65538	1.95909
Q9BYX2	0.510974	10.5007	3.25884	0.00238967	0.011001	-2.65722	1.95857
Q9H2U1	-0.126318	12.2702	-3.25839	0.00239262	0.0110064	-2.65838	1.95836
Q9H0L4	-0.14512	13.2642	-3.25778	0.00239663	0.0110167	-2.65997	1.95795
Q8TCD5	-0.204372	12.7853	-3.25747	0.00239865	0.0110178	-2.66077	1.9579
P20585	-0.172576	12.0962	-3.25715	0.00240072	0.0110192	-2.66159	1.95785
Q6ZT21	0.544128	11.5969	3.25615	0.00240733	0.0110371	-2.66419	1.95715
Q7Z589	-0.189295	11.4156	-3.25602	0.00240819	0.0110371	-2.66453	1.95715
O75947	0.537241	13.9858	3.25193	0.00243524	0.0111528	-2.67512	1.95261
P54577	-0.10722	15.8896	-3.25128	0.00243961	0.0111646	-2.67682	1.95216
O60232	-0.175281	13.471	-3.24833	0.00245935	0.0112448	-2.68446	1.94905
Q5T013	-0.209149	13.5072	-3.24812	0.00246076	0.0112448	-2.685	1.94905
P16949	-0.116913	17.9049	-3.24777	0.00246311	0.0112473	-2.68591	1.94895
Q13423	0.382919	13.7175	3.24635	0.0024727	0.0112757	-2.68959	1.94786
P80217	0.179513	14.3474	3.2463	0.00247298	0.0112757	-2.68969	1.94786
Q9BPZ7	-0.388553	10.7772	-3.24579	0.00247643	0.0112831	-2.69102	1.94757
P0DP23	-0.0808636	17.9636	-3.24479	0.00248325	0.0113059	-2.69362	1.94669
Q8WX92	-0.104135	13.4764	-3.24038	0.00251333	0.0114301	-2.70503	1.94195
P14868	-0.141997	16.5076	-3.24025	0.00251421	0.0114301	-2.70536	1.94195
Q96I24	-0.120365	16.058	-3.23876	0.00252443	0.0114681	-2.7092	1.94051
Q9NWU2	-0.115702	12.8321	-3.23645	0.00254036	0.011532	-2.71516	1.93809
Q14151	-0.0966435	14.9886	-3.2348	0.00255186	0.0115758	-2.71944	1.93645
P30533	0.141698	12.1525	3.23448	0.00255405	0.0115773	-2.72025	1.93639
Q9NPD3	-0.139019	14.4875	-3.23184	0.00257252	0.0116524	-2.72707	1.93358
Q5T8I3	-0.40266	10.2919	-3.22985	0.0025865	0.0117072	-2.73221	1.93155
Q13823	-0.156539	12.0468	-3.2284	0.00259677	0.0117444	-2.73596	1.93017
Q9NY27	-0.10374	13.3758	-3.22815	0.00259851	0.0117444	-2.73659	1.93017
O43633	-0.246087	12.5768	-3.22723	0.00260505	0.0117591	-2.73897	1.92963
Q96FZ7	0.707844	10.9909	3.22716	0.00260555	0.0117591	-2.73915	1.92963
O95232	-0.115764	14.1954	-3.22674	0.00260854	0.0117641	-2.74024	1.92944
Q9BTT0	-0.115277	15.7477	-3.22475	0.00262269	0.0118192	-2.74536	1.92741
Q7Z2K6	0.675167	12.6775	3.22248	0.00263894	0.0118839	-2.75121	1.92504
Q15047	-0.182711	11.956	-3.22145	0.00264636	0.0119086	-2.75387	1.92414
Q6ZTN6	-0.269762	12.4344	-3.22011	0.00265607	0.0119437	-2.75733	1.92286
P67870	-0.147365	13.966	-3.21697	0.0026788	0.0120371	-2.7654	1.91948
O00399	-0.19295	11.8099	-3.21516	0.00269201	0.0120877	-2.77005	1.91766
Q9H9J2	-0.109275	13.909	-3.21397	0.00270078	0.012113	-2.77313	1.91675
O15260	0.318475	14.9889	3.21376	0.0027023	0.012113	-2.77366	1.91675
Q5JUR7	-0.479885	10.2047	-3.2136	0.00270349	0.012113	-2.77408	1.91675
Q99567	-0.0989579	13.4787	-3.21154	0.00271865	0.0121721	-2.77937	1.91464
P62316	-0.0927855	17.2497	-3.21104	0.00272241	0.0121801	-2.78068	1.91435
P13073	0.351896	14.7895	3.21047	0.00272662	0.0121902	-2.78214	1.91399
Q07666	-0.126392	16.9949	-3.20981	0.00273151	0.0121946	-2.78384	1.91383
Q8NCN4	0.297933	10.6902	3.2098	0.00273153	0.0121946	-2.78384	1.91383
Q01196	-0.164826	13.0807	-3.20557	0.00276311	0.0123266	-2.79472	1.90916
Q9Y6M4	0.769586	8.75081	3.2045	0.00277118	0.0123538	-2.79748	1.9082
Q9Y217	-0.123584	12.6085	-3.20376	0.00277673	0.0123696	-2.79937	1.90764
Q29RF7	-0.0793884	14.2619	-3.20346	0.00277901	0.0123709	-2.80015	1.9076
P22059	-0.0876386	13.7285	-3.20317	0.00278119	0.0123717	-2.80089	1.90757
Q9UPY3	-0.169648	11.4484	-3.19987	0.00280621	0.0124741	-2.80936	1.90399
P62140	-0.153568	14.047	-3.19784	0.00282177	0.0125342	-2.81459	1.9019
Q9HBM1	-0.140167	13.7005	-3.19672	0.00283032	0.0125591	-2.81745	1.90104
Q92643	0.348085	12.8911	3.19658	0.00283143	0.0125591	-2.81782	1.90104
Q9UGP8	0.360546	12.5639	3.1952	0.00284199	0.012597	-2.82134	1.89973
Q9BZV1	-0.629625	10.6257	-3.19318	0.00285762	0.0126483	-2.82652	1.89797
Q93008	-0.0862822	12.9777	-3.19318	0.00285765	0.0126483	-2.82653	1.89797
Q14165	0.305867	14.4302	3.19174	0.00286883	0.0126814	-2.83023	1.89683
Q9NVP2	-0.174946	13.4363	-3.19164	0.00286958	0.0126814	-2.83047	1.89683
Q9H1B7	0.330321	11.5442	3.19142	0.00287127	0.0126814	-2.83103	1.89683
Q96AX1	0.156084	12.7104	3.19025	0.00288038	0.0127126	-2.83402	1.89577
P51148	0.220172	14.581	3.18925	0.00288827	0.0127384	-2.83661	1.89489
Q8TDZ2	0.0911751	15.3554	3.18869	0.00289263	0.0127485	-2.83804	1.89454
Q7Z5L9	-0.0933311	15.1566	-3.18746	0.00290226	0.0127819	-2.84118	1.89341
Q14254	0.204241	12.4489	3.18671	0.0029082	0.012799	-2.84311	1.89282
Q14203	-0.0792494	14.5413	-3.18626	0.00291174	0.0128054	-2.84426	1.89261
Q9NX08	-0.296879	11.4142	-3.1855	0.00291775	0.0128228	-2.84621	1.89202
Q9NQW6	0.0959585	13.3693	3.18416	0.00292835	0.0128603	-2.84964	1.89075
Q9HD34	-0.989735	11.3412	-3.18292	0.00293818	0.0128943	-2.8528	1.8896
Q86U42	-0.138161	15.6526	-3.17073	0.00303673	0.0133174	-2.88398	1.87558
P62306	-0.164539	16.266	-3.1651	0.00308326	0.0135119	-2.89834	1.86928
Q96AH8	-2.41523	11.9018	-3.16094	0.0031181	0.0136549	-2.90895	1.86471
Q5SWX8	0.348987	10.3493	3.16008	0.00312534	0.0136769	-2.91113	1.86401
Q9UKK6	0.366874	10.3027	3.15824	0.00314085	0.0137345	-2.91581	1.86219
P41091	-0.325677	13.9499	-3.15791	0.00314367	0.0137345	-2.91666	1.86219
Q02880	0.0782074	14.9322	3.15774	0.00314515	0.0137345	-2.9171	1.86219
Q96JP5	-0.176873	11.9265	-3.15695	0.00315182	0.013754	-2.9191	1.86157
P78368	0.366359	10.7702	3.15167	0.00319706	0.0139416	-2.93255	1.85569
P52788	-0.11189	14.5809	-3.14897	0.00322041	0.0140336	-2.93942	1.85283
Q05193	-0.146093	13.3586	-3.14838	0.00322548	0.0140458	-2.94091	1.85245
O15439	1.76321	9.2458	3.14798	0.00322901	0.0140513	-2.94194	1.85228
Q8TEM1	0.375909	13.4973	3.1446	0.00325857	0.0141608	-2.95054	1.84891
P30837	-0.107135	13.6662	-3.14458	0.00325874	0.0141608	-2.95059	1.84891
Q9Y4C8	-0.102262	13.2107	-3.14387	0.00326493	0.0141778	-2.95238	1.84839
P08575	0.390528	14.2595	3.13899	0.00330813	0.0143553	-2.96478	1.84299
Q14562	-0.094584	12.7711	-3.13704	0.00332551	0.0144206	-2.96972	1.84102
Q9Y5T5	-0.168545	12.1289	-3.13561	0.00333831	0.014466	-2.97334	1.83965
Q15262	-0.987808	10.2656	-3.13465	0.00334694	0.0144933	-2.97578	1.83883
Q5TAQ9	0.121794	13.253	3.1337	0.00335555	0.0145175	-2.9782	1.83811
Q13112	-0.128174	13.0242	-3.13352	0.0033572	0.0145175	-2.97867	1.83811
O43464	-0.161701	14.7471	-3.13325	0.00335961	0.0145177	-2.97934	1.8381
Q96I99	-0.0923071	14.0401	-3.13299	0.00336198	0.0145179	-2.98001	1.8381
Q9GZL7	-0.0859215	14.0417	-3.12985	0.00339042	0.0146305	-2.98795	1.83474
Q9P0J7	-0.361112	10.105	-3.1292	0.00339641	0.0146461	-2.98961	1.83428
O75064	0.138053	12.721	3.12881	0.00339991	0.014651	-2.99059	1.83413
Q9NVI1	-0.0796419	14.2313	-3.12805	0.00340691	0.014671	-2.99253	1.83354
Q9H2K0	-0.264945	11.8763	-3.12717	0.00341499	0.0146862	-2.99476	1.83309
Q9H9Q2	-0.133179	13.482	-3.12715	0.00341517	0.0146862	-2.99481	1.83309
Q6UW68	0.36801	12.077	3.12633	0.00342264	0.0147081	-2.99687	1.83244
Q13636	0.347607	11.3908	3.12607	0.00342507	0.0147084	-2.99754	1.83244
P62136	-0.113193	15.6609	-3.12575	0.003428	0.0147107	-2.99834	1.83237
Q8NF50	-0.0829231	14.2021	-3.1235	0.00344874	0.0147665	-3.00403	1.83072
P06454	-0.142379	19.6233	-3.12345	0.00344925	0.0147665	-3.00417	1.83072
Q969V3	0.417166	12.4132	3.12344	0.00344935	0.0147665	-3.0042	1.83072
P00338	-0.15702	18.3264	-3.12331	0.00345051	0.0147665	-3.00451	1.83072
Q9P2D3	-0.0958225	12.6475	-3.12247	0.00345836	0.0147899	-3.00666	1.83004
Q8NHP6	0.328187	12.608	3.12101	0.00347194	0.0148377	-3.01035	1.82863
Q9BRJ7	0.14694	13.3572	3.11958	0.00348523	0.0148842	-3.01395	1.82727
Q6ZS81	0.0795951	14.8646	3.11743	0.00350544	0.0149602	-3.0194	1.82506
P09234	-0.161946	15.2871	-3.11618	0.00351718	0.015	-3.02255	1.82391
P55809	-0.104767	13.9504	-3.11571	0.00352167	0.0150089	-3.02375	1.82365
Q9NR50	-0.110387	13.8028	-3.11458	0.00353234	0.015044	-3.0266	1.82264
Q96QD8	0.421395	11.3732	3.11204	0.00355645	0.0151363	-3.03301	1.81998
P21359	0.146501	11.0766	3.11157	0.00356099	0.0151452	-3.03422	1.81972
P47897	-0.0975447	17.5634	-3.10617	0.00361286	0.0153553	-3.04784	1.81374
P33176	-0.0683647	14.9385	-3.10518	0.00362247	0.0153856	-3.05034	1.81289
P24539	0.553684	11.4154	3.10366	0.00363726	0.0154378	-3.05418	1.81141
Q9UIF9	-0.112269	11.7519	-3.10199	0.00365349	0.0154961	-3.05837	1.80978
P49914	-0.371455	10.7914	-3.09908	0.00368211	0.0156068	-3.06572	1.80669
Q96FC9	-0.326279	11.2355	-3.09194	0.00375309	0.0158968	-3.0837	1.79869
Q6DD88	0.251005	13.8634	3.09063	0.00376621	0.0159415	-3.08698	1.79747
P62841	-0.197081	14.1839	-3.09021	0.00377049	0.0159487	-3.08805	1.79727
P54727	-0.109401	15.6302	-3.08651	0.00380791	0.016096	-3.09735	1.79328
P63241	-0.220399	13.4629	-3.08525	0.0038208	0.0161395	-3.10053	1.79211
Q13427	-0.101671	14.7099	-3.08336	0.00384009	0.01621	-3.10527	1.79022
Q14118	0.224681	11.613	3.08271	0.00384671	0.0162269	-3.10689	1.78977
Q92734	-0.109886	15.19	-3.08168	0.00385739	0.0162608	-3.10949	1.78886
Q13617	-0.0764882	14.2429	-3.08077	0.00386672	0.0162891	-3.11177	1.7881
P21912	-0.0906578	15.0823	-3.07961	0.00387873	0.0163286	-3.11468	1.78705
Q14061	-0.237793	13.2585	-3.07779	0.00389757	0.0163959	-3.11924	1.78526
Q16563	0.720346	12.6826	3.07756	0.00390001	0.0163959	-3.11983	1.78526
P05114	-0.136246	13.9721	-3.07625	0.00391363	0.016442	-3.12311	1.78404
Q96A65	-0.118309	13.0918	-3.07566	0.00391983	0.0164569	-3.1246	1.78365
Q9BSE5	-0.220444	12.8974	-3.07435	0.00393356	0.0165034	-3.12789	1.78243
Q96CM8	-0.120753	14.1629	-3.07279	0.00394987	0.0165527	-3.13178	1.78113
Q01082	-0.0606961	14.0184	-3.07259	0.00395198	0.0165527	-3.13228	1.78113
Q12834	-0.12584	13.7045	-3.07247	0.00395332	0.0165527	-3.1326	1.78113
Q14978	-0.158056	14.1603	-3.0689	0.00399102	0.016689	-3.14153	1.77757
Q96BI3	1.7285	10.5346	3.06888	0.00399125	0.016689	-3.14158	1.77757
Q9H3H5	0.755621	9.4293	3.06744	0.00400664	0.016742	-3.1452	1.77619
Q8N6L1	0.572061	11.7438	3.06686	0.00401285	0.0167567	-3.14666	1.77581
P78316	-0.0794504	12.9682	-3.06583	0.00402384	0.0167913	-3.14923	1.77492
Q9Y605	-0.273703	10.9288	-3.0655	0.00402733	0.0167945	-3.15005	1.77483
Q9UNX4	-0.0838504	14.0614	-3.06487	0.00403414	0.0168116	-3.15163	1.77439
Q9H3N1	0.53381	13.9943	3.06462	0.00403685	0.0168116	-3.15226	1.77439
P82932	-0.214303	13.4973	-3.06379	0.00404572	0.0168372	-3.15433	1.77373
Q9NR77	-1.59933	11.313	-3.06352	0.00404865	0.0168381	-3.15501	1.77371
Q8N0Z6	-0.145544	11.6933	-3.06269	0.00405762	0.0168629	-3.15709	1.77307
P42695	-0.101096	12.3328	-3.06247	0.00406004	0.0168629	-3.15765	1.77307
Q8TBC4	-0.0954719	14.0918	-3.06186	0.00406662	0.0168789	-3.15917	1.77266
Q96GC6	0.950578	9.38217	3.05988	0.00408807	0.0169566	-3.16412	1.77066
P02765	0.676668	9.33478	3.05789	0.00410975	0.0170351	-3.16909	1.76865
O95490	-0.141369	12.2018	-3.05764	0.00411252	0.0170352	-3.16972	1.76865
O43719	-0.101129	14.7003	-3.05665	0.00412336	0.0170607	-3.1722	1.768
P16455	-0.150295	12.6531	-3.05635	0.00412666	0.0170607	-3.17295	1.768
Q86WJ1	0.0788177	14.1689	3.05632	0.00412692	0.0170607	-3.17301	1.768
P53597	-0.187776	14.3064	-3.05525	0.00413867	0.0170979	-3.17568	1.76706
P22626	-0.106104	19.2193	-3.05283	0.0041654	0.0171885	-3.18173	1.76476
O60762	0.267644	13.9938	3.05276	0.00416615	0.0171885	-3.1819	1.76476
Q14011	-0.120544	15.6232	-3.05169	0.00417806	0.0172262	-3.18458	1.76381
Q96B26	-0.16109	13.5112	-3.05055	0.00419077	0.0172671	-3.18743	1.76278
Q9BTU6	0.549254	11.1021	3.04967	0.0042005	0.0172907	-3.18961	1.76219
Q99623	-0.161887	15.5918	-3.04953	0.00420208	0.0172907	-3.18997	1.76219
O95163	-0.0578631	12.9657	-3.04729	0.00422718	0.0173824	-3.19556	1.75989
Q8NCA5	-0.150082	12.5577	-3.04691	0.00423141	0.0173883	-3.1965	1.75974
P10586	-0.158164	12.3422	-3.04666	0.00423423	0.0173884	-3.19713	1.75974
P17544	-0.275153	10.9776	-3.04496	0.00425336	0.0174554	-3.20136	1.75807
Q96PZ0	-0.121246	13.1346	-3.0446	0.00425751	0.0174609	-3.20228	1.75793
Q9ULL5	-0.483472	9.33572	-3.04391	0.00426533	0.0174814	-3.204	1.75742
Q6ICG6	0.178288	14.3074	3.04228	0.00428383	0.0175456	-3.20807	1.75583
Q9UNE7	-0.08486	13.8284	-3.0415	0.00429261	0.01757	-3.20999	1.75523
O00541	-0.0930299	14.3419	-3.0356	0.00436036	0.0178292	-3.2247	1.74887
P23677	-1.54298	10.3534	-3.03532	0.00436355	0.0178292	-3.22538	1.74887
Q9P1F3	0.155548	15.5136	3.03513	0.00436577	0.0178292	-3.22586	1.74887
Q9H089	-0.132687	12.8513	-3.03486	0.00436893	0.0178292	-3.22654	1.74887
O95825	0.121713	13.3536	3.03474	0.00437032	0.0178292	-3.22684	1.74887
O43318	-0.208257	11.1308	-3.03405	0.00437834	0.0178394	-3.22856	1.74862
Q96HS1	-0.0940321	14.4084	-3.03402	0.00437858	0.0178394	-3.22861	1.74862
Q13200	-0.0976281	14.7868	-3.0334	0.00438585	0.0178573	-3.23017	1.74818
P56134	0.600574	14.8049	3.03072	0.00441714	0.0179729	-3.23684	1.74538
Q96SC8	-0.278024	12.0473	-3.0303	0.00442204	0.017981	-3.23788	1.74519
Q9BSJ2	-0.119888	14.6228	-3.02901	0.00443714	0.0180306	-3.24108	1.74399
Q9UL63	-0.181508	11.6228	-3.02763	0.00445341	0.0180849	-3.24452	1.74268
Q9BQB6	0.506972	13.3011	3.02727	0.00445765	0.0180903	-3.24541	1.74256
Q15172	-0.105875	12.7275	-3.02698	0.00446105	0.0180922	-3.24613	1.74251
O00303	-0.172461	16.1597	-3.02406	0.00449562	0.0182205	-3.25337	1.73944
Q9BUH6	-0.103141	14.4712	-3.02323	0.00450557	0.0182489	-3.25544	1.73876
Q13620	-0.115999	12.8545	-3.01973	0.00454744	0.0184065	-3.26412	1.73503
Q9P2E3	0.198892	13.0293	3.01948	0.00455041	0.0184065	-3.26474	1.73503
Q96SU4	-0.22153	12.6812	-3.01911	0.00455488	0.0184125	-3.26566	1.73489
A2VDF0	1.12012	9.13957	3.01886	0.00455791	0.0184128	-3.26628	1.73488
P67812	0.40173	14.5643	3.01625	0.00458945	0.0185274	-3.27275	1.73219
Q9BW71	-0.185741	13.3801	-3.01602	0.00459225	0.0185274	-3.27332	1.73219
Q15717	-0.113371	16.342	-3.01446	0.0046112	0.0185846	-3.27719	1.73085
Q92989	0.217239	13.3131	3.01436	0.00461243	0.0185846	-3.27744	1.73085
Q9UJJ9	1.68795	10.6216	3.01182	0.00464355	0.0186672	-3.28374	1.72892
Q9BU23	0.531933	11.2043	3.01172	0.00464474	0.0186672	-3.28398	1.72892
Q9H4M9	-0.0841362	14.7046	-3.01159	0.00464633	0.0186672	-3.2843	1.72892
Q6P1N0	-0.0992888	13.2429	-3.01148	0.00464768	0.0186672	-3.28458	1.72892
O00442	-0.118799	13.9626	-3.01146	0.00464798	0.0186672	-3.28464	1.72892
Q8WWQ0	-0.101803	14.061	-3.01074	0.00465681	0.0186905	-3.28642	1.72838
Q12768	-0.169208	13.8382	-3.00715	0.00470116	0.0188563	-3.29531	1.72454
Q15637	-0.0822343	15.9979	-3.00294	0.00475365	0.0190545	-3.30572	1.72
Q9NXG2	0.099191	13.2948	3.00208	0.00476448	0.0190856	-3.30785	1.71929
Q96EP0	0.161265	12.6409	3.0003	0.00478689	0.019163	-3.31225	1.71754
P84098	0.456616	12.9608	2.99917	0.00480113	0.0192076	-3.31503	1.71653
Q9Y394	0.234884	11.7911	2.99884	0.00480528	0.0192118	-3.31584	1.71643
P32519	-0.101881	13.8655	-2.99839	0.00481102	0.0192178	-3.31696	1.7163
Q13155	-0.156347	15.5077	-2.99823	0.00481298	0.0192178	-3.31734	1.7163
P57772	-0.167611	12.2329	-2.99493	0.00485511	0.0193736	-3.32551	1.71279
Q9H6Z4	-0.0832376	13.9827	-2.99456	0.0048598	0.0193794	-3.32641	1.71266
Q96FV2	-0.203194	12.1708	-2.99432	0.00486282	0.0193794	-3.327	1.71266
Q9NSV4	0.176678	11.5996	2.99398	0.00486717	0.0193843	-3.32783	1.71255
Q9H8H3	1.41336	10.4333	2.99302	0.0048796	0.0194152	-3.33023	1.71186
Q6NVY1	-0.13447	12.5447	-2.99289	0.00488119	0.0194152	-3.33053	1.71186
Q96IX5	0.589109	12.7697	2.99107	0.00490467	0.0194961	-3.33503	1.71005
Q14676	-0.126192	12.6862	-2.99026	0.00491516	0.0195252	-3.33703	1.7094
O15155	0.472942	10.7814	2.98952	0.00492474	0.0195508	-3.33885	1.70884
Q6GPH4	0.630678	8.71763	2.98796	0.00494498	0.0196186	-3.34269	1.70733
Q9BZF1	0.194309	11.7718	2.98742	0.00495195	0.0196337	-3.34401	1.707
P12235	0.713461	14.7739	2.98674	0.00496087	0.0196564	-3.3457	1.70649
P54578	-0.0854532	14.309	-2.98588	0.00497212	0.0196694	-3.34782	1.70621
Q53FA7	0.148829	12.407	2.98588	0.00497217	0.0196694	-3.34783	1.70621
O00193	-0.21509	12.6417	-2.98576	0.00497366	0.0196694	-3.34811	1.70621
Q8WWI1	-0.323296	11.0322	-2.98527	0.00498016	0.0196826	-3.34933	1.70592
P19367	0.0938419	14.6705	2.98252	0.00501629	0.0198128	-3.3561	1.70306
Q9UKW4	-0.0967223	13.1346	-2.98193	0.00502401	0.0198306	-3.35755	1.70266
Q9BQ04	-0.479037	10.6853	-2.98	0.00504963	0.0199191	-3.36231	1.70073
Q8WVM8	-0.093105	13.4609	-2.97456	0.00512231	0.0201929	-3.37569	1.6948
Q9BUK0	-0.393645	11.2434	-2.97376	0.005133	0.0202222	-3.37764	1.69417
Q9BRZ2	0.187997	11.7457	2.97216	0.00515468	0.0202947	-3.38158	1.69262
Q9NPJ8	-0.273515	11.1155	-2.97124	0.00516713	0.0203308	-3.38384	1.69184
Q9BYP7	-1.9889	11.6778	-2.97081	0.00517294	0.0203408	-3.38489	1.69163
Q07020	0.279675	16.7192	2.96979	0.00518687	0.0203826	-3.38741	1.69074
Q15542	-0.139212	12.6823	-2.96778	0.00521421	0.0204771	-3.39233	1.68873
P68400	-0.155458	12.2266	-2.96511	0.0052508	0.0206077	-3.39888	1.68597
Q8IW35	-0.229784	11.123	-2.96397	0.00526653	0.0206564	-3.40168	1.68495
Q9NVH1	0.373648	12.0254	2.96198	0.00529418	0.0207517	-3.40657	1.68295
P17931	0.156731	13.4222	2.96034	0.00531698	0.0208279	-3.4106	1.68135
Q4LE39	-0.139278	12.1229	-2.95914	0.00533374	0.0208773	-3.41354	1.68033
Q9UNS2	-0.115136	13.3266	-2.95895	0.00533631	0.0208773	-3.41399	1.68033
Q9Y3B3	0.247018	13.4376	2.95868	0.00534011	0.020879	-3.41466	1.68029
Q14005	-0.174423	12.8577	-2.9538	0.00540876	0.021134	-3.4266	1.67502
P07954	-0.0892501	15.938	-2.95315	0.00541792	0.0211565	-3.42818	1.67456
Q7L1Q6	-0.164932	15.0255	-2.952	0.00543432	0.0212072	-3.43101	1.67352
Q9BXP5	-0.0750809	14.1844	-2.95146	0.00544198	0.0212237	-3.43233	1.67318
Q8NDD1	-0.185404	11.8072	-2.95089	0.00545008	0.0212419	-3.43372	1.67281
Q8N9N8	-0.197384	12.0606	-2.94984	0.00546511	0.0212759	-3.43629	1.67211
P51665	-0.114893	15.5434	-2.9498	0.00546564	0.0212759	-3.43638	1.67211
Q15459	-0.0870866	15.2611	-2.94808	0.00549037	0.0213587	-3.4406	1.67043
P61009	0.230226	14.3884	2.94664	0.00551108	0.0214258	-3.44413	1.66906
Q99714	-0.104929	15.377	-2.94266	0.0055686	0.0216359	-3.45383	1.66483
O00625	-0.165801	12.633	-2.9424	0.00557248	0.0216374	-3.45448	1.66479
Q9H3G5	-0.29462	11.5347	-2.94155	0.00558481	0.0216717	-3.45655	1.66411
P11171	-0.138586	11.4896	-2.93884	0.00562448	0.021812	-3.46316	1.6613
Q13077	-1.15794	10.7056	-2.93487	0.00568303	0.0220253	-3.47284	1.65708
Q13190	-0.136036	11.8863	-2.93429	0.00569169	0.0220451	-3.47426	1.65669
P82909	-0.193953	12.5122	-2.93369	0.00570053	0.0220655	-3.47571	1.65629
Q8N3A8	1.80303	10.054	2.93175	0.00572946	0.0221637	-3.48044	1.65436
Q96GX2	-0.148838	14.1779	-2.93065	0.00574591	0.0222134	-3.48312	1.65338
Q8TF64	-0.277966	12.3808	-2.9292	0.00576769	0.0222838	-3.48665	1.65201
P62917	-0.23937	14.3319	-2.92878	0.00577402	0.0222943	-3.48768	1.65181
O75530	-0.0955141	13.5932	-2.92841	0.00577968	0.0223023	-3.48859	1.65165
Q8TD19	-0.0808495	14.592	-2.92734	0.00579581	0.0223355	-3.49119	1.651
P29966	-0.163784	13.0767	-2.92727	0.00579685	0.0223355	-3.49136	1.651
Q9Y314	-0.126074	12.235	-2.92712	0.00579909	0.0223355	-3.49172	1.651
P22670	-0.207628	11.8551	-2.92618	0.00581327	0.0223762	-3.494	1.65021
Q9UQB8	-0.190602	11.2733	-2.92182	0.00587974	0.022618	-3.50462	1.64555
Q9UNM6	-0.0806151	15.5608	-2.91685	0.00595633	0.0228984	-3.5167	1.64019
Q00325	0.683145	14.6316	2.91634	0.00596413	0.0229142	-3.51792	1.63989
Q92597	-0.140025	13.1536	-2.91595	0.00597027	0.0229236	-3.51888	1.63972
Q7Z7F0	-0.259285	11.907	-2.91456	0.00599192	0.0229925	-3.52226	1.63841
Q9UJS0	1.51649	10.1054	2.91266	0.00602159	0.0230762	-3.52687	1.63684
P61960	-0.137694	15.1831	-2.91251	0.00602392	0.0230762	-3.52723	1.63684
Q7Z4G4	0.272296	11.0238	2.91238	0.00602596	0.0230762	-3.52755	1.63684
P35606	-0.080861	15.8344	-2.91221	0.00602861	0.0230762	-3.52796	1.63684
O15247	0.689621	9.72884	2.91069	0.00605243	0.0231531	-3.53164	1.63539
Q08170	-0.103458	13.619	-2.90959	0.00606971	0.0231861	-3.5343	1.63477
Q9UJU6	-0.0817654	15.2227	-2.90955	0.00607049	0.0231861	-3.53442	1.63477
P12814	-0.0765697	16.7966	-2.90943	0.00607231	0.0231861	-3.5347	1.63477
Q9Y3X0	-0.136688	12.7186	-2.90919	0.00607603	0.0231861	-3.53527	1.63477
Q05048	-0.109872	13.6435	-2.90866	0.00608448	0.0232041	-3.53657	1.63444
Q9NZL9	-0.111374	15.7728	-2.90638	0.00612061	0.0233134	-3.54209	1.6324
Q8N5A5	-0.251895	10.6551	-2.90619	0.00612368	0.0233134	-3.54256	1.6324
Q9Y224	-0.104068	14.2266	-2.90598	0.00612697	0.0233134	-3.54306	1.6324
P32322	-0.202302	12.1651	-2.9059	0.00612817	0.0233134	-3.54324	1.6324
Q6P158	-1.121	10.4155	-2.90558	0.00613333	0.0233187	-3.54403	1.6323
P54646	-0.283969	12.4143	-2.90405	0.00615782	0.0233974	-3.54774	1.63083
Q9Y3L3	-0.228405	13.1244	-2.90369	0.00616344	0.0234045	-3.5486	1.6307
Q13287	0.0991256	14.329	2.90343	0.00616774	0.0234065	-3.54925	1.63066
O43143	-0.104483	15.9717	-2.90311	0.00617287	0.0234116	-3.55002	1.63057
Q9UG63	-0.0899306	14.1159	-2.9027	0.00617938	0.023422	-3.551	1.63038
P04406	-0.109043	19.9244	-2.90184	0.00619315	0.0234598	-3.55308	1.62968
Q8NG11	0.704425	9.86244	2.90139	0.00620041	0.023473	-3.55417	1.62943
Q9NUU7	-0.213476	12.3945	-2.89939	0.00623265	0.0235806	-3.55901	1.62744
P61163	-0.0863508	13.4528	-2.89815	0.00625284	0.0236292	-3.56203	1.62655
Q9HAD4	-0.156316	12.7702	-2.89813	0.0062531	0.0236292	-3.56207	1.62655
Q99459	-0.0751254	15.1081	-2.89748	0.0062637	0.0236548	-3.56364	1.62608
P53350	-0.098373	14.4991	-2.89702	0.0062711	0.0236624	-3.56475	1.62594
Q9NTJ5	0.333094	14.2489	2.89688	0.00627334	0.0236624	-3.56508	1.62594
P56381	-2.27581	10.0621	-2.89564	0.00629352	0.0237241	-3.56807	1.62481
O43824	0.211628	10.8075	2.8948	0.00630737	0.0237618	-3.57012	1.62412
Q05086	-0.0802539	14.0203	-2.89409	0.00631891	0.0237788	-3.57183	1.62381
Q9HAV7	-0.0990755	14.4205	-2.89405	0.00631953	0.0237788	-3.57192	1.62381
Q15404	0.126352	14.467	2.89109	0.00636824	0.0239475	-3.57908	1.62074
P08579	-0.0999907	14.1166	-2.88964	0.00639215	0.0240229	-3.58257	1.61938
P19387	-0.123193	13.0202	-2.88505	0.00646855	0.0242953	-3.59364	1.61448
Q9BZE4	-0.123476	14.5109	-2.88289	0.00650496	0.0244172	-3.59887	1.6123
O43676	0.484978	11.76	2.88173	0.00652448	0.0244757	-3.60166	1.61127
Q9UH99	0.242167	12.8419	2.88138	0.00653038	0.024483	-3.60251	1.61114
P52209	0.0787414	16.9551	2.88098	0.00653713	0.0244935	-3.60347	1.61095
O14656	0.150542	13.1252	2.87813	0.00658548	0.0246598	-3.61033	1.60801
Q15751	-0.25213	11.0162	-2.87762	0.00659418	0.0246774	-3.61156	1.6077
Q9BPX5	-0.0933376	14.3746	-2.87637	0.00661542	0.024742	-3.61456	1.60657
O75746	0.827673	10.0885	2.87322	0.00666957	0.0249295	-3.62215	1.60329
Q8IV38	0.657445	12.0837	2.87218	0.00668742	0.0249811	-3.62464	1.60239
P15170	-0.100846	14.2243	-2.87006	0.00672428	0.0251037	-3.62976	1.60026
Q5JTV8	0.162268	14.992	2.86692	0.00677895	0.0252926	-3.6373	1.59701
Q6P2E9	-0.0705534	14.5467	-2.86534	0.00680666	0.0253724	-3.6411	1.59564
Q9ULC5	0.267256	11.6423	2.86523	0.00680853	0.0253724	-3.64135	1.59564
Q92620	-0.0618201	13.0911	-2.86478	0.00681649	0.0253868	-3.64244	1.59539
O60613	-0.209633	11.4882	-2.86452	0.00682098	0.0253883	-3.64305	1.59537
Q9H6E5	-0.216051	11.843	-2.8642	0.00682661	0.0253897	-3.64382	1.59534
Q8TB72	-0.139769	12.6962	-2.86404	0.00682953	0.0253897	-3.64422	1.59534
Q9UHD1	-0.101971	13.4915	-2.86304	0.00684712	0.0254398	-3.64661	1.59449
Q14103	-0.131243	17.4434	-2.86104	0.00688257	0.0255562	-3.65142	1.5925
O00116	-0.0677318	14.3166	-2.86054	0.00689138	0.0255736	-3.65261	1.59221
Q9NSP4	-0.382095	12.1218	-2.86031	0.00689551	0.0255736	-3.65317	1.59221
Q13761	-0.194984	12.8256	-2.85992	0.00690239	0.0255838	-3.65409	1.59203
P63092	-0.114327	13.7268	-2.85945	0.00691077	0.0255996	-3.65522	1.59177
P13667	0.0722024	15.6945	2.85748	0.006946	0.0257147	-3.65995	1.58982
P29558	1.66072	10.1763	2.8572	0.006951	0.0257179	-3.66063	1.58976
P42356	0.095012	12.3832	2.85536	0.00698401	0.0258246	-3.66503	1.58797
P00488	0.65148	11.9672	2.85416	0.00700558	0.0258775	-3.6679	1.58708
P51798	0.904451	12.2605	2.8541	0.00700668	0.0258775	-3.66805	1.58708
Q53ET0	0.242437	12.8796	2.85319	0.00702315	0.025923	-3.67023	1.58632
Q99986	-0.0627904	15.453	-2.85291	0.00702811	0.0259258	-3.67089	1.58627
P10746	-0.218177	11.3417	-2.85267	0.0070325	0.0259266	-3.67147	1.58625
Q6IA86	-0.120735	12.8149	-2.8521	0.00704288	0.0259494	-3.67284	1.58587
Q14353	-0.1086	14.8614	-2.85139	0.00705569	0.0259812	-3.67453	1.58534
P52907	-0.0919052	17.6115	-2.84993	0.00708232	0.0260638	-3.67804	1.58396
Q9UBB4	-0.0720903	14.209	-2.84787	0.00711984	0.0261863	-3.68295	1.58193
O14994	-0.934013	11.4324	-2.84754	0.00712597	0.0261933	-3.68375	1.58181
Q8IWI9	0.0965485	11.6887	2.84686	0.00713834	0.0262181	-3.68536	1.5814
Q9NVX7	-0.242858	11.1254	-2.84666	0.00714214	0.0262181	-3.68586	1.5814
P46778	-0.14333	15.8804	-2.84648	0.00714539	0.0262181	-3.68628	1.5814
P07947	-1.27267	10.2121	-2.84596	0.007155	0.0262378	-3.68753	1.58107
Q9NR28	-0.0975428	14.4157	-2.84568	0.00716009	0.026241	-3.68819	1.58102
Q16576	-0.124029	15.3178	-2.84463	0.00717944	0.0262963	-3.6907	1.5801
Q9BZG8	-0.300794	11.267	-2.8437	0.00719669	0.026344	-3.69293	1.57932
A8MXV4	-0.172383	11.8788	-2.84235	0.00722162	0.0264196	-3.69615	1.57807
Q9GZT8	-0.0927443	13.4638	-2.84153	0.00723683	0.0264596	-3.6981	1.57742
P49642	-0.115624	13.0968	-2.84075	0.00725142	0.0264974	-3.69998	1.5768
Q9NR56	-0.220023	13.1054	-2.84005	0.00726437	0.0265291	-3.70163	1.57628
P09661	-0.072392	15.5353	-2.83948	0.00727507	0.0265525	-3.703	1.57589
P22307	0.0768123	16.3419	2.83779	0.00730675	0.0266524	-3.70704	1.57426
Q5MIZ7	-0.138736	12.8211	-2.83735	0.00731504	0.026667	-3.7081	1.57403
Q9H4B0	-0.789764	10.8542	-2.83707	0.00732019	0.0266701	-3.70875	1.57398
Q7Z4H3	-0.125625	12.7411	-2.83619	0.00733688	0.0267152	-3.71087	1.57324
O60518	0.144859	13.0827	2.83437	0.00737114	0.0268242	-3.7152	1.57147
Q9BWF3	-0.230998	12.4003	-2.83298	0.00739757	0.0269046	-3.71852	1.57017
P23219	0.281144	11.7974	2.83083	0.0074385	0.0270376	-3.72365	1.56803
O43402	-0.13903	13.4967	-2.82985	0.00745719	0.0270897	-3.72598	1.5672
P08651	-0.200667	12.3989	-2.82864	0.00748032	0.0271552	-3.72886	1.56615
Q9UL25	-0.115483	14.4634	-2.82829	0.00748694	0.0271552	-3.72968	1.56615
Q92896	0.188041	12.1992	2.82822	0.00748837	0.0271552	-3.72986	1.56615
Q9BPZ3	-0.265046	12.3359	-2.82547	0.00754134	0.0273313	-3.73641	1.56334
Q9H967	0.138464	11.9815	2.8227	0.00759508	0.02751	-3.743	1.56051
Q86VR2	0.272583	11.6771	2.82124	0.0076234	0.0275965	-3.74646	1.55915
P49207	-0.355927	15.3605	-2.81979	0.0076519	0.0276717	-3.74992	1.55796
Q7Z614	1.51756	10.728	2.81962	0.00765515	0.0276717	-3.75031	1.55796
Q8TF09	-0.0876541	15.2249	-2.8195	0.00765758	0.0276717	-3.75061	1.55796
Q8N9N7	0.11647	13.2042	2.81671	0.00771229	0.0278428	-3.75722	1.55529
Q13325	1.1108	9.52257	2.81663	0.0077139	0.0278428	-3.75741	1.55529
Q53H96	-0.105976	13.7592	-2.81579	0.00773058	0.0278868	-3.75942	1.5546
O75844	0.31562	15.9183	2.81473	0.00775146	0.0279458	-3.76192	1.55368
P46531	0.451334	9.75201	2.81305	0.0077849	0.0280501	-3.76592	1.55207
Q13426	-0.115325	13.8443	-2.80818	0.00788232	0.0283846	-3.77746	1.54692
Q9Y5X3	-0.0743011	14.674	-2.80782	0.0078896	0.0283943	-3.77832	1.54677
O75352	0.45061	12.658	2.80758	0.00789455	0.0283957	-3.7789	1.54675
Q8NFH3	-0.134814	13.3869	-2.80712	0.00790371	0.0284121	-3.77997	1.5465
Q9UKV3	-0.0819824	14.9194	-2.80609	0.00792461	0.0284621	-3.78242	1.54573
P56556	-0.225223	14.6155	-2.80598	0.00792679	0.0284621	-3.78268	1.54573
Q7Z2Z2	0.144156	12.297	2.80574	0.00793163	0.028463	-3.78325	1.54572
Q8NB15	-0.754852	10.9404	-2.80414	0.00796415	0.0285631	-3.78704	1.54419
O95487	0.124902	12.2987	2.80224	0.00800278	0.0286851	-3.79153	1.54234
O95785	-0.0990543	12.7902	-2.80158	0.00801639	0.0287173	-3.79311	1.54186
P31483	-0.134725	13.8876	-2.79737	0.00810284	0.0290049	-3.80305	1.53753
Q9H0E3	-0.133092	11.7946	-2.79722	0.00810602	0.0290049	-3.80342	1.53753
Q96AK3	-0.176935	12.3663	-2.79605	0.00813019	0.0290589	-3.80618	1.53672
Q8WXE1	0.393904	10.5658	2.79603	0.00813051	0.0290589	-3.80622	1.53672
Q9ULC4	-0.19025	13.6612	-2.79488	0.00815439	0.0291275	-3.80894	1.5357
O00154	-0.0874815	15.439	-2.79308	0.008192	0.029245	-3.8132	1.53395
Q13535	-0.245907	11.1921	-2.79068	0.00824216	0.0294072	-3.81886	1.53155
Q96JJ7	0.394647	13.5353	2.7903	0.00825019	0.0294189	-3.81976	1.53137
Q9H2P0	-0.0745214	13.4117	-2.78983	0.00826007	0.0294372	-3.82087	1.5311
O15145	0.153455	15.3315	2.78799	0.00829876	0.0295581	-3.82521	1.52932
P06756	1.75668	9.44214	2.78737	0.008312	0.0295775	-3.82668	1.52904
P46926	0.156598	14.6091	2.78728	0.00831376	0.0295775	-3.82688	1.52904
Q12800	-0.10869	13.1198	-2.78671	0.0083259	0.0296037	-3.82823	1.52865
P23919	-0.145863	15.5179	-2.78627	0.00833515	0.0296196	-3.82926	1.52842
Q1KMD3	-0.0669725	15.5958	-2.78577	0.00834592	0.0296409	-3.83046	1.52811
Q9Y584	1.55367	9.21878	2.78545	0.00835269	0.029648	-3.83121	1.528
P14174	-0.224008	18.3549	-2.78446	0.0083738	0.0297059	-3.83355	1.52716
Q8WWH5	-0.144656	12.1165	-2.78018	0.00846541	0.0300018	-3.84363	1.52285
Q96BK5	-0.246824	10.8857	-2.78011	0.00846687	0.0300018	-3.84379	1.52285
O15126	0.200531	10.8048	2.77666	0.00854132	0.0302377	-3.8519	1.51945
Q15008	-0.0768114	15.2742	-2.77658	0.00854321	0.0302377	-3.8521	1.51945
P41597	0.345405	12.0434	2.77419	0.00859512	0.0304041	-3.85771	1.51707
Q8WUZ0	-0.278217	12.8151	-2.77198	0.00864363	0.0305582	-3.86293	1.51487
Q92900	-0.0637575	15.7005	-2.7713	0.00865855	0.0305935	-3.86452	1.51437
Q8N1G4	-0.0661096	14.6268	-2.77068	0.00867204	0.030602	-3.86596	1.51425
Q9BS26	0.073375	16.263	2.77065	0.00867276	0.030602	-3.86604	1.51425
P14735	-0.088726	14.6691	-2.77051	0.00867573	0.030602	-3.86636	1.51425
P36542	-0.0728502	16.4656	-2.76975	0.00869251	0.0306437	-3.86815	1.51366
Q01970	-0.0786902	14.4998	-2.76871	0.00871558	0.0307075	-3.8706	1.51275
Q14847	0.0971482	14.7639	2.76759	0.00874038	0.0307774	-3.87323	1.51177
P26440	-0.0757736	14.7851	-2.76665	0.00876114	0.030833	-3.87543	1.51098
Q96CJ1	-0.92426	10.5275	-2.76491	0.00879984	0.0309517	-3.87951	1.50932
Q9H7E9	-0.188629	14.9686	-2.76282	0.0088467	0.0310989	-3.88442	1.50726
P21964	0.215058	14.7438	2.76209	0.0088631	0.0311389	-3.88614	1.5067
Q99627	-0.110554	13.5146	-2.76127	0.00888153	0.0311859	-3.88806	1.50604
P49748	-0.0906113	14.5917	-2.76047	0.00889948	0.0312313	-3.88993	1.50541
P21796	0.344817	14.4598	2.75909	0.00893059	0.0313227	-3.89316	1.50414
Q9NX55	-0.142876	12.9379	-2.75874	0.00893854	0.0313329	-3.89398	1.504
Q8NEM7	-0.948442	8.92188	-2.75633	0.00899337	0.0315073	-3.89964	1.50159
P56377	-0.138454	13.1448	-2.75594	0.00900207	0.03152	-3.90053	1.50141
O43395	-0.0787158	14.6741	-2.7553	0.00901677	0.031544	-3.90204	1.50108
Q8IXQ6	0.689161	11.4316	2.7552	0.00901912	0.031544	-3.90228	1.50108
O95630	-0.113186	13.631	-2.75473	0.00902975	0.0315634	-3.90337	1.50082
Q8NBT2	-0.144595	13.2576	-2.75252	0.00908051	0.031723	-3.90856	1.49863
P28066	-0.0906081	16.0979	-2.75148	0.00910426	0.031788	-3.91097	1.49774
Q9BV68	-0.138856	13.1516	-2.75076	0.00912098	0.0318285	-3.91267	1.49718
Q9Y3D6	0.11866	12.8283	2.74792	0.00918664	0.0320396	-3.9193	1.49431
Q8IWT6	0.86913	10.1195	2.74744	0.00919776	0.0320603	-3.92042	1.49403
P11172	-0.101285	14.5546	-2.74606	0.0092299	0.0321543	-3.92365	1.49276
O75348	0.156412	14.895	2.74574	0.0092374	0.0321623	-3.9244	1.49265
O14497	-0.0789451	13.3187	-2.74051	0.0093601	0.0325713	-3.9366	1.48717
Q96S59	-0.0874895	13.1365	-2.73894	0.00939725	0.0326726	-3.94026	1.48582
P27694	-0.0725306	15.2749	-2.73884	0.00939976	0.0326726	-3.9405	1.48582
P07741	0.0867964	17.1006	2.73819	0.00941515	0.0327077	-3.94201	1.48535
Q9UBT2	-0.0722484	15.5964	-2.7374	0.00943392	0.0327546	-3.94386	1.48473
Q7L4I2	-0.10754	14.3365	-2.73677	0.00944903	0.0327887	-3.94533	1.48428
Q8N4Q1	0.205524	12.6126	2.73606	0.00946584	0.0328287	-3.94698	1.48375
Q9Y385	0.374999	10.5111	2.73179	0.00956822	0.0331652	-3.95692	1.47932
Q14687	-0.164638	12.3888	-2.73134	0.00957923	0.0331755	-3.95798	1.47918
Q6ZSZ5	0.0847096	13.3708	2.73123	0.00958191	0.0331755	-3.95824	1.47918
P04439	0.344634	13.8471	2.73051	0.0095993	0.0332008	-3.95991	1.47885
P03928	1.16529	9.45534	2.73037	0.00960257	0.0332008	-3.96023	1.47885
Q9GZS1	-0.230612	12.0731	-2.73014	0.00960823	0.0332008	-3.96077	1.47885
Q16851	-0.0755869	16.3539	-2.73	0.00961156	0.0332008	-3.96109	1.47885
Q07864	-0.148546	11.8968	-2.72982	0.00961597	0.0332008	-3.96151	1.47885
Q5J8M3	1.03736	10.5427	2.72874	0.00964201	0.0332249	-3.96401	1.47854
Q13243	-0.103821	15.5057	-2.72873	0.00964232	0.0332249	-3.96404	1.47854
Q99757	-0.168467	14.3669	-2.72869	0.00964333	0.0332249	-3.96414	1.47854
Q14331	-0.0948787	13.8678	-2.72865	0.00964437	0.0332249	-3.96424	1.47854
Q99471	-0.104034	14.7559	-2.7269	0.00968696	0.0333531	-3.96831	1.47686
P11802	0.166765	12.8867	2.72649	0.00969684	0.0333685	-3.96925	1.47666
P0DMV8	-0.132766	16.1407	-2.7248	0.00973814	0.0334863	-3.97317	1.47513
Q92783	0.092118	12.7397	2.72465	0.00974188	0.0334863	-3.97353	1.47513
O96017	-0.134562	14.0421	-2.72318	0.00977791	0.0335916	-3.97694	1.47377
Q5VWN6	-0.215116	10.8442	-2.72191	0.00980929	0.0336807	-3.97989	1.47262
Q8N543	-0.120344	12.6706	-2.72092	0.00983382	0.0337463	-3.9822	1.47177
P61201	-0.097278	14.2058	-2.71978	0.00986208	0.0338245	-3.98485	1.47077
Q9BZK7	-0.0930063	14.5832	-2.71935	0.00987267	0.0338403	-3.98584	1.47057
P52758	-0.13051	13.1261	-2.71915	0.00987759	0.0338403	-3.9863	1.47057
Q9H147	0.171914	12.4773	2.71803	0.00990544	0.033917	-3.9889	1.46958
Q15599	-0.235366	10.9539	-2.71413	0.010003	0.0342323	-3.99795	1.46556
Q8IWT3	0.43865	10.9938	2.71175	0.010063	0.0343945	-4.00346	1.46351
Q92608	0.0681941	14.95	2.7117	0.0100641	0.0343945	-4.00357	1.46351
O94826	0.248923	13.0354	2.71149	0.0100695	0.0343945	-4.00406	1.46351
Q13630	0.0915616	15.0132	2.71137	0.0100726	0.0343945	-4.00434	1.46351
P52306	-0.0641034	14.0331	-2.71088	0.010085	0.0344047	-4.00547	1.46338
Q9NVG8	-0.0649481	13.6198	-2.71081	0.0100867	0.0344047	-4.00563	1.46338
Q53GL7	0.122556	12.3739	2.70995	0.0101085	0.03446	-4.00762	1.46269
O76021	-0.148778	14.2399	-2.70945	0.0101212	0.0344844	-4.00878	1.46238
P49773	-0.166884	12.801	-2.70892	0.0101346	0.0345111	-4.01	1.46204
Q9Y312	-0.115747	12.3113	-2.70839	0.0101482	0.0345384	-4.01124	1.4617
Q9Y4Y9	-0.26278	14.0969	-2.70782	0.0101627	0.034569	-4.01256	1.46131
O43390	-0.053039	16.0343	-2.70645	0.0101976	0.0346685	-4.01572	1.46006
P40926	-0.077925	18.2734	-2.70564	0.0102183	0.0347199	-4.01759	1.45942
Q8NC56	0.194969	12.8914	2.70334	0.0102775	0.0349018	-4.02291	1.45715
O95639	-0.127813	12.8899	-2.70275	0.0102926	0.0349341	-4.02427	1.45675
P18615	-0.088818	13.4232	-2.70183	0.0103166	0.0349962	-4.02641	1.45598
Q15181	-0.0839771	16.1886	-2.70146	0.010326	0.035009	-4.02726	1.45582
Q03164	-0.148522	12.9152	-2.70079	0.0103433	0.0350386	-4.0288	1.45545
Q7Z460	-0.0739246	13.0091	-2.70069	0.010346	0.0350386	-4.02904	1.45545
Q8ND24	-0.105313	12.404	-2.69968	0.0103723	0.0351086	-4.03139	1.45459
Q05823	-0.120936	11.9052	-2.69851	0.0104026	0.0351918	-4.03407	1.45356
Q9UMX5	-0.0793826	14.7961	-2.69466	0.0105034	0.0355134	-4.04296	1.44961
P04179	0.178396	14.386	2.69424	0.0105145	0.0355314	-4.04393	1.44939
Q6UB35	-0.102882	13.5863	-2.69296	0.0105482	0.0356261	-4.04688	1.44823
Q9BRP1	-0.335338	11.4258	-2.69195	0.010575	0.0356971	-4.04922	1.44737
P14859	-0.21142	11.479	-2.69117	0.0105957	0.0357474	-4.05102	1.44676
Q12996	-0.125005	14.2501	-2.69061	0.0106104	0.0357777	-4.0523	1.44639
Q9H0D6	-0.0651915	15.1962	-2.6888	0.0106584	0.03592	-4.05646	1.44466
Q9Y5J1	-0.074016	13.705	-2.68817	0.0106753	0.0359575	-4.05792	1.44421
Q9NUQ7	-0.224597	11.5616	-2.68598	0.0107338	0.036135	-4.06296	1.44207
O00560	0.0917358	14.7045	2.68566	0.0107424	0.0361441	-4.06369	1.44196
Q02083	-0.646768	10.7417	-2.68447	0.0107746	0.0362328	-4.06645	1.4409
P36776	-0.0799189	15.0699	-2.68014	0.0108916	0.0366066	-4.0764	1.43644
Q6PD74	-0.12892	12.4584	-2.67973	0.0109027	0.0366239	-4.07733	1.43624
O14910	-1.56115	9.53244	-2.67795	0.0109514	0.0367404	-4.08143	1.43486
P24928	-0.0735773	13.5315	-2.67788	0.0109531	0.0367404	-4.08157	1.43486
P46379	-0.0795508	14.9979	-2.67781	0.0109552	0.0367404	-4.08175	1.43486
Q9Y259	0.207481	12.3404	2.67656	0.0109895	0.0368273	-4.08463	1.43383
P36405	-0.112671	14.4406	-2.67639	0.0109939	0.0368273	-4.085	1.43383
Q14919	-0.103465	14.8229	-2.67621	0.0109989	0.0368273	-4.08542	1.43383
Q9UKG1	-0.0680174	13.9591	-2.67587	0.0110081	0.0368384	-4.08619	1.4337
P08708	-0.112336	16.1405	-2.67528	0.0110245	0.0368734	-4.08756	1.43329
Q8WU90	-0.0901546	13.7495	-2.67274	0.0110944	0.0370869	-4.09337	1.43078
O75400	-0.0696316	15.246	-2.6723	0.0111066	0.0371078	-4.09439	1.43054
Q2PPJ7	0.164257	11.7151	2.67186	0.0111188	0.0371286	-4.0954	1.43029
P26368	-0.095712	16.7804	-2.67125	0.0111357	0.0371628	-4.09679	1.42989
Q9NRM0	0.655863	10.877	2.67106	0.011141	0.0371628	-4.09724	1.42989
P23634	0.30451	12.269	2.67003	0.0111696	0.0372382	-4.0996	1.42901
Q7Z7H5	0.316735	12.8631	2.66969	0.0111793	0.0372481	-4.10039	1.4289
Q9NVA2	-0.0984041	13.5371	-2.66935	0.0111887	0.0372481	-4.10116	1.4289
O94822	-0.127063	11.961	-2.66928	0.0111906	0.0372481	-4.10132	1.4289
Q9Y3B4	-0.0967732	14.7076	-2.66795	0.0112276	0.0373512	-4.10436	1.4277
A0FGR8	0.194822	14.551	2.66697	0.0112552	0.0374227	-4.10661	1.42686
Q03519	0.557683	12.2463	2.66601	0.0112822	0.0374923	-4.10882	1.42606
P60468	0.334722	13.8468	2.66522	0.0113043	0.0375459	-4.11063	1.42544
P51159	0.24885	14.1415	2.66325	0.0113598	0.0377099	-4.11513	1.42354
Q9UBF2	-0.0705257	13.3054	-2.66153	0.0114084	0.0378509	-4.11905	1.42192
Q9NUN5	0.515864	10.6568	2.66012	0.0114485	0.0379612	-4.12228	1.42066
P43007	0.306143	12.4803	2.65993	0.0114539	0.0379612	-4.12271	1.42066
Q96P16	-0.0927594	13.2364	-2.65871	0.0114888	0.0380457	-4.12551	1.41969
O75334	0.18509	11.9384	2.65857	0.0114928	0.0380457	-4.12583	1.41969
Q9H269	0.0741702	12.8521	2.6584	0.0114978	0.0380457	-4.12623	1.41969
O95352	0.103026	14.398	2.65788	0.0115125	0.0380742	-4.12741	1.41937
P00846	0.68537	13.1939	2.65739	0.0115264	0.0380999	-4.12852	1.41908
P30085	-0.0899769	14.9701	-2.6567	0.0115462	0.038145	-4.13009	1.41856
Q9UPT5	-0.0925172	12.7422	-2.65628	0.0115584	0.0381639	-4.13107	1.41835
P47974	0.263207	12.0207	2.65608	0.0115642	0.0381639	-4.13153	1.41835
Q13177	-0.0773257	16.2684	-2.65275	0.0116602	0.0384601	-4.13913	1.41499
Q9Y478	0.12617	12.0379	2.65144	0.0116982	0.0385648	-4.14211	1.41381
Q15643	-0.0912789	12.4839	-2.65066	0.0117209	0.0386191	-4.1439	1.4132
P54886	-0.0828485	13.7272	-2.65011	0.0117368	0.0386511	-4.14515	1.41284
Q14686	0.289138	10.5254	2.6484	0.0117866	0.0387944	-4.14903	1.41123
Q16280	0.653647	9.63748	2.64706	0.0118261	0.0389037	-4.15211	1.41001
Q15287	-0.107222	15.5623	-2.64652	0.0118418	0.0389347	-4.15333	1.40966
P28702	-0.154374	13.0362	-2.64483	0.0118916	0.0390778	-4.15718	1.40807
Q9H074	-0.0880648	15.2398	-2.6443	0.0119072	0.0391082	-4.15839	1.40773
Q14728	0.502825	12.7775	2.64389	0.0119194	0.0391278	-4.15933	1.40752
Q9H9B1	-0.103874	11.7424	-2.64234	0.0119653	0.0392292	-4.16286	1.40639
O96007	-0.524104	9.83142	-2.64232	0.0119659	0.0392292	-4.1629	1.40639
P05204	1.38926	12.4081	2.6422	0.0119693	0.0392292	-4.16317	1.40639
Q13393	0.430532	10.9575	2.64129	0.0119965	0.0392975	-4.16525	1.40564
P52888	-0.111397	14.2051	-2.64087	0.0120089	0.0393176	-4.1662	1.40541
P62826	-0.0857535	18.6628	-2.64021	0.0120285	0.0393607	-4.16769	1.40494
P53801	0.517728	12.1299	2.6394	0.0120525	0.0394186	-4.16953	1.4043
Q9UBN7	-0.117806	13.3667	-2.63829	0.0120859	0.0395071	-4.17207	1.40332
Q16822	-0.070973	14.3866	-2.63784	0.0120992	0.0395129	-4.17308	1.40326
O75955	0.235726	11.6667	2.6378	0.0121005	0.0395129	-4.17318	1.40326
Q8WXF1	-0.0910171	15.5045	-2.6374	0.0121125	0.0395313	-4.17409	1.40306
Q9BV38	-0.0968747	13.4609	-2.63595	0.012156	0.0396419	-4.17738	1.40185
Q14258	-0.0710573	14.6606	-2.63585	0.0121592	0.0396419	-4.17762	1.40185
Q4KMP7	0.165736	11.8575	2.63505	0.0121832	0.0396996	-4.17944	1.40121
P54725	-0.17597	13.6441	-2.63429	0.012206	0.0397527	-4.18114	1.40063
Q8IX12	-0.0909619	15.3032	-2.63281	0.0122507	0.0398773	-4.18451	1.39927
O43166	-1.16358	9.33631	-2.6326	0.0122571	0.0398773	-4.18498	1.39927
P63244	-0.103972	17.7588	-2.63171	0.0122842	0.0399445	-4.18701	1.39854
O95365	-0.147534	13.1011	-2.63123	0.0122989	0.0399714	-4.18811	1.39825
Q9NVA1	0.108154	12.6542	2.63076	0.0123131	0.0399966	-4.18917	1.39798
Q8N9V3	0.166821	11.2007	2.62973	0.0123445	0.0400775	-4.1915	1.3971
P48426	-0.099307	13.5599	-2.62877	0.0123738	0.0401516	-4.19368	1.3963
Q8N4J0	-0.24404	11.6257	-2.62854	0.0123808	0.0401533	-4.1942	1.39628
O15164	-0.121715	12.8825	-2.62643	0.0124457	0.0403323	-4.199	1.39435
O43684	-0.109345	16.0381	-2.62632	0.012449	0.0403323	-4.19924	1.39435
Q96EL3	-0.0839005	13.8947	-2.62577	0.0124659	0.0403662	-4.20049	1.39398
P00167	0.120145	13.5664	2.62386	0.0125247	0.0405354	-4.2048	1.39217
Q01518	-0.100315	19.7368	-2.62277	0.0125587	0.0406241	-4.20729	1.39122
Q9UFN0	0.145723	13.7755	2.62239	0.0125703	0.040632	-4.20814	1.39113
Q5QJE6	-0.122172	13.0941	-2.62226	0.0125742	0.040632	-4.20842	1.39113
Q01780	-0.0748019	15.435	-2.62181	0.0125882	0.040656	-4.20944	1.39088
Q9NP97	-0.133945	13.3155	-2.62092	0.012616	0.0407245	-4.21147	1.39014
Q9BRT9	-0.143721	12.5805	-2.62063	0.0126252	0.0407329	-4.21213	1.39005
O15379	-0.113868	12.4503	-2.62	0.0126448	0.0407625	-4.21355	1.38974
Q92552	-0.107293	13.3166	-2.61991	0.0126475	0.0407625	-4.21375	1.38974
Q2TAY7	-0.0663201	14.2179	-2.61968	0.0126547	0.0407646	-4.21428	1.38972
Q15906	-0.171672	13.0189	-2.61852	0.0126911	0.0408604	-4.21691	1.3887
P04181	-0.0949108	14.1879	-2.61738	0.0127268	0.0409543	-4.21949	1.3877
Q8N697	0.916553	8.96758	2.61679	0.0127451	0.0409919	-4.2208	1.3873
O43670	-0.110121	15.8471	-2.61601	0.0127699	0.0410504	-4.22258	1.38668
P49755	0.283596	15.1069	2.61404	0.012832	0.0412287	-4.22703	1.3848
O75683	0.401214	10.1331	2.61227	0.0128879	0.0413776	-4.23101	1.38323
O15305	-0.0927717	14.0817	-2.61215	0.0128917	0.0413776	-4.23129	1.38323
Q9UIB8	1.23293	8.94605	2.61124	0.0129206	0.0414489	-4.23334	1.38249
Q5VWG9	-1.56969	10.3537	-2.60932	0.0129819	0.0416239	-4.23768	1.38066
Q7KZF4	-0.0640633	16.2778	-2.60892	0.0129948	0.0416438	-4.23859	1.38045
Q53GQ0	0.321153	15.5999	2.60841	0.0130112	0.0416748	-4.23974	1.38013
Q7Z417	-0.0845831	13.9382	-2.6082	0.0130179	0.0416748	-4.24022	1.38013
P05386	-0.271913	17.3182	-2.60719	0.0130501	0.0417562	-4.24248	1.37928
Q9H5H4	-1.21163	11.5302	-2.6052	0.0131143	0.04194	-4.24698	1.37737
Q9BRA2	-0.112452	14.0736	-2.60429	0.0131438	0.0420127	-4.24903	1.37662
Q9NYB0	-0.0871625	13.327	-2.60344	0.0131712	0.0420786	-4.25094	1.37594
P14550	-0.0643518	15.0865	-2.60245	0.0132032	0.0421592	-4.25317	1.37511
P00492	-0.0898894	15.835	-2.60214	0.0132132	0.0421602	-4.25386	1.3751
Q96CN9	-0.873206	11.2736	-2.60201	0.0132176	0.0421602	-4.25417	1.3751
P41223	-0.0948359	13.4971	-2.60181	0.0132239	0.0421602	-4.2546	1.3751
O75934	-0.10771	13.5348	-2.60129	0.013241	0.0421928	-4.25578	1.37476
Q9C0H2	-1.02522	8.86317	-2.59913	0.0133114	0.0423956	-4.26064	1.37268
Q9BYD6	-0.0788084	13.5581	-2.59886	0.0133202	0.0424017	-4.26125	1.37262
P14625	0.0775171	18.3997	2.5966	0.0133945	0.0426163	-4.26634	1.37042
P46087	-0.0800471	14.4364	-2.59436	0.0134682	0.0428289	-4.27137	1.36826
Q06265	-0.0849289	14.0491	-2.59274	0.013522	0.042978	-4.27502	1.36675
P0DME0	-0.0767032	17.2992	-2.5919	0.0135499	0.0430446	-4.2769	1.36608
O95149	-0.142635	13.2571	-2.5916	0.0135597	0.0430537	-4.27757	1.36599
P61923	-0.119438	16.3848	-2.59095	0.0135814	0.0431004	-4.27903	1.36552
Q53FV1	1.18623	11.1501	2.59006	0.0136112	0.0431574	-4.28104	1.36495
Q9H4K7	-1.04135	10.6331	-2.59	0.0136133	0.0431574	-4.28117	1.36495
O43747	-0.0608725	15.3639	-2.58816	0.0136746	0.0433297	-4.28529	1.36321
Q330K2	-0.265708	11.2157	-2.58746	0.0136983	0.0433826	-4.28687	1.36268
Q13568	0.0720235	14.2581	2.58604	0.0137461	0.0435118	-4.29006	1.36139
O00203	-0.0719866	15.1001	-2.58451	0.0137977	0.0436307	-4.29348	1.36021
P10124	0.222702	14.2463	2.58451	0.0137977	0.0436307	-4.29349	1.36021
Q9Y3T9	-0.0811347	13.4668	-2.58289	0.0138525	0.0437814	-4.29711	1.35871
Q8IWB9	0.373651	10.3234	2.58211	0.013879	0.0438428	-4.29886	1.3581
O14832	-1.26424	10.4398	-2.58188	0.013887	0.0438458	-4.29939	1.35807
Q8WWN9	-0.126899	12.3976	-2.58143	0.0139021	0.0438712	-4.30038	1.35782
P13995	-0.0953555	15.0958	-2.5808	0.0139234	0.0439162	-4.30179	1.35738
Q8WUM0	-0.0656103	14.5722	-2.57705	0.0140519	0.0442989	-4.31019	1.35361
Q96S82	-0.18316	12.1147	-2.57306	0.0141898	0.0447107	-4.31911	1.34959
O75167	-0.2316	11.3581	-2.57067	0.0142728	0.0449175	-4.32445	1.34758
Q9Y2X7	-0.0721392	12.8821	-2.57037	0.0142833	0.0449175	-4.32512	1.34758
Q8NDX1	-0.0951727	13.3184	-2.57032	0.014285	0.0449175	-4.32523	1.34758
P35226	-0.206021	11.5106	-2.57029	0.0142862	0.0449175	-4.32531	1.34758
Q9Y4P1	-0.1081	12.4732	-2.57013	0.0142916	0.0449175	-4.32565	1.34758
P51812	-0.0885121	12.9877	-2.56854	0.0143474	0.0450701	-4.32921	1.34611
P47985	0.226333	13.0318	2.56772	0.0143761	0.0451374	-4.33104	1.34546
Q13283	-0.0730284	16.127	-2.56652	0.0144182	0.0452382	-4.33371	1.34449
Q8WUH1	-0.12691	14.0247	-2.56639	0.0144228	0.0452382	-4.334	1.34449
P55199	-0.12838	12.7626	-2.56494	0.014474	0.0453758	-4.33724	1.34318
Q14166	-0.0679487	14.9124	-2.56343	0.0145272	0.0455196	-4.34059	1.3418
O75909	-0.112338	14.1336	-2.56303	0.0145416	0.0455319	-4.3415	1.34168
P57740	-0.0646475	14.4563	-2.56291	0.0145458	0.0455319	-4.34176	1.34168
Q9Y3D9	-0.131144	14.6993	-2.56243	0.014563	0.0455497	-4.34284	1.34151
Q17RN3	-0.179797	12.0695	-2.56234	0.0145662	0.0455497	-4.34304	1.34151
P42773	-0.107046	13.8754	-2.56088	0.0146181	0.0456889	-4.34629	1.34019
Q9NXR1	-0.284919	10.9436	-2.55913	0.0146805	0.0458609	-4.35018	1.33856
Q99816	-0.0710156	13.7262	-2.55881	0.0146919	0.0458735	-4.35089	1.33844
Q9GZR7	-0.0940213	13.3821	-2.55794	0.0147232	0.045948	-4.35283	1.33773
Q9H3S7	0.0623255	13.8077	2.55525	0.0148201	0.046227	-4.35882	1.3351
Q9UN19	-0.145595	12.2513	-2.55467	0.014841	0.0462552	-4.36011	1.33484
Q9BXY0	-0.133257	13.6886	-2.55455	0.0148454	0.0462552	-4.36038	1.33484
Q10588	0.653467	12.6031	2.55438	0.0148515	0.0462552	-4.36076	1.33484
Q5T653	-0.125117	12.7351	-2.55358	0.0148802	0.0463147	-4.36252	1.33428
P29144	-0.0717018	15.2	-2.55343	0.0148857	0.0463147	-4.36286	1.33428
Q9BRX8	0.567591	12.0321	2.55323	0.014893	0.0463147	-4.3633	1.33428
Q08722	1.20064	11.7091	2.55262	0.0149152	0.0463542	-4.36466	1.33391
O95619	-0.161751	13.1719	-2.55247	0.0149207	0.0463542	-4.365	1.33391
P55957	-0.165897	13.7594	-2.55148	0.0149566	0.0464204	-4.36719	1.33329
Q9P0L0	0.16423	15.3029	2.55147	0.0149569	0.0464204	-4.36721	1.33329
P56962	-0.174555	13.8024	-2.54919	0.0150402	0.0466555	-4.37228	1.3311
[truncated: 4,202 more rows]
