# Supplementary material for: Truncating NFKB1 variants cause combined NLRP3 inflammasome activation and type I interferon signaling and predispose to necrotizing fasciitis
Source: Cell Rep Med. 2024 Apr 8;5(4):101503. doi: 10.1016/j.xcrm.2024.101503 (PMC11031424; doi:10.1016/j.xcrm.2024.101503)
Supplement: Data S2. Gene Ontology Biological Process (GO-BP) GO Cellular Compartment (GO-CC) and reactome pathway enrichment analyses of proteins identified in global proteomics analysis, related to Figure 3 — Results from the GO-BP, GO CC and Reactome pathway enrichment analysis for LPS stimulated and untreated cells are shown in separate excel-sheets. [file mmc3.xlsx]

## Sheet: GO_BP_enrichment_LPS 
Category	Term	Count	%	PValue	Genes	List Total	Pop Hits	Pop Total	Fold Enrichment	Bonferroni	Benjamini	FDR
GOTERM_BP_DIRECT	GO:0009615~response to virus	16	13.913	3.53381e-17	P09913, P61916, Q15646, P09914, O00626, P20591, Q9Y6K5, Q96F46, Q8TCB0, O14879, Q8IYM9, P05161, P29728, Q96AZ6, P20592, P00973	108	110	19414	26.1468	2.88712e-14	2.88712e-14	2.83765e-14
GOTERM_BP_DIRECT	GO:0045071~negative regulation of viral genome replication	10	8.69565	3.09705e-12	Q15646, O15162, Q13325, P09914, P20591, P05161, P29728, Q96AZ6, Q9Y6K5, P00973	108	46	19414	39.0781	2.53031e-09	8.91472e-10	8.76195e-10
GOTERM_BP_DIRECT	GO:0045087~innate immune response	23	20	3.27346e-12	P09913, Q15646, Q13325, P06702, Q8IV20, P07947, P05109, P20591, P04839, Q9Y6K5, O00584, Q96F46, Q86VP1, Q9UIB8, O14879, Q8IYM9, P19838, P05161, P29728, Q96AZ6, P20592, P00973, P42685	108	627	19414	6.59404	2.67444e-09	8.91472e-10	8.76195e-10
GOTERM_BP_DIRECT	GO:0051607~defense response to virus	14	12.1739	5.40425e-10	P09913, O15162, Q15646, Q13325, P09914, P20591, Q9Y6K5, O14879, Q8IYM9, P05161, P29728, Q96AZ6, P20592, P00973	108	234	19414	10.7548	4.41528e-07	1.10382e-07	1.0849e-07
GOTERM_BP_DIRECT	GO:0060700~regulation of ribonuclease activity	4	3.47826	1.61475e-06	Q15646, P29728, Q9Y6K5, P00973	108	5	19414	143.807	0.00131838	0.000263849	0.000259328
GOTERM_BP_DIRECT	GO:0070106~interleukin-27-mediated signaling pathway	4	3.47826	5.60631e-06	Q15646, P20591, P29728, P00973	108	7	19414	102.72	0.00456989	0.000763392	0.000750311
GOTERM_BP_DIRECT	GO:0006954~inflammatory response	12	10.4348	2.4401e-05	P06702, Q8IV20, O00626, P19838, P05109, Q08722, P02778, P04839, P32246, P13500, P01024, Q96F46	108	428	19414	5.03998	0.0197384	0.00284794	0.00279914
GOTERM_BP_DIRECT	GO:0060339~negative regulation of type I interferon-mediated signaling pathway	4	3.47826	0.000173314	Q9UMW8, P05161, Q9Y6K5, P00973	108	20	19414	35.9519	0.13204	0.0162733	0.0159944
GOTERM_BP_DIRECT	GO:0071659~negative regulation of IP-10 production	3	2.6087	0.000179265	Q9Y6K5, P00973, Q8NHJ6	108	4	19414	134.819	0.136251	0.0162733	0.0159944
GOTERM_BP_DIRECT	GO:0042776~mitochondrial ATP synthesis coupled proton transport	5	4.34783	0.000456002	Q99643, O43674, P03915, P56381, P03928	108	65	19414	13.8276	0.311086	0.0372554	0.036617
GOTERM_BP_DIRECT	GO:0030593~neutrophil chemotaxis	5	4.34783	0.00109662	P06702, O00626, P05109, P02778, P13500	108	82	19414	10.9609	0.591976	0.0814488	0.0800531
GOTERM_BP_DIRECT	GO:0032728~positive regulation of interferon-beta production	4	3.47826	0.00171128	P05161, P29728, Q9Y6K5, P00973	108	43	19414	16.7218	0.753234	0.112812	0.110879
GOTERM_BP_DIRECT	GO:0035457~cellular response to interferon-alpha	3	2.6087	0.00191587	P09913, O14879, P00973	108	12	19414	44.9398	0.791281	0.112812	0.110879
GOTERM_BP_DIRECT	GO:0006915~apoptotic process	11	9.56522	0.00213797	O15162, P06702, P19838, P05109, P20591, Q08722, Q5J8M3, P09668, Q13077, P53634, Q86VP1	108	616	19414	3.20999	0.825981	0.112812	0.110879
GOTERM_BP_DIRECT	GO:0071346~cellular response to interferon-gamma	5	4.34783	0.00219747	O00626, Q96AH8, P00966, Q08722, P13500	108	99	19414	9.07875	0.834255	0.112812	0.110879
GOTERM_BP_DIRECT	GO:0051092~positive regulation of NF-kappaB transcription factor activity	6	5.21739	0.0022093	P06702, Q8IYM9, P05109, Q96AH8, P02786, Q13077	108	165	19414	6.5367	0.835853	0.112812	0.110879
GOTERM_BP_DIRECT	GO:0032760~positive regulation of tumor necrosis factor production	5	4.34783	0.00281601	Q9UIB8, P29728, P04839, Q9Y6K5, P00973	108	106	19414	8.47921	0.900134	0.135334	0.133015
GOTERM_BP_DIRECT	GO:0071639~positive regulation of monocyte chemotactic protein-1 production	3	2.6087	0.00301527	Q9UIB8, Q9Y6K5, P00973	108	15	19414	35.9519	0.915178	0.13686	0.134515
GOTERM_BP_DIRECT	GO:0006935~chemotaxis	5	4.34783	0.00479287	O00626, P33241, P02778, P32246, P13500	108	123	19414	7.30729	0.980262	0.206093	0.202562
GOTERM_BP_DIRECT	GO:0070098~chemokine-mediated signaling pathway	4	3.47826	0.00681794	O00626, P02778, P32246, P13500	108	70	19414	10.272	0.996262	0.27466	0.269954
GOTERM_BP_DIRECT	GO:0006687~glycosphingolipid metabolic process	3	2.6087	0.00705981	P17900, Q5TA50, Q6UWV6	108	23	19414	23.4469	0.996937	0.27466	0.269954
GOTERM_BP_DIRECT	GO:0006952~defense response	4	3.47826	0.0101741	Q9UIB8, P20591, P04839, P20592	108	81	19414	8.877	0.999765	0.377828	0.371353
GOTERM_BP_DIRECT	GO:0070488~neutrophil aggregation	2	1.73913	0.0109929	P06702, P05109	108	2	19414	179.759	0.99988	0.382233	0.375683
GOTERM_BP_DIRECT	GO:0071347~cellular response to interleukin-1	4	3.47826	0.0112284	O00626, P19838, Q08722, P13500	108	84	19414	8.55996	0.999902	0.382233	0.375683
GOTERM_BP_DIRECT	GO:0042742~defense response to bacterium	6	5.21739	0.01191	P06702, P05109, P05161, P29728, Q9Y6K5, P00973	108	247	19414	4.36662	0.999944	0.389217	0.382548
GOTERM_BP_DIRECT	GO:0006401~RNA catabolic process	3	2.6087	0.015051	P29728, Q96AZ6, O00584	108	34	19414	15.8611	0.999996	0.472949	0.464845
GOTERM_BP_DIRECT	GO:0050832~defense response to fungus	3	2.6087	0.0159064	P06702, P05109, Q96F46	108	35	19414	15.4079	0.999998	0.481316	0.473068
GOTERM_BP_DIRECT	GO:0051603~proteolysis involved in cellular protein catabolic process	3	2.6087	0.0176781	Q9UBR2, P09668, P53634	108	37	19414	14.5751	1	0.515822	0.506983
GOTERM_BP_DIRECT	GO:0006953~acute-phase response	3	2.6087	0.0195294	O15162, P00966, P02786	108	39	19414	13.8276	1	0.547799	0.538412
GOTERM_BP_DIRECT	GO:0006955~immune response	8	6.95652	0.020115	Q8TCB0, O00626, Q8IYM9, P32246, P09668, P13500, P01024, P53634	108	497	19414	2.89351	1	0.547799	0.538412
GOTERM_BP_DIRECT	GO:0032119~sequestering of zinc ion	2	1.73913	0.021866	P06702, P05109	108	4	19414	89.8796	1	0.555079	0.545568
GOTERM_BP_DIRECT	GO:0061844~antimicrobial humoral immune response mediated by antimicrobial peptide	4	3.47826	0.0224206	P05204, P06702, O00626, P02778	108	109	19414	6.59667	1	0.555079	0.545568
GOTERM_BP_DIRECT	GO:0050729~positive regulation of inflammatory response	4	3.47826	0.0224206	P06702, P05109, Q08722, Q96F46	108	109	19414	6.59667	1	0.555079	0.545568
GOTERM_BP_DIRECT	GO:0018119~peptidyl-cysteine S-nitrosylation	2	1.73913	0.0272581	P06702, P05109	108	5	19414	71.9037	1	0.619794	0.609174
GOTERM_BP_DIRECT	GO:0032649~regulation of interferon-gamma production	2	1.73913	0.0272581	P05161, Q08722	108	5	19414	71.9037	1	0.619794	0.609174
GOTERM_BP_DIRECT	GO:0009617~response to bacterium	4	3.47826	0.0287283	Q8TCB0, Q9UMW8, P13500, P01024	108	120	19414	5.99198	1	0.619794	0.609174
GOTERM_BP_DIRECT	GO:0006508~proteolysis	7	6.08696	0.0293718	Q9UHL4, Q9Y646, Q9UBR2, Q9Y6A9, P09668, P01024, P53634	108	422	19414	2.98179	1	0.619794	0.609174
GOTERM_BP_DIRECT	GO:0032526~response to retinoic acid	3	2.6087	0.0299133	P09619, P02786, P09668	108	49	19414	11.0057	1	0.619794	0.609174
GOTERM_BP_DIRECT	GO:0015031~protein transport	7	6.08696	0.0323957	Q96AH8, Q99442, Q567U6, P20592, Q7Z614, O60826, O14910	108	432	19414	2.91277	1	0.619794	0.609174
GOTERM_BP_DIRECT	GO:0010766~negative regulation of sodium ion transport	2	1.73913	0.0326207	P07093, Q9BYP7	108	6	19414	59.9198	1	0.619794	0.609174
GOTERM_BP_DIRECT	GO:2000342~negative regulation of chemokine (C-X-C motif) ligand 2 production	2	1.73913	0.0326207	Q9Y6K5, P00973	108	6	19414	59.9198	1	0.619794	0.609174
GOTERM_BP_DIRECT	GO:2000427~positive regulation of apoptotic cell clearance	2	1.73913	0.0326207	P13500, P01024	108	6	19414	59.9198	1	0.619794	0.609174
GOTERM_BP_DIRECT	GO:0097398~cellular response to interleukin-17	2	1.73913	0.0326207	P19838, P02778	108	6	19414	59.9198	1	0.619794	0.609174
GOTERM_BP_DIRECT	GO:0035425~autocrine signaling	2	1.73913	0.0379541	P06702, P05109	108	7	19414	51.3598	1	0.704739	0.692662
GOTERM_BP_DIRECT	GO:0071356~cellular response to tumor necrosis factor	4	3.47826	0.0401312	O00626, P19838, P00966, P13500	108	137	19414	5.24845	1	0.723402	0.711006
GOTERM_BP_DIRECT	GO:0007584~response to nutrient	3	2.6087	0.0407301	P00966, P04839, P02786	108	58	19414	9.29789	1	0.723402	0.711006
GOTERM_BP_DIRECT	GO:0010757~negative regulation of plasminogen activation	2	1.73913	0.0432583	P07093, Q9UBR2	108	8	19414	44.9398	1	0.751958	0.739073
GOTERM_BP_DIRECT	GO:0007568~aging	4	3.47826	0.046179	P09619, P00966, P02786, P53634	108	145	19414	4.95888	1	0.786005	0.772536
GOTERM_BP_DIRECT	GO:0019221~cytokine-mediated signaling pathway	4	3.47826	0.0534897	Q14213, P32246, P13500, Q8NHJ6	108	154	19414	4.66907	1	0.837571	0.823219
GOTERM_BP_DIRECT	GO:0002544~chronic inflammatory response	2	1.73913	0.05378	P06702, P05109	108	10	19414	35.9519	1	0.837571	0.823219
GOTERM_BP_DIRECT	GO:0034340~response to type I interferon	2	1.73913	0.05378	P20591, P05161	108	10	19414	35.9519	1	0.837571	0.823219
GOTERM_BP_DIRECT	GO:0009060~aerobic respiration	3	2.6087	0.0541891	Q99643, O43674, P03915	108	68	19414	7.93056	1	0.837571	0.823219
GOTERM_BP_DIRECT	GO:0006914~autophagy	4	3.47826	0.0543345	Q9UIB8, P06702, P05109, Q86VP1	108	155	19414	4.63895	1	0.837571	0.823219
GOTERM_BP_DIRECT	GO:0009313~oligosaccharide catabolic process	2	1.73913	0.064187	Q01459, P17900	108	12	19414	29.9599	1	0.961744	0.945264
GOTERM_BP_DIRECT	GO:0032091~negative regulation of protein binding	3	2.6087	0.0659212	P09913, P09914, Q9UBR2	108	76	19414	7.09576	1	0.961744	0.945264
GOTERM_BP_DIRECT	GO:0030163~protein catabolic process	3	2.6087	0.0659212	P07093, O75503, Q96F46	108	76	19414	7.09576	1	0.961744	0.945264
GOTERM_BP_DIRECT	GO:0043066~negative regulation of apoptotic process	7	6.08696	0.0688095	O14879, P19838, P09619, P02786, Q9BYP7, P09668, Q86VP1	108	522	19414	2.41056	1	0.976849	0.96011
GOTERM_BP_DIRECT	GO:0002523~leukocyte migration involved in inflammatory response	2	1.73913	0.0693479	P06702, P05109	108	13	19414	27.6553	1	0.976849	0.96011
GOTERM_BP_DIRECT	GO:0010884~positive regulation of lipid storage	2	1.73913	0.0744806	P19838, P01024	108	14	19414	25.6799	1	0.997552	0.980458
GOTERM_BP_DIRECT	GO:0006465~signal peptide processing	2	1.73913	0.0744806	O75503, Q9Y6A9	108	14	19414	25.6799	1	0.997552	0.980458
GOTERM_BP_DIRECT	GO:0001913~T cell mediated cytotoxicity	2	1.73913	0.0744806	P09668, P53634	108	14	19414	25.6799	1	0.997552	0.980458
GOTERM_BP_DIRECT	GO:0006855~drug transmembrane transport	2	1.73913	0.0846621	O15439, Q9NV96	108	16	19414	22.4699	1	1	0.984069
GOTERM_BP_DIRECT	GO:0090280~positive regulation of calcium ion import	2	1.73913	0.0846621	P09619, P13500	108	16	19414	22.4699	1	1	0.984069
GOTERM_BP_DIRECT	GO:0071222~cellular response to lipopolysaccharide	4	3.47826	0.0877651	P19838, P00966, P02778, P13500	108	190	19414	3.78441	1	1	0.984069
GOTERM_BP_DIRECT	GO:0098586~cellular response to virus	3	2.6087	0.0882225	P19838, P02778, P00973	108	90	19414	5.99198	1	1	0.984069
GOTERM_BP_DIRECT	GO:0031640~killing of cells of other organism	3	2.6087	0.0898921	P05204, O00626, P02778	108	91	19414	5.92613	1	1	0.984069
GOTERM_BP_DIRECT	GO:0014002~astrocyte development	2	1.73913	0.0947326	P06702, P05109	108	18	19414	19.9733	1	1	0.984069
GOTERM_BP_DIRECT	GO:0043129~surfactant homeostasis	2	1.73913	0.0947326	P00973, P09668	108	18	19414	19.9733	1	1	0.984069
GOTERM_BP_DIRECT	GO:0043123~positive regulation of I-kappaB kinase/NF-kappaB signaling	4	3.47826	0.0974914	Q13325, Q8IYM9, P02786, O60826	108	199	19414	3.61325	1	1	0.984069

## Sheet: GO_CC_enrichment_LPS
Category	Term	Count	%	PValue	Genes	List Total	Pop Hits	Pop Total	Fold Enrichment	Bonferroni	Benjamini	FDR
GOTERM_CC_DIRECT	GO:0035578~azurophil granule lumen	8	6.95652	6.40824e-07	Q9UHL4, P61916, P17900, P34059, O00584, P42685, P01024, P53634	113	91	20624	16.0451	0.000121109	0.000121116	0.000115989
GOTERM_CC_DIRECT	GO:0005764~lysosome	11	9.56522	7.88159e-06	P61916, Q9Y646, Q01459, O75503, Q9UBR2, Q96AH8, P00966, P34059, O00584, P09668, P53634	113	312	20624	6.43476	0.00148852	0.00074481	0.000713284
GOTERM_CC_DIRECT	GO:0070062~extracellular exosome	28	24.3478	4.29171e-05	Q9UHL4, O15162, Q9Y646, P06756, P07947, P05109, Q9C0H2, O75503, Q08722, O00584, Q9UJJ9, P17900, P33241, P51606, P00966, P02786, P42685, Q8NHJ6, P61916, P26572, P06702, P34059, P53634, Q86VP1, Q9UBR2, P09668, P01024, O14910	113	2219	20624	2.30301	0.00807869	0.00270378	0.00258933
GOTERM_CC_DIRECT	GO:0005794~Golgi apparatus	17	14.7826	0.000455736	Q9UHL4, O15162, P26572, Q9Y646, P07947, O75503, Q5TA50, P09619, P04839, Q96BI3, Q9NV96, P53634, Q9UJJ9, Q8IYM9, Q96AH8, O15439, Q6UWV6	113	1145	20624	2.7098	0.0825468	0.0215335	0.020622
GOTERM_CC_DIRECT	GO:0043231~intracellular membrane-bounded organelle	15	13.0435	0.00106084	Q9UHL4, Q15646, Q9Y646, Q9UMW8, P09619, Q9Y6K5, P53634, Q9UIB8, P17900, Q9UBR2, P29728, Q567U6, P00973, P02786, P09668	113	1002	20624	2.73223	0.181765	0.039904	0.0382149
GOTERM_CC_DIRECT	GO:0005576~extracellular region	24	20.8696	0.00137176	Q9UHL4, P61916, Q9Y646, P06702, O00626, Q14213, P05109, P34059, O00584, P13500, P53634, Q96F46, P07093, P17900, P19838, Q9UBR2, P05161, P02778, P00973, P02786, P09668, P42685, P01024, Q9H8H3	113	2184	20624	2.00564	0.228518	0.039904	0.0382149
GOTERM_CC_DIRECT	GO:0005783~endoplasmic reticulum	16	13.913	0.00147792	P09913, P61916, Q9Y646, Q8IV20, O75503, Q9H8P0, Q53FV1, Q96BI3, Q9NV96, Q9UJJ9, Q9UBR2, Q99442, P00966, P30838, P00973, Q9H8H3	113	1157	20624	2.52395	0.243864	0.039904	0.0382149
GOTERM_CC_DIRECT	GO:0043202~lysosomal lumen	5	4.34783	0.00201135	P61916, P17900, P09619, P34059, O00584	113	98	20624	9.3119	0.316499	0.0475181	0.0455067
GOTERM_CC_DIRECT	GO:0034774~secretory granule lumen	5	4.34783	0.003588	P06702, P19838, P05109, P09668, P01024	113	115	20624	7.93536	0.493054	0.0753479	0.0721586
GOTERM_CC_DIRECT	GO:0005743~mitochondrial inner membrane	9	7.82609	0.00486037	Q99643, Q9Y584, Q5RI15, O43674, Q9UJS0, P03915, P56381, P03928, Q9H4K7	113	483	20624	3.40087	0.601819	0.0918609	0.0879726
GOTERM_CC_DIRECT	GO:0005829~cytosol	44	38.2609	0.00601938	O15162, Q9GZQ3, P06756, P07947, P05109, O75503, Q5TA50, Q9Y6K5, O60826, Q4VC44, P07093, P17900, P51606, P00966, P29728, P20592, Q15147, P42685, P07951, Q58WW2, P09913, Q15646, Q13325, P09914, P06702, Q9UMW8, P20591, Q9NR77, Q9NWX5, Q86VP1, O14879, Q8IYM9, P19838, P05161, P30838, P23677, A2VDF0, P00973, Q15173, O14832, P09668, Q9BYP7, Q13077, P29558	113	5593	20624	1.43583	0.680533	0.103424	0.0990461
GOTERM_CC_DIRECT	GO:0005739~mitochondrion	16	13.913	0.0123517	O43674, L0R8F8, P03915, Q96BI3, Q9NR77, P03928, Q86VP1, O14879, Q99643, P19838, Q5RI15, Q9UJS0, P00973, O14832, P02786, Q9H4K7	113	1458	20624	2.00289	0.904536	0.194539	0.186304
GOTERM_CC_DIRECT	GO:0035579~specific granule membrane	4	3.47826	0.0134011	P06756, Q08722, P04839, Q9NV96	113	91	20624	8.02256	0.921914	0.194832	0.186585
GOTERM_CC_DIRECT	GO:0005615~extracellular space	19	16.5217	0.019368	P61916, P05204, Q9Y646, P06702, O00626, Q14213, P05109, Q9Y6K5, O00584, P13500, P53634, Q01459, P07093, Q9UBR2, P02778, P30838, P02786, P09668, P01024	113	1970	20624	1.76028	0.975189	0.261468	0.2504
GOTERM_CC_DIRECT	GO:0035580~specific granule lumen	3	2.6087	0.0447532	P19838, Q9UBR2, P42685	113	62	20624	8.83129	0.999825	0.563891	0.540022
GOTERM_CC_DIRECT	GO:0045335~phagocytic vesicle	3	2.6087	0.0555911	P06756, Q96AH8, P04839	113	70	20624	7.822	0.99998	0.656669	0.628874
GOTERM_CC_DIRECT	GO:0009898~cytoplasmic side of plasma membrane	3	2.6087	0.0687512	P17900, Q13077, Q8NHJ6	113	79	20624	6.93088	0.999999	0.764352	0.731998
GOTERM_CC_DIRECT	GO:0033116~endoplasmic reticulum-Golgi intermediate compartment membrane	3	2.6087	0.0748978	P26572, Q9UBR2, P53634	113	83	20624	6.59687	1	0.786427	0.753139
GOTERM_CC_DIRECT	GO:0016020~membrane	27	23.4783	0.0832141	O15162, P98155, P06756, O75503, Q9Y6K5, Q86U06, Q99643, P33241, Q99442, P29728, P20592, P02786, O15439, Q9UBG0, Q6UWV6, Q9H8H3, Q15646, P26572, P20591, P09619, P03915, Q96BI3, Q9NR77, Q9NV96, P53634, P00973, Q5J8M3	113	3653	20624	1.34899	1	0.815981	0.781443
GOTERM_CC_DIRECT	GO:0005788~endoplasmic reticulum lumen	5	4.34783	0.0863472	Q14213, Q9UBR2, O00584, P01024, P53634	113	307	20624	2.97253	1	0.815981	0.781443
GOTERM_CC_DIRECT	GO:0031410~cytoplasmic vesicle	5	4.34783	0.0985323	Q9UBR2, Q86VX2, P09619, P02786, Q86VP1	113	322	20624	2.83406	1	0.886791	0.849255

## Sheet: reactome_LPS
Pathway identifier	Pathway name	#Entities found	#Entities total	Entities ratio	Entities pValue	Entities FDR	#Reactions found	#Reactions total	Reactions ratio	Species identifier	Species name	Submitted entities found	Mapped entities	Found reaction identifiers	Mapped entities	Submitted entities hit interactor	Interacts with	Found reaction identifiers
R-HSA-909733	Interferon alpha/beta signaling	13	80	0.0068829	1.97886e-12	9.59748e-10	2	25	0.00179366	9606	Homo sapiens	Q15646;P09913;Q13325;P09914;Q9UMW8;P20591;Q9Y6K5;O14879;P05161;P29728;Q96AZ6;P20592;P00973	Q15646;P09913;Q13325;P09914;Q9UMW8;P20591;Q9Y6K5;O14879;P05161;P29728;Q96AZ6;P20592;P00973	R-HSA-912685;R-HSA-1015702				R-HSA-6799350;R-HSA-6798739;R-HSA-6800434;R-HSA-6798751;R-HSA-6798749;R-HSA-6798748
R-HSA-913531	Interferon Signaling	14	216	0.0185838	3.58981e-08	8.68734e-06	28	79	0.00566796	9606	Homo sapiens	Q15646;P09913;Q13325;P09914;Q9UMW8;P20591;Q9Y6K5;O14879;Q8IYM9;P05161;P29728;Q96AZ6;P20592;P00973	Q15646;P09913;Q13325;P09914;Q9UMW8;P20591;Q9Y6K5;O14879;Q8IYM9;P05161;P29728;Q96AZ6;P20592;P00973	R-HSA-936462;R-HSA-8985097;R-HSA-8983688;R-HSA-8985153;R-HSA-8983680;R-HSA-1169307;R-HSA-8985091;R-HSA-8985157;R-HSA-1015702;R-HSA-8985104;R-HSA-1678841;R-HSA-912685;R-HSA-1169395;R-HSA-1678843;R-HSA-1169394;R-HSA-1678842;R-HSA-1169397;R-HSA-1169399;R-HSA-1169398;R-HSA-1176059;R-HSA-1169403;R-HSA-1169402;R-HSA-1031716;R-HSA-1169405;R-HSA-1169404;R-HSA-1169406;R-HSA-8985138;R-HSA-8983671	Q15646;P09913;P09914;O14879;Q9UMW8;P20591;P05161;P29728;Q96AZ6;P20592;Q9Y6K5	Q9UMW8;P09913;P09914;O14879;P09619;P05161	P09914;O14879;P09913;Q9UMW8;P18031;Q06124;P05161	R-HSA-912685;R-HSA-997311;R-HSA-997309;R-HSA-1015702
R-HSA-1169410	Antiviral mechanism by IFN-stimulated genes	9	89	0.00765723	3.0662e-07	4.93658e-05	25	31	0.00222414	9606	Homo sapiens	Q15646;P09914;Q9UMW8;P20591;P05161;P29728;P20592;Q9Y6K5;P00973	Q15646;P09914;Q9UMW8;P20591;P05161;P29728;P20592;Q9Y6K5;P00973	R-HSA-936462;R-HSA-8985097;R-HSA-8983688;R-HSA-8985153;R-HSA-8983680;R-HSA-1169307;R-HSA-8985091;R-HSA-8985157;R-HSA-8985104;R-HSA-1678841;R-HSA-1169395;R-HSA-1678843;R-HSA-1169394;R-HSA-1678842;R-HSA-1169397;R-HSA-1169399;R-HSA-1169398;R-HSA-1176059;R-HSA-1169403;R-HSA-1169402;R-HSA-1169405;R-HSA-1169404;R-HSA-1169406;R-HSA-8985138;R-HSA-8983671	Q9UHL4;O00626;P05109;Q9Y6K5;O00584;P32246;P13500;P17900;P29728;P20592;Q96AZ6;P42685;Q9UBG0;Q8NHJ6;Q15646;P09913;P61916;P09914;Q9UMW8;P06702;Q14213;P20591;P34059;Q9NV96;Q86VP1;P53634;O14879;Q8IYM9;P19838;Q9UBR2;P05161;Q15173;P01024	Q9Y6K5;Q9Y6G5;P42685;P01024;P19838;P01024;Q86VP1;Q9UMW8;P02786;Q9UPY8;P01024;P09913;P09914;O14879;P09619;P19838;P19838;P05161	P09914;Q86WV6;P08603;P05412;P21580;O15111;P09913;Q9UMW8;P06241;P25963;P27986;P05156;O14920;P41279;Q04206;P60484;P19838;Q7Z434;Q06124;P35222;Q12913;P01100;Q13239;P08238;P19174;P61769;P20023;P15529;P05161;O75688;O75369;P41240;P62993;O14879;Q9Y6K9;P41226;O60573;Q01201;Q8NFZ5;P19320;P18031;Q9Y4K3	R-HSA-936462;R-HSA-688136;R-HSA-8950405;R-HSA-936963;R-HSA-1369114;R-HSA-8863895;R-HSA-981535;R-HSA-9606784;R-HSA-936985;R-HSA-9605259;R-HSA-177694;R-HSA-8950441;R-HSA-1031716;R-HSA-1168445;R-HSA-981539;R-HSA-1006143;R-HSA-937022;R-HSA-451634;R-HSA-8951486;R-HSA-8950453;R-HSA-8937654;R-HSA-5432849;R-HSA-9750226;R-HSA-173636;R-HSA-451649;R-HSA-5684250;R-HSA-5684248;R-HSA-6809140;R-HSA-6800434;R-HS…
R-HSA-168256	Immune System	44	2188	0.188247	9.16544e-07	0.000110902	206	1628	0.116803	9606	Homo sapiens	Q9UHL4;O00626;P06756;P07947;P05109;Q08722;Q9Y6K5;P04839;O00584;P32246;P13500;P17900;P29728;P20592;Q96AZ6;Q9UBG0;P42685;Q9H8H3;Q8NHJ6;P61916;Q15646;P09913;Q13325;P09914;P06702;Q9UMW8;Q14213;P20591;P34059;Q9NV96;Q9NWX5;Q96F46;Q86VP1;P53634;O14879;Q8IYM9;P19838;Q9UBR2;P05161;P02778;Q15173;P00973;P09668;P01024	Q9UHL4;O00626;P06756;P07947;P05109;Q08722;Q9Y6K5;P04839;O00584;P32246;P13500;P17900;P29728;P20592;Q96AZ6;Q9UBG0;P42685;Q9H8H3;Q8NHJ6;P61916;Q15646;P09913;Q13325;P09914;P06702;Q9UMW8;Q14213;P20591;P34059;Q9NV96;Q9NWX5;Q96F46;Q86VP1;P53634;O14879;Q8IYM9;P19838;Q9UBR2;P05161;P02778;Q15173;P00973;P09668;P01024	R-HSA-936462;R-HSA-8983688;R-HSA-8983680;R-HSA-8950405;R-HSA-8863895;R-HSA-981535;R-HSA-8950441;R-HSA-389159;R-HSA-1031716;R-HSA-981539;R-HSA-1006143;R-HSA-937022;R-HSA-451634;R-HSA-8950453;R-HSA-8937654;R-HSA-5432849;R-HSA-173636;R-HSA-9733330;R-HSA-9733331;R-HSA-5684250;R-HSA-5684248;R-HSA-9733316;R-HSA-6809140;R-HSA-6800434;R-HSA-9630923;R-HSA-8950485;R-HSA-9733323;R-HSA-983147;R-HSA-5684275;R…	Q15646;P09913;P09914;O14879;Q9UMW8;Q8IYM9;P20591;P05161;P29728;Q96AZ6;P20592;Q9Y6K5	Q9UMW8;P02786;Q9UPY8;P09913;P09914;O14879;P09619;P05161	P09914;P61769;P09913;Q9UMW8;P05161;O75688;O75369;O14879;P41226;O60573;P18031;Q06124	R-HSA-936462;R-HSA-8985097;R-HSA-8985153;R-HSA-1169307;R-HSA-8985091;R-HSA-8985157;R-HSA-1015702;R-HSA-8985104;R-HSA-1678841;R-HSA-912685;R-HSA-1169395;R-HSA-1678843;R-HSA-1169394;R-HSA-1678842;R-HSA-1169397;R-HSA-1169399;R-HSA-1169398;R-HSA-1176059;R-HSA-1169403;R-HSA-1031716;R-HSA-1169402;R-HSA-1169405;R-HSA-1169404;R-HSA-1169406;R-HSA-997311;R-HSA-997309;R-HSA-8985138
R-HSA-6798695	Neutrophil degranulation	18	478	0.0411254	1.16666e-06	0.000113166	8	10	0.000717463	9606	Homo sapiens	P61916;Q9UHL4;P06702;P06756;P05109;P34059;Q08722;P04839;O00584;Q9NV96;P53634;P17900;P19838;Q9UBR2;P09668;P42685;Q9H8H3;P01024	P61916;Q9UHL4;P06702;P06756;P05109;P34059;Q08722;P04839;O00584;Q9NV96;P53634;P17900;P19838;Q9UBR2;P09668;P42685;Q9H8H3;P01024	R-HSA-6799350;R-HSA-6798739;R-HSA-6800434;R-HSA-6798751;R-HSA-6798749;R-HSA-6798748;R-HSA-6798747;R-HSA-6798745	Q15646;P09914;Q9UMW8;P20591;P05161;P29728;P20592;Q9Y6K5	Q9UMW8;Q9UPY8;P05161	P05161;O75688;O75369;P41226;O60573	R-HSA-1678841;R-HSA-936462;R-HSA-8985097;R-HSA-1169395;R-HSA-1678843;R-HSA-1169394;R-HSA-1678842;R-HSA-1169397;R-HSA-1169399;R-HSA-1169398;R-HSA-8985153;R-HSA-1169307;R-HSA-1176059;R-HSA-1169403;R-HSA-8985091;R-HSA-1169402;R-HSA-1169405;R-HSA-8985157;R-HSA-1169404;R-HSA-1169406;R-HSA-8985104;R-HSA-8985138
R-HSA-8983711	OAS antiviral response	4	10	0.000860363	3.50975e-06	0.000247907	9	15	0.00107619	9606	Homo sapiens	Q15646;P29728;Q9Y6K5;P00973	Q15646;P29728;Q9Y6K5;P00973	R-HSA-8985097;R-HSA-8983688;R-HSA-8985153;R-HSA-8985104;R-HSA-8983680;R-HSA-8985091;R-HSA-8985138;R-HSA-8985157;R-HSA-8983671				R-HSA-8985097;R-HSA-8985153;R-HSA-8985104;R-HSA-8985091;R-HSA-8985138;R-HSA-8985157
R-HSA-1280215	Cytokine Signaling in Immune system	22	744	0.064011	3.59285e-06	0.000247907	101	745	0.053451	9606	Homo sapiens	Q15646;P09913;P09914;Q13325;O00626;Q9UMW8;Q14213;P07947;P20591;Q9Y6K5;P32246;P13500;Q96F46;O14879;Q8IYM9;P19838;P05161;P29728;P02778;P20592;Q96AZ6;P00973	Q15646;P09913;P09914;Q13325;O00626;Q9UMW8;Q14213;P07947;P20591;Q9Y6K5;P32246;P13500;Q96F46;O14879;Q8IYM9;P19838;P05161;P29728;P02778;P20592;Q96AZ6;P00973	R-HSA-936462;R-HSA-6785895;R-HSA-8983688;R-HSA-447246;R-HSA-8983680;R-HSA-8984963;R-HSA-8950405;R-HSA-9818010;R-HSA-9758604;R-HSA-912685;R-HSA-879917;R-HSA-8950441;R-HSA-389159;R-HSA-8983983;R-HSA-1031716;R-HSA-451634;R-HSA-8983996;R-HSA-8950453;R-HSA-8937654;R-HSA-8984012;R-HSA-9733330;R-HSA-8984014;R-HSA-9733331;R-HSA-8984001;R-HSA-8950210;R-HSA-5684250;R-HSA-5684248;R-HSA-9680348;R-HSA-9733316…				R-HSA-6798528;R-HSA-6798474
R-HSA-6783783	Interleukin-10 signaling	4	45	0.00387163	0.00110361	0.0662165	2	15	0.00107619	9606	Homo sapiens	O00626;P02778;P32246;P13500	O00626;P02778;P32246;P13500	R-HSA-6784160;R-HSA-8937654	P09914;Q9UMW8;P20591;P05161;P20592	Q9UMW8;Q9UPY8;P05161	P05161;O75688;O75369;P41226;O60573	R-HSA-1678841;R-HSA-936462;R-HSA-1169395;R-HSA-1678843;R-HSA-1169394;R-HSA-1678842;R-HSA-1169397;R-HSA-1169399;R-HSA-1169398;R-HSA-1169307;R-HSA-1176059;R-HSA-1169403;R-HSA-1169402;R-HSA-1169405;R-HSA-1169404;R-HSA-1169406
R-HSA-1169408	ISG15 antiviral mechanism	5	80	0.0068829	0.00126672	0.0671362	16	16	0.00114794	9606	Homo sapiens	P09914;Q9UMW8;P20591;P05161;P20592	P09914;Q9UMW8;P20591;P05161;P20592	R-HSA-1678841;R-HSA-936462;R-HSA-1169395;R-HSA-1678843;R-HSA-1169394;R-HSA-1678842;R-HSA-1169397;R-HSA-1169399;R-HSA-1169398;R-HSA-1169307;R-HSA-1176059;R-HSA-1169403;R-HSA-1169402;R-HSA-1169405;R-HSA-1169404;R-HSA-1169406	O00626;P32246;P13500	P13500;P32246	P13501	R-HSA-373061;R-HSA-443986;R-HSA-373073
R-HSA-6799990	Metal sequestration by antimicrobial proteins	2	6	0.000516218	0.0016803	0.073168	2	5	0.000358732	9606	Homo sapiens	P06702;P05109	P06702;P05109	R-HSA-6798528;R-HSA-6798474				R-HSA-5602353;R-HSA-5602672
R-HSA-163200	Respiratory electron transport, ATP synthesis by chemiosmotic coupling, and heat production by uncoupling proteins.	6	127	0.0109266	0.00173709	0.073168	12	28	0.0020089	9606	Homo sapiens	Q99643;O43674;Q5RI15;P03915;P03928;P56381	Q99643;O43674;Q5RI15;P03915;P03928;P56381	R-HSA-164834;R-HSA-164832;R-HSA-6799202;R-HSA-164840;R-HSA-6799179;R-HSA-163214;R-HSA-6799178;R-HSA-163213;R-HSA-6799191;R-HSA-163217;R-HSA-6799197;R-HSA-6799196	P61916;Q9UHL4;P06702;Q9UMW8;P05109;P34059;O00584;Q9NV96;Q86VP1;P53634;P17900;P19838;Q9UBR2;P05161;P42685;P01024	Q9Y6G5;Q9Y6K5;P01024;P19838;P01024;Q86VP1;Q9UPY8;P01024;P09913;P09914;P09619;P19838;P19838;P05161	Q86WV6;P08603;P01100;P05412;P21580;P08238;O15111;P19174;Q9UMW8;P20023;P15529;P05156;O14920;P41279;Q9Y6K9;Q04206;P19838;Q01201;Q7Z434;Q8NFZ5;Q06124;Q9Y4K3;P35222	R-HSA-936462;R-HSA-688136;R-HSA-167686;R-HSA-975111;R-HSA-8852874;R-HSA-936963;R-HSA-981535;R-HSA-9604480;R-HSA-5607751;R-HSA-450325;R-HSA-5607747;R-HSA-936985;R-HSA-9758604;R-HSA-177694;R-HSA-981539;R-HSA-202541;R-HSA-9645501;R-HSA-1006143;R-HSA-937022;R-HSA-451634;R-HSA-9750946;R-HSA-8951486;R-HSA-5432849;R-HSA-9645520;R-HSA-9750226;R-HSA-622415;R-HSA-173636;R-HSA-451649;R-HSA-5684250;R-HSA-568…
R-HSA-5668599	RHO GTPases Activate NADPH Oxidases	3	24	0.00206487	0.0018292	0.073168	5	14	0.00100445	9606	Homo sapiens	P06702;P05109;P04839	P06702;P05109;P04839	R-HSA-9626848;R-HSA-5668629;R-HSA-5218827;R-HSA-5218841;R-HSA-5668605				R-HSA-5602383;R-HSA-5602606
R-HSA-380108	Chemokine receptors bind chemokines	4	57	0.00490407	0.00259527	0.0950145	3	19	0.00136318	9606	Homo sapiens	O00626;P02778;P32246;P13500	O00626;P02778;P32246;P13500	R-HSA-443986;R-HSA-373073;R-HSA-374248				R-HSA-9696271
R-HSA-1236973	Cross-presentation of particulate exogenous antigens (phagosomes)	2	8	0.00068829	0.00294893	0.0950145	3	3	0.000215239	9606	Homo sapiens	P06756;P04839	P06756;P04839	R-HSA-1236967;R-HSA-1236958;R-HSA-1236956				R-HSA-2263490
R-HSA-877300	Interferon gamma signaling	5	98	0.00843156	0.00303845	0.0950145	1	23	0.00165017	9606	Homo sapiens	Q15646;Q8IYM9;P29728;Q9Y6K5;P00973	Q15646;Q8IYM9;P29728;Q9Y6K5;P00973	R-HSA-1031716				R-HSA-4724330
R-HSA-168249	Innate Immune System	22	1197	0.102985	0.00316715	0.0950145	91	690	0.049505	9606	Homo sapiens	Q9UHL4;P61916;Q9UMW8;P06702;P06756;P07947;P05109;Q08722;P34059;P04839;O00584;Q9NV96;Q86VP1;P53634;P17900;P19838;Q9UBR2;P05161;P42685;P09668;Q9H8H3;P01024	Q9UHL4;P61916;Q9UMW8;P06702;P06756;P07947;P05109;Q08722;P34059;P04839;O00584;Q9NV96;Q86VP1;P53634;P17900;P19838;Q9UBR2;P05161;P42685;P09668;Q9H8H3;P01024	R-HSA-936462;R-HSA-8853252;R-HSA-6789092;R-HSA-166286;R-HSA-8852874;R-HSA-2029459;R-HSA-976768;R-HSA-166284;R-HSA-981535;R-HSA-2559414;R-HSA-6799350;R-HSA-9604480;R-HSA-5660622;R-HSA-9758604;R-HSA-5660660;R-HSA-166817;R-HSA-976810;R-HSA-2730894;R-HSA-6798528;R-HSA-173739;R-HSA-5660666;R-HSA-981539;R-HSA-202541;R-HSA-173740;R-HSA-1006143;R-HSA-937022;R-HSA-173745;R-HSA-451634;R-HSA-173754;R-HSA-16…	Q15646;P09913;P09914;O00626;Q9UMW8;Q14213;P20591;Q9Y6K5;P32246;P13500;O14879;Q8IYM9;P19838;P05161;P29728;Q96AZ6;P20592	Q9Y6G5;P42685;P19838;Q86VP1;Q9UMW8;P02786;Q9UPY8;P09913;P09914;O14879;P09619;P19838;P05161	P09914;P05412;O15111;P09913;Q9UMW8;P06241;P25963;P27986;O14920;P41279;P19838;Q06124;Q12913;P01100;Q13239;P61769;P05161;O75688;O75369;P41240;P62993;O14879;Q9Y6K9;P41226;O60573;Q8NFZ5;P18031;Q9Y4K3	R-HSA-936462;R-HSA-6785895;R-HSA-8984963;R-HSA-8950405;R-HSA-1369114;R-HSA-9606784;R-HSA-450325;R-HSA-9758604;R-HSA-9605259;R-HSA-912685;R-HSA-8950441;R-HSA-8983983;R-HSA-1031716;R-HSA-1168445;R-HSA-451634;R-HSA-8983996;R-HSA-9750946;R-HSA-8950453;R-HSA-8937654;R-HSA-507719;R-HSA-8984012;R-HSA-9750226;R-HSA-451649;R-HSA-8984014;R-HSA-8984001;R-HSA-8950210;R-HSA-5684250;R-HSA-5684248;R-HSA-9680348…
R-HSA-1236975	Antigen processing-Cross presentation	5	109	0.00937796	0.00474964	0.121061	8	22	0.00157842	9606	Homo sapiens	P06702;P06756;P05109;P04839;Q9UBG0	P06702;P06756;P05109;P04839;Q9UBG0	R-HSA-8863895;R-HSA-1236967;R-HSA-1236939;R-HSA-1236955;R-HSA-1236958;R-HSA-1236940;R-HSA-1236956;R-HSA-1236941				R-HSA-6784160;R-HSA-8937654
R-HSA-5602358	Diseases associated with the TLR signaling cascade	3	34	0.00292523	0.00484246	0.121061	6	15	0.00107619	9606	Homo sapiens	P06702;P05109;P19838	P06702;P05109;P19838	R-HSA-5228811;R-HSA-5602353;R-HSA-5602672;R-HSA-5602383;R-HSA-9630921;R-HSA-5602606				R-HSA-5432849
R-HSA-5260271	Diseases of Immune System	3	34	0.00292523	0.00484246	0.121061	6	15	0.00107619	9606	Homo sapiens	P06702;P05109;P19838	P06702;P05109;P19838	R-HSA-5228811;R-HSA-5602353;R-HSA-5602672;R-HSA-5602383;R-HSA-9630921;R-HSA-5602606	P06702;P05109;P19838	Q86VP1;P19838	Q9Y6K9;O15111;O14920	R-HSA-5228811;R-HSA-5602353;R-HSA-5602672;R-HSA-5228840;R-HSA-5262921;R-HSA-5602383;R-HSA-9630921;R-HSA-5602606
R-HSA-193692	Regulated proteolysis of p75NTR	2	11	0.000946399	0.00546873	0.131249	2	5	0.000358732	9606	Homo sapiens	P19838;Q96BI3	P19838;Q96BI3	R-HSA-193682;R-HSA-193700	P06702;P05109;P19838	Q86VP1;P19838	Q9Y6K9;O15111;O14920	R-HSA-5228811;R-HSA-5602353;R-HSA-5602672;R-HSA-5228840;R-HSA-5262921;R-HSA-5602383;R-HSA-9630921;R-HSA-5602606
R-HSA-210990	PECAM1 interactions	2	12	0.00103244	0.00646655	0.148731	2	7	0.000502224	9606	Homo sapiens	P06756;P07947	P06756;P07947	R-HSA-210291;R-HSA-210304		P61916	16113	R-HSA-265443
R-HSA-446193	Biosynthesis of the N-glycan precursor (dolichol lipid-linked oligosaccharide, LLO) and transfer to a nascent protein	4	78	0.00671083	0.00777403	0.171029	4	55	0.00394605	9606	Homo sapiens	Q9H8P0;P51606;Q9BVK2;A2VDF0	Q9H8P0;P51606;Q9BVK2;A2VDF0	R-HSA-6803761;R-HSA-4419979;R-HSA-6787677;R-HSA-446189	Q15646;Q8IYM9;P29728;Q9Y6K5	P02786	P61769	R-HSA-1031716
R-HSA-1428517	The citric acid (TCA) cycle and respiratory electron transport	6	178	0.0153145	0.0088041	0.177225	13	64	0.00459176	9606	Homo sapiens	Q99643;O43674;Q5RI15;P03915;P03928;P56381	Q99643;O43674;Q5RI15;P03915;P03928;P56381	R-HSA-164834;R-HSA-164832;R-HSA-6799202;R-HSA-164840;R-HSA-6799179;R-HSA-163214;R-HSA-6799178;R-HSA-163213;R-HSA-6799191;R-HSA-70994;R-HSA-163217;R-HSA-6799197;R-HSA-6799196				R-HSA-5228811;R-HSA-9630921
R-HSA-4724325	Defective ALG8 causes CDG-1h	1	1	8.60363e-05	0.00984581	0.177225	1	1	7.17463e-05	9606	Homo sapiens	Q9BVK2	Q9BVK2	R-HSA-4724330		P61916	16113	R-HSA-5682111
R-HSA-4755579	Defective SRD5A3 causes SRD5A3-CDG, KHRZ	1	1	8.60363e-05	0.00984581	0.177225	1	1	7.17463e-05	9606	Homo sapiens	Q9H8P0	Q9H8P0	R-HSA-4755572		P05109;P06702	P35228	R-HSA-9636261
R-HSA-2206290	MPS IV - Morquio syndrome A	1	1	8.60363e-05	0.00984581	0.177225	1	1	7.17463e-05	9606	Homo sapiens	P34059	P34059	R-HSA-2263490		P09619	P16234	R-HSA-9674398
R-HSA-1660662	Glycosphingolipid metabolism	3	46	0.00395767	0.0110126	0.187214	4	32	0.00229588	9606	Homo sapiens	P17900;Q5TA50;Q6UWV6	P17900;Q5TA50;Q6UWV6	R-HSA-1605595;R-HSA-1605717;R-HSA-1640164;R-HSA-5339535		P09619	P16234	R-HSA-9674408
R-HSA-428157	Sphingolipid metabolism	4	91	0.0078293	0.0130707	0.222202	5	65	0.00466351	9606	Homo sapiens	P17900;Q5TA50;Q53FV1;Q6UWV6	P17900;Q5TA50;Q53FV1;Q6UWV6	R-HSA-1605595;R-HSA-428127;R-HSA-1605717;R-HSA-1640164;R-HSA-5339535		P09619	P16234	R-HSA-9674408;R-HSA-9674398
R-HSA-163210	Formation of ATP by chemiosmotic coupling	2	18	0.00154865	0.014001	0.224015	3	3	0.000215239	9606	Homo sapiens	P03928;P56381	P03928;P56381	R-HSA-164834;R-HSA-164832;R-HSA-164840				R-HSA-5339713
R-HSA-5602498	MyD88 deficiency (TLR2/4)	2	19	0.00163469	0.0155005	0.248007	2	2	0.000143493	9606	Homo sapiens	P06702;P05109	P06702;P05109	R-HSA-5602383;R-HSA-5602606				R-HSA-4827388;R-HSA-4839635;R-HSA-4839634;R-HSA-4839638
R-HSA-5603041	IRAK4 deficiency (TLR2/4)	2	20	0.00172073	0.0170657	0.255985	2	2	0.000143493	9606	Homo sapiens	P06702;P05109	P06702;P05109	R-HSA-5602353;R-HSA-5602672				R-HSA-4827388
R-HSA-389513	CTLA4 inhibitory signaling	2	21	0.00180676	0.0186953	0.261734	5	5	0.000358732	9606	Homo sapiens	P07947;Q15173	P07947;Q15173	R-HSA-388833;R-HSA-388829;R-HSA-389532;R-HSA-390329;R-HSA-388809				R-HSA-4839635
R-HSA-5686938	Regulation of TLR by endogenous ligand	2	21	0.00180676	0.0186953	0.261734	1	12	0.000860956	9606	Homo sapiens	P06702;P05109	P06702;P05109	R-HSA-5432849				R-HSA-4839638
R-HSA-611105	Respiratory electron transport	4	103	0.00886174	0.0196219	0.274707	9	19	0.00136318	9606	Homo sapiens	Q99643;O43674;Q5RI15;P03915	Q99643;O43674;Q5RI15;P03915	R-HSA-6799191;R-HSA-163217;R-HSA-6799202;R-HSA-6799197;R-HSA-6799196;R-HSA-6799179;R-HSA-163214;R-HSA-6799178;R-HSA-163213				R-HSA-4839634
R-HSA-446219	Synthesis of substrates in N-glycan biosythesis	3	63	0.00542029	0.0250932	0.293066	3	41	0.0029416	9606	Homo sapiens	Q9H8P0;P51606;A2VDF0	Q9H8P0;P51606;A2VDF0	R-HSA-6803761;R-HSA-4419979;R-HSA-6787677	O00626;P32246;P13500;P01024	P13500;P32246	P13501	R-HSA-373061;R-HSA-444647;R-HSA-443986;R-HSA-373073;R-HSA-964811
R-HSA-1855204	Synthesis of IP3 and IP4 in the cytosol	2	26	0.00223694	0.0277598	0.293066	2	12	0.000860956	9606	Homo sapiens	P23677;Q15147	P23677;Q15147	R-HSA-1855177;R-HSA-1855153				R-HSA-195283;R-HSA-195318;R-HSA-195287;R-HSA-195300
R-HSA-166058	MyD88:MAL(TIRAP) cascade initiated on plasma membrane	4	115	0.00989418	0.0278993	0.293066	28	76	0.00545272	9606	Homo sapiens	Q9UMW8;P06702;P05109;P19838	Q9UMW8;P06702;P05109;P19838	R-HSA-166082;R-HSA-2201316;R-HSA-166091;R-HSA-2201322;R-HSA-5684250;R-HSA-166286;R-HSA-5684248;R-HSA-166284;R-HSA-2559414;R-HSA-9761344;R-HSA-2262775;R-HSA-166362;R-HSA-9758604;R-HSA-9630923;R-HSA-166363;R-HSA-2262777;R-HSA-168166;R-HSA-5684275;R-HSA-166119;R-HSA-5684273;R-HSA-937059;R-HSA-937022;R-HSA-5684261;R-HSA-451634;R-HSA-937079;R-HSA-166072;R-HSA-5684267;R-HSA-9773803				R-HSA-8863895;R-HSA-1236939;R-HSA-1236955;R-HSA-1236940;R-HSA-1236941
R-HSA-168188	Toll Like Receptor TLR6:TLR2 Cascade	4	115	0.00989418	0.0278993	0.293066	28	78	0.00559621	9606	Homo sapiens	Q9UMW8;P06702;P05109;P19838	Q9UMW8;P06702;P05109;P19838	R-HSA-166082;R-HSA-2201316;R-HSA-166091;R-HSA-2201322;R-HSA-5684250;R-HSA-166286;R-HSA-5684248;R-HSA-166284;R-HSA-2559414;R-HSA-9761344;R-HSA-2262775;R-HSA-166362;R-HSA-9758604;R-HSA-9630923;R-HSA-166363;R-HSA-2262777;R-HSA-168166;R-HSA-5684275;R-HSA-166119;R-HSA-5684273;R-HSA-937059;R-HSA-937022;R-HSA-5684261;R-HSA-451634;R-HSA-937079;R-HSA-166072;R-HSA-5684267;R-HSA-9773803				R-HSA-183122;R-HSA-173745;R-HSA-183126;R-HSA-174551;R-HSA-183130;R-HSA-173754;R-HSA-173739;R-HSA-981539;R-HSA-173740
R-HSA-9660826	Purinergic signaling in leishmaniasis infection	2	27	0.00232298	0.0297468	0.293066	4	23	0.00165017	9606	Homo sapiens	P19838;P01024	P19838;P01024	R-HSA-444647;R-HSA-9603905;R-HSA-9665524;R-HSA-448703				R-HSA-1630304
R-HSA-9664424	Cell recruitment (pro-inflammatory response)	2	27	0.00232298	0.0297468	0.293066	4	23	0.00165017	9606	Homo sapiens	P19838;P01024	P19838;P01024	R-HSA-444647;R-HSA-9603905;R-HSA-9665524;R-HSA-448703		P02786	P02768	R-HSA-9794444;R-HSA-9794475
R-HSA-168179	Toll Like Receptor TLR1:TLR2 Cascade	4	118	0.0101523	0.0302487	0.293066	28	78	0.00559621	9606	Homo sapiens	Q9UMW8;P06702;P05109;P19838	Q9UMW8;P06702;P05109;P19838	R-HSA-166082;R-HSA-2201316;R-HSA-166091;R-HSA-2201322;R-HSA-5684250;R-HSA-166286;R-HSA-5684248;R-HSA-166284;R-HSA-2559414;R-HSA-9761344;R-HSA-2262775;R-HSA-166362;R-HSA-9758604;R-HSA-9630923;R-HSA-166363;R-HSA-2262777;R-HSA-168166;R-HSA-5684275;R-HSA-166119;R-HSA-5684273;R-HSA-937059;R-HSA-937022;R-HSA-5684261;R-HSA-451634;R-HSA-937079;R-HSA-166072;R-HSA-5684267;R-HSA-9773803	Q9UMW8;P06702;P05109;P19838	Q9Y6G5;Q86VP1;Q9UPY8;P19838;P19838;P05161	P41279;P01100;Q9Y6K9;P05412;P19838;O15111;Q9UMW8;Q8NFZ5;Q9Y4K3;O14920	R-HSA-166082;R-HSA-2201316;R-HSA-9750226;R-HSA-451649;R-HSA-166091;R-HSA-168136;R-HSA-2201322;R-HSA-5684250;R-HSA-166286;R-HSA-936963;R-HSA-5684248;R-HSA-166284;R-HSA-2559414;R-HSA-450325;R-HSA-9761344;R-HSA-5609665;R-HSA-9749505;R-HSA-2262775;R-HSA-9757954;R-HSA-166869;R-HSA-166362;R-HSA-9758604;R-HSA-9630923;R-HSA-166363;R-HSA-2262777;R-HSA-9749494;R-HSA-168166;R-HSA-5684275;R-HSA-166119;R-HSA-…
R-HSA-181438	Toll Like Receptor 2 (TLR2) Cascade	4	118	0.0101523	0.0302487	0.293066	28	80	0.0057397	9606	Homo sapiens	Q9UMW8;P06702;P05109;P19838	Q9UMW8;P06702;P05109;P19838	R-HSA-166082;R-HSA-2201316;R-HSA-166091;R-HSA-2201322;R-HSA-5684250;R-HSA-166286;R-HSA-5684248;R-HSA-166284;R-HSA-2559414;R-HSA-9761344;R-HSA-2262775;R-HSA-166362;R-HSA-9758604;R-HSA-9630923;R-HSA-166363;R-HSA-2262777;R-HSA-168166;R-HSA-5684275;R-HSA-166119;R-HSA-5684273;R-HSA-937059;R-HSA-937022;R-HSA-5684261;R-HSA-451634;R-HSA-937079;R-HSA-166072;R-HSA-5684267;R-HSA-9773803				R-HSA-448703
R-HSA-446203	Asparagine N-linked glycosylation	7	305	0.0262411	0.0323919	0.293066	16	133	0.00954226	9606	Homo sapiens	P26572;Q9H8P0;P51606;Q9UBR2;Q9BVK2;A2VDF0;P53634	P26572;Q9H8P0;P51606;Q9UBR2;Q9BVK2;A2VDF0;P53634	R-HSA-5694418;R-HSA-203973;R-HSA-5694417;R-HSA-4419979;R-HSA-5694527;R-HSA-5694428;R-HSA-204008;R-HSA-446189;R-HSA-5694522;R-HSA-964768;R-HSA-5694439;R-HSA-6803761;R-HSA-5694446;R-HSA-6787677;R-HSA-5694441;R-HSA-5694409	Q9UMW8;P06702;P05109;P19838	Q9Y6G5;Q86VP1;Q9UPY8;P19838;P19838;P05161	P41279;P01100;Q9Y6K9;P05412;P19838;O15111;Q9UMW8;Q8NFZ5;Q9Y4K3;O14920	R-HSA-166082;R-HSA-2201316;R-HSA-9750226;R-HSA-451649;R-HSA-166091;R-HSA-168136;R-HSA-2201322;R-HSA-5684250;R-HSA-166286;R-HSA-936963;R-HSA-5684248;R-HSA-166284;R-HSA-2559414;R-HSA-450325;R-HSA-9761344;R-HSA-5609665;R-HSA-9749505;R-HSA-2262775;R-HSA-9757954;R-HSA-166869;R-HSA-166362;R-HSA-9758604;R-HSA-9630923;R-HSA-166363;R-HSA-2262777;R-HSA-9749494;R-HSA-168166;R-HSA-5684275;R-HSA-166119;R-HSA-…
R-HSA-8951664	Neddylation	6	248	0.021337	0.0372607	0.293066	21	44	0.00315684	9606	Homo sapiens	Q58WW2;Q9GZQ3;Q86VX2;Q9Y6G5;O60826;Q9NWX5	Q58WW2;Q9GZQ3;Q86VX2;Q9Y6G5;O60826;Q9NWX5	R-HSA-8956040;R-HSA-8956200;R-HSA-8955241;R-HSA-8956106;R-HSA-8952618;R-HSA-8952620;R-HSA-8952044;R-HSA-8956045;R-HSA-8955245;R-HSA-8956099;R-HSA-8956103;R-HSA-8952039;R-HSA-8955289;R-HSA-9755303;R-HSA-8952638;R-HSA-8952639;R-HSA-8952625;R-HSA-8952626;R-HSA-8955285;R-HSA-8952630;R-HSA-8952631	Q9UMW8;P06702;P05109;P19838	Q9Y6G5;Q86VP1;Q9UPY8;P19838;P19838;P05161	P41279;P01100;Q9Y6K9;P05412;P19838;O15111;Q9UMW8;Q8NFZ5;Q9Y4K3;O14920	R-HSA-166082;R-HSA-2201316;R-HSA-9750226;R-HSA-451649;R-HSA-166091;R-HSA-168136;R-HSA-2201322;R-HSA-5684250;R-HSA-166286;R-HSA-936963;R-HSA-5684248;R-HSA-166284;R-HSA-2559414;R-HSA-450325;R-HSA-9761344;R-HSA-5609665;R-HSA-9749505;R-HSA-2262775;R-HSA-9757954;R-HSA-166869;R-HSA-166362;R-HSA-9758604;R-HSA-9630923;R-HSA-166363;R-HSA-2262777;R-HSA-9749494;R-HSA-168166;R-HSA-5684275;R-HSA-166119;R-HSA-…
R-HSA-8949613	Cristae formation	2	31	0.00266713	0.0382319	0.293066	1	2	0.000143493	9606	Homo sapiens	P03928;P56381	P03928;P56381	R-HSA-8949580				R-HSA-5694428;R-HSA-5694522
R-HSA-5694530	Cargo concentration in the ER	2	33	0.0028392	0.0427798	0.293066	2	12	0.000860956	9606	Homo sapiens	Q9UBR2;P53634	Q9UBR2;P53634	R-HSA-5694428;R-HSA-5694522	Q9UMW8;P06702;P05109;P19838	Q9Y6G5;Q86VP1;Q9UPY8;P19838;P19838;P05161	P41279;P01100;Q9Y6K9;P05412;P19838;O15111;Q9UMW8;Q8NFZ5;Q9Y4K3;O14920	R-HSA-166082;R-HSA-2201316;R-HSA-9750226;R-HSA-451649;R-HSA-166091;R-HSA-168136;R-HSA-2201322;R-HSA-5684250;R-HSA-166286;R-HSA-936963;R-HSA-5684248;R-HSA-166284;R-HSA-2559414;R-HSA-450325;R-HSA-9761344;R-HSA-5609665;R-HSA-9749505;R-HSA-2262775;R-HSA-9757954;R-HSA-166869;R-HSA-166362;R-HSA-9758604;R-HSA-9630923;R-HSA-166363;R-HSA-2262777;R-HSA-9749494;R-HSA-168166;R-HSA-5684275;R-HSA-166119;R-HSA-…
R-HSA-449147	Signaling by Interleukins	9	470	0.0404371	0.0440788	0.293066	62	505	0.0362319	9606	Homo sapiens	Q9UMW8;O00626;Q14213;P07947;P19838;P02778;P32246;P13500;Q96F46	Q9UMW8;O00626;Q14213;P07947;P19838;P02778;P32246;P13500;Q96F46	R-HSA-6785895;R-HSA-8950537;R-HSA-5678544;R-HSA-447246;R-HSA-8984963;R-HSA-8950405;R-HSA-8983835;R-HSA-8983834;R-HSA-9758604;R-HSA-879917;R-HSA-8950441;R-HSA-448421;R-HSA-209063;R-HSA-209061;R-HSA-8983983;R-HSA-2730894;R-HSA-8983841;R-HSA-8983845;R-HSA-448427;R-HSA-451634;R-HSA-8983996;R-HSA-8983870;R-HSA-448703;R-HSA-8950453;R-HSA-8937654;R-HSA-8984012;R-HSA-6784160;R-HSA-8984014;R-HSA-8984001;R…		P09619	Q14451	R-HSA-1306953
R-HSA-9683701	Translation of Structural Proteins	2	34	0.00292523	0.0451259	0.293066	2	37	0.00265461	9606	Homo sapiens	P26572;Q8N3A8	P26572;Q8N3A8	R-HSA-9683648;R-HSA-9686061	Q9UMW8;P19838	Q86VP1;P19838;P05161	Q9Y6K9;O15111;O14920;Q9UMW8	R-HSA-9749494;R-HSA-9761344;R-HSA-168166;R-HSA-5609665;R-HSA-9749505;R-HSA-9750946;R-HSA-9750226;R-HSA-9757954;R-HSA-9758604;R-HSA-9630923;R-HSA-9773803
R-HSA-375276	Peptide ligand-binding receptors	5	198	0.0170352	0.0475174	0.293066	5	83	0.00595494	9606	Homo sapiens	O00626;P02778;P32246;P13500;P01024	O00626;P02778;P32246;P13500;P01024	R-HSA-444647;R-HSA-443986;R-HSA-373073;R-HSA-964811;R-HSA-374248		P61916	16113	R-HSA-265443
R-HSA-936440	Negative regulators of DDX58/IFIH1 signaling	2	35	0.00301127	0.0475187	0.293066	3	13	0.000932702	9606	Homo sapiens	P05161;Q86VP1	P05161;Q86VP1	R-HSA-936462;R-HSA-937337;R-HSA-936563		P61916	16113	R-HSA-192417
R-HSA-173736	Alternative complement activation	1	5	0.000430182	0.0482773	0.293066	9	9	0.000645717	9606	Homo sapiens	P01024	P01024	R-HSA-183122;R-HSA-173745;R-HSA-183126;R-HSA-174551;R-HSA-183130;R-HSA-173754;R-HSA-173739;R-HSA-981539;R-HSA-173740				R-HSA-6798528;R-HSA-6798474
R-HSA-8866376	Reelin signalling pathway	1	5	0.000430182	0.0482773	0.293066	4	4	0.000286985	9606	Homo sapiens	P98155	P98155	R-HSA-8855237;R-HSA-8854466;R-HSA-8855232;R-HSA-8855259		P61916	16113	R-HSA-349638
R-HSA-964739	N-glycan trimming and elongation in the cis-Golgi	1	5	0.000430182	0.0482773	0.293066	1	5	0.000358732	9606	Homo sapiens	P26572	P26572	R-HSA-964768				R-HSA-5660622
R-HSA-8964043	Plasma lipoprotein clearance	2	37	0.00318334	0.0524394	0.293066	7	35	0.00251112	9606	Homo sapiens	P61916;P98155	P61916;P98155	R-HSA-8855111;R-HSA-8876484;R-HSA-8854628;R-HSA-8854462;R-HSA-8855131;R-HSA-8855130;R-HSA-8876472				R-HSA-6803761
R-HSA-168928	DDX58/IFIH1-mediated induction of interferon-alpha/beta	3	86	0.00739912	0.0543565	0.293066	6	53	0.00380255	9606	Homo sapiens	P19838;P05161;Q86VP1	P19838;P05161;Q86VP1	R-HSA-936462;R-HSA-168166;R-HSA-168935;R-HSA-937337;R-HSA-936563;R-HSA-168140				R-HSA-70577
R-HSA-8964046	VLDL clearance	1	6	0.000516218	0.0576517	0.293066	1	3	0.000215239	9606	Homo sapiens	P98155	P98155	R-HSA-8854462		P61916	16113	R-HSA-216723;R-HSA-216756;R-HSA-349657
R-HSA-5660668	CLEC7A/inflammasome pathway	1	6	0.000516218	0.0576517	0.293066	1	4	0.000286985	9606	Homo sapiens	P19838	P19838	R-HSA-5660622				R-HSA-2263490
R-HSA-446199	Synthesis of Dolichyl-phosphate	1	6	0.000516218	0.0576517	0.293066	1	5	0.000358732	9606	Homo sapiens	Q9H8P0	Q9H8P0	R-HSA-4419979				R-HSA-9626848;R-HSA-5668629
R-HSA-6787639	GDP-fucose biosynthesis	1	6	0.000516218	0.0576517	0.293066	1	7	0.000502224	9606	Homo sapiens	A2VDF0	A2VDF0	R-HSA-6787677		P02786	P61769	R-HSA-9637635
R-HSA-389599	Alpha-oxidation of phytanate	1	6	0.000516218	0.0576517	0.293066	1	7	0.000502224	9606	Homo sapiens	O14832	O14832	R-HSA-389639		P09619	P16234	R-HSA-9674408;R-HSA-9674398
R-HSA-9683686	Maturation of spike protein	1	6	0.000516218	0.0576517	0.293066	1	8	0.00057397	9606	Homo sapiens	P26572	P26572	R-HSA-9683648				R-HSA-168166;R-HSA-168140
R-HSA-166016	Toll Like Receptor 4 (TLR4) Cascade	4	147	0.0126473	0.0588754	0.293066	28	107	0.00767685	9606	Homo sapiens	Q9UMW8;P06702;P05109;P19838	Q9UMW8;P06702;P05109;P19838	R-HSA-166082;R-HSA-2201316;R-HSA-166091;R-HSA-2201322;R-HSA-5684250;R-HSA-166286;R-HSA-5684248;R-HSA-166284;R-HSA-2559414;R-HSA-9761344;R-HSA-2262775;R-HSA-166362;R-HSA-9758604;R-HSA-9630923;R-HSA-166363;R-HSA-2262777;R-HSA-168166;R-HSA-5684275;R-HSA-166119;R-HSA-5684273;R-HSA-937059;R-HSA-937022;R-HSA-5684261;R-HSA-451634;R-HSA-937079;R-HSA-166072;R-HSA-5684267;R-HSA-9773803		Q86VP1;P19838	O15111;O14920	R-HSA-5262921
R-HSA-9696273	RND1 GTPase cycle	2	42	0.00361352	0.0654797	0.293066	1	2	0.000143493	9606	Homo sapiens	Q96J88;P02786	Q96J88;P02786	R-HSA-9696271				R-HSA-5694439;R-HSA-5694418;R-HSA-203973;R-HSA-5694417;R-HSA-5694446;R-HSA-5694527;R-HSA-204008;R-HSA-5694522;R-HSA-5694441;R-HSA-5694409
R-HSA-5603029	IkBA variant leads to EDA-ID	1	7	0.000602254	0.0669347	0.293066	2	2	0.000143493	9606	Homo sapiens	P19838	P19838	R-HSA-5228811;R-HSA-9630921	P09619;Q15173	Q15173	P46695	R-HSA-2316434;R-HSA-8857925;R-HSA-6811472;R-HSA-6811504;R-HSA-6811454
R-HSA-174577	Activation of C3 and C5	1	7	0.000602254	0.0669347	0.293066	3	4	0.000286985	9606	Homo sapiens	P01024	P01024	R-HSA-173680;R-HSA-166817;R-HSA-173636				R-HSA-9604480;R-HSA-168140
R-HSA-9833576	CDH11 homotypic and heterotypic interactions	1	7	0.000602254	0.0669347	0.293066	1	3	0.000215239	9606	Homo sapiens	P55286	P55286	R-HSA-9833672		O60826	Q13614	R-HSA-6810030;R-HSA-6809707
R-HSA-3134963	DEx/H-box helicases activate type I IFN and inflammatory cytokines production	1	7	0.000602254	0.0669347	0.293066	1	5	0.000358732	9606	Homo sapiens	P19838	P19838	R-HSA-9604480		P09619	Q06124	R-HSA-8865994
R-HSA-9033500	TYSND1 cleaves peroxisomal proteins	1	7	0.000602254	0.0669347	0.293066	1	7	0.000502224	9606	Homo sapiens	O14832	O14832	R-HSA-9033490				R-HSA-173680;R-HSA-166817;R-HSA-173636
R-HSA-445989	TAK1-dependent IKK and NF-kappa-B activation	2	45	0.00387163	0.0737688	0.293066	5	17	0.00121969	9606	Homo sapiens	Q9UMW8;P19838	Q9UMW8;P19838	R-HSA-168166;R-HSA-9761344;R-HSA-9758604;R-HSA-9630923;R-HSA-9773803		P61916	16113	R-HSA-8951850;R-HSA-196086;R-HSA-193054
R-HSA-9017802	Noncanonical activation of NOTCH3	1	8	0.00068829	0.076127	0.293066	1	2	0.000143493	9606	Homo sapiens	Q96BI3	Q96BI3	R-HSA-9017817		P09619	P19174	R-HSA-167684;R-HSA-167674
R-HSA-446210	Synthesis of UDP-N-acetyl-glucosamine	1	8	0.00068829	0.076127	0.293066	1	7	0.000502224	9606	Homo sapiens	P51606	P51606	R-HSA-6803761		P02786	P02768	R-HSA-9757574;R-HSA-9762343;R-HSA-9762345;R-HSA-9757578
R-HSA-73887	Death Receptor Signaling	4	161	0.0138518	0.0764979	0.293066	10	119	0.00853781	9606	Homo sapiens	P19838;Q96BI3;Q86VP1;Q13077	P19838;Q96BI3;Q86VP1;Q13077	R-HSA-193682;R-HSA-5634228;R-HSA-5693108;R-HSA-5357780;R-HSA-193700;R-HSA-5634221;R-HSA-193691;R-HSA-5693055;R-HSA-193705;R-HSA-205112		P19838	O00255	R-HSA-5672304
R-HSA-1483249	Inositol phosphate metabolism	2	48	0.00412974	0.082374	0.293066	2	54	0.0038743	9606	Homo sapiens	P23677;Q15147	P23677;Q15147	R-HSA-1855177;R-HSA-1855153		P09619	P19174	R-HSA-1251922;R-HSA-1251944
R-HSA-9609507	Protein localization	4	166	0.014282	0.0833693	0.293066	13	53	0.00380255	9606	Homo sapiens	Q9Y584;Q9UJS0;Q9NR77;O14832	Q9Y584;Q9UJS0;Q9NR77;O14832	R-HSA-9033514;R-HSA-1268022;R-HSA-1307803;R-HSA-1955380;R-HSA-1299481;R-HSA-9603775;R-HSA-9603804;R-HSA-1299484;R-HSA-9033240;R-HSA-9033232;R-HSA-9603784;R-HSA-9033490;R-HSA-9033238		P09619	P19174	R-HSA-9034796;R-HSA-9034855
R-HSA-448706	Interleukin-1 processing	1	9	0.000774327	0.0852295	0.293066	1	5	0.000358732	9606	Homo sapiens	P19838	P19838	R-HSA-448703		P02786;P09619	P21926	R-HSA-1297275
R-HSA-168898	Toll-like Receptor Cascades	4	170	0.0146262	0.0890786	0.293066	29	198	0.0142058	9606	Homo sapiens	Q9UMW8;P06702;P05109;P19838	Q9UMW8;P06702;P05109;P19838	R-HSA-166082;R-HSA-5432849;R-HSA-2201316;R-HSA-166091;R-HSA-2201322;R-HSA-5684250;R-HSA-166286;R-HSA-5684248;R-HSA-166284;R-HSA-2559414;R-HSA-9761344;R-HSA-2262775;R-HSA-166362;R-HSA-9758604;R-HSA-9630923;R-HSA-166363;R-HSA-2262777;R-HSA-168166;R-HSA-5684275;R-HSA-166119;R-HSA-5684273;R-HSA-937059;R-HSA-937022;R-HSA-5684261;R-HSA-451634;R-HSA-937079;R-HSA-166072;R-HSA-5684267;R-HSA-9773803		P09619	P19174	R-HSA-9026894;R-HSA-9026531
R-HSA-3928665	EPH-ephrin mediated repulsion of cells	2	51	0.00438785	0.09127	0.293066	6	9	0.000645717	9606	Homo sapiens	P07947;Q96BI3	P07947;Q96BI3	R-HSA-4093327;R-HSA-3928607;R-HSA-3928604;R-HSA-3928642;R-HSA-3928656;R-HSA-3928628		P02786;P19838	P02768;Q92887	R-HSA-9661425;R-HSA-5679041;R-HSA-9661432
R-HSA-70635	Urea cycle	1	10	0.000860363	0.0942431	0.293066	1	8	0.00057397	9606	Homo sapiens	P00966	P00966	R-HSA-70577	P19838	P19838	P25963	R-HSA-209536;R-HSA-193691;R-HSA-193705
R-HSA-5357905	Regulation of TNFR1 signaling	2	52	0.00447389	0.0942958	0.293066	4	41	0.0029416	9606	Homo sapiens	Q86VP1;Q13077	Q86VP1;Q13077	R-HSA-5634228;R-HSA-5693108;R-HSA-5634221;R-HSA-5693055				R-HSA-9696266
R-HSA-1280218	Adaptive Immune System	13	879	0.0756259	0.0948004	0.293066	32	264	0.018941	9606	Homo sapiens	P06702;P06756;P07947;P05109;P04839;Q9NWX5;P53634;P19838;Q15173;P09668;Q9UBG0;P01024;Q8NHJ6	P06702;P06756;P07947;P05109;P04839;Q9NWX5;P53634;P19838;Q15173;P09668;Q9UBG0;P01024;Q8NHJ6	R-HSA-199043;R-HSA-1236955;R-HSA-388809;R-HSA-1236958;R-HSA-2130349;R-HSA-1236956;R-HSA-8863895;R-HSA-1168640;R-HSA-1168643;R-HSA-1168642;R-HSA-388829;R-HSA-1236939;R-HSA-389532;R-HSA-388831;R-HSA-199518;R-HSA-1236940;R-HSA-1236941;R-HSA-388833;R-HSA-983147;R-HSA-5607728;R-HSA-2730894;R-HSA-2130504;R-HSA-1168633;R-HSA-983140;R-HSA-202541;R-HSA-1168638;R-HSA-2130706;R-HSA-1236967;R-HSA-5607724;R-H…				R-HSA-9604480
R-HSA-9020956	Interleukin-27 signaling	1	11	0.000946399	0.103169	0.293066	11	20	0.00143493	9606	Homo sapiens	Q14213	Q14213	R-HSA-8950441;R-HSA-8950537;R-HSA-448421;R-HSA-8950398;R-HSA-8950210;R-HSA-8950387;R-HSA-8950340;R-HSA-8950485;R-HSA-448427;R-HSA-8950518;R-HSA-8950342				R-HSA-5694418;R-HSA-203973;R-HSA-5694417;R-HSA-5694527;R-HSA-5694428;R-HSA-204008;R-HSA-446189;R-HSA-5694522;R-HSA-5694439;R-HSA-6803761;R-HSA-5694446;R-HSA-5694441;R-HSA-5694409
R-HSA-9013700	NOTCH4 Activation and Transmission of Signal to the Nucleus	1	11	0.000946399	0.103169	0.293066	1	5	0.000358732	9606	Homo sapiens	Q96BI3	Q96BI3	R-HSA-9604294	P19838	P19838;P19838	Q8NFZ5;P41279;P19838	R-HSA-5684261;R-HSA-451634;R-HSA-5684275;R-HSA-5684273;R-HSA-451649;R-HSA-5684250;R-HSA-5684267;R-HSA-5684248
R-HSA-193048	Androgen biosynthesis	1	11	0.000946399	0.103169	0.293066	1	10	0.000717463	9606	Homo sapiens	Q9H8P0	Q9H8P0	R-HSA-9705714		P09619	P19174	R-HSA-212706;R-HSA-212713
R-HSA-2206281	Mucopolysaccharidoses	1	11	0.000946399	0.103169	0.293066	1	22	0.00157842	9606	Homo sapiens	P34059	P34059	R-HSA-2263490	Q9UMW8;P06702;P05109;P19838	Q9Y6G5;Q86VP1;Q9UPY8;P19838;P09619;P19838;P05161	P41279;P01100;Q9Y6K9;P05412;P19838;O15111;Q9UMW8;Q8NFZ5;Q06124;Q9Y4K3;O14920	R-HSA-166082;R-HSA-2201316;R-HSA-9750226;R-HSA-451649;R-HSA-166091;R-HSA-168136;R-HSA-2201322;R-HSA-5684250;R-HSA-166286;R-HSA-936963;R-HSA-5684248;R-HSA-166284;R-HSA-2559414;R-HSA-450325;R-HSA-9761344;R-HSA-5609665;R-HSA-9749505;R-HSA-2262775;R-HSA-9757954;R-HSA-166869;R-HSA-936985;R-HSA-166362;R-HSA-9758604;R-HSA-9630923;R-HSA-166363;R-HSA-2262777;R-HSA-9749494;R-HSA-168166;R-HSA-5684275;R-HSA-…
R-HSA-6799198	Complex I biogenesis	2	57	0.00490407	0.10984	0.293066	6	13	0.000932702	9606	Homo sapiens	O43674;P03915	O43674;P03915	R-HSA-6799191;R-HSA-6799202;R-HSA-6799197;R-HSA-6799196;R-HSA-6799179;R-HSA-6799178		O60826	Q13614	R-HSA-6809764
R-HSA-8984722	Interleukin-35 Signalling	1	12	0.00103244	0.112007	0.293066	24	26	0.0018654	9606	Homo sapiens	Q14213	Q14213	R-HSA-8984012;R-HSA-8984014;R-HSA-8984001;R-HSA-8983872;R-HSA-8984963;R-HSA-8950405;R-HSA-8983876;R-HSA-8983878;R-HSA-8983835;R-HSA-8950362;R-HSA-6809140;R-HSA-8983834;R-HSA-8983519;R-HSA-8983518;R-HSA-8984021;R-HSA-8950740;R-HSA-8984023;R-HSA-8983983;R-HSA-8983841;R-HSA-8983845;R-HSA-8983996;R-HSA-448627;R-HSA-8983870;R-HSA-8950453		Q15173	O96017	R-HSA-75809
R-HSA-9683610	Maturation of nucleoprotein	1	12	0.00103244	0.112007	0.293066	1	9	0.000645717	9606	Homo sapiens	Q8N3A8	Q8N3A8	R-HSA-9686061	P09619;Q15173	P42685;P09619;Q15173	P46695;P60484	R-HSA-2316434;R-HSA-8857925;R-HSA-199456;R-HSA-6811472;R-HSA-6811504;R-HSA-6811454
R-HSA-9762292	Regulation of CDH11 function	1	12	0.00103244	0.112007	0.293066	1	10	0.000717463	9606	Homo sapiens	P55286	P55286	R-HSA-9833672		P61916	16113	R-HSA-1369028;R-HSA-8848053;R-HSA-1454928;R-HSA-266082;R-HSA-1369052
R-HSA-8963693	Aspartate and asparagine metabolism	1	12	0.00103244	0.112007	0.293066	1	10	0.000717463	9606	Homo sapiens	Q9UJS0	Q9UJS0	R-HSA-372448				R-HSA-1236939;R-HSA-1236955;R-HSA-1236940;R-HSA-1236941
R-HSA-6794361	Neurexins and neuroligins	2	60	0.00516218	0.119469	0.293066	3	19	0.00136318	9606	Homo sapiens	O43166;O14910	O43166;O14910	R-HSA-6794354;R-HSA-6794352;R-HSA-6794349				R-HSA-1630304
R-HSA-209560	NF-kB is activated and signals survival	1	13	0.00111847	0.120759	0.293066	2	4	0.000286985	9606	Homo sapiens	P19838	P19838	R-HSA-193691;R-HSA-193705		P42685;P09619	P60484	R-HSA-8944497
R-HSA-75205	Dissolution of Fibrin Clot	1	13	0.00111847	0.120759	0.293066	3	21	0.00150667	9606	Homo sapiens	P07093	P07093	R-HSA-158800;R-HSA-158795;R-HSA-159005				R-HSA-9018758
R-HSA-2022857	Keratan sulfate degradation	1	13	0.00111847	0.120759	0.293066	1	7	0.000502224	9606	Homo sapiens	P34059	P34059	R-HSA-1630304				R-HSA-70994
R-HSA-400511	Synthesis, secretion, and inactivation of Glucose-dependent Insulinotropic Polypeptide (GIP)	1	13	0.00111847	0.120759	0.293066	1	7	0.000502224	9606	Homo sapiens	Q9Y6A9	Q9Y6A9	R-HSA-400496				R-HSA-4724330
R-HSA-75893	TNF signaling	2	61	0.00524821	0.122724	0.293066	5	58	0.00416129	9606	Homo sapiens	Q86VP1;Q13077	Q86VP1;Q13077	R-HSA-5634228;R-HSA-5693108;R-HSA-5357780;R-HSA-5634221;R-HSA-5693055				R-HSA-8956040;R-HSA-8956200;R-HSA-8956106;R-HSA-8952618;R-HSA-8952620;R-HSA-8952044;R-HSA-8956045;R-HSA-8956099;R-HSA-8956103;R-HSA-8952039;R-HSA-8955289;R-HSA-9755303;R-HSA-8952638;R-HSA-8952639;R-HSA-8952625;R-HSA-8952626;R-HSA-8955285;R-HSA-8952630;R-HSA-8952631
R-HSA-9694635	Translation of Structural Proteins	2	62	0.00533425	0.126001	0.293066	2	46	0.00330033	9606	Homo sapiens	P26572;Q8N3A8	P26572;Q8N3A8	R-HSA-9694656;R-HSA-9729279				R-HSA-6803761;R-HSA-446189
R-HSA-5467340	AXIN missense mutants destabilize the destruction complex	1	14	0.00120451	0.129426	0.293066	1	1	7.17463e-05	9606	Homo sapiens	Q15173	Q15173	R-HSA-4839734		P09619	P19174	R-HSA-5654148;R-HSA-5654224
R-HSA-5467348	Truncations of AMER1 destabilize the destruction complex	1	14	0.00120451	0.129426	0.293066	1	1	7.17463e-05	9606	Homo sapiens	Q15173	Q15173	R-HSA-4839746		P61916	16113	R-HSA-8866304
R-HSA-5467337	APC truncation mutants have impaired AXIN binding	1	14	0.00120451	0.129426	0.293066	1	1	7.17463e-05	9606	Homo sapiens	Q15173	Q15173	R-HSA-4791278				R-HSA-158800;R-HSA-158795;R-HSA-159005
R-HSA-4839748	Signaling by AMER1 mutants	1	14	0.00120451	0.129426	0.293066	1	1	7.17463e-05	9606	Homo sapiens	Q15173	Q15173	R-HSA-4839746		P09619	P19174	R-HSA-5654163;R-HSA-5654169
R-HSA-4839735	Signaling by AXIN mutants	1	14	0.00120451	0.129426	0.293066	1	1	7.17463e-05	9606	Homo sapiens	Q15173	Q15173	R-HSA-4839734				R-HSA-9017507
R-HSA-4839744	Signaling by APC mutants	1	14	0.00120451	0.129426	0.293066	1	2	0.000143493	9606	Homo sapiens	Q15173	Q15173	R-HSA-4791278				R-HSA-5672961;R-HSA-5672957
R-HSA-1268020	Mitochondrial protein import	2	65	0.00559236	0.135955	0.293066	5	14	0.00100445	9606	Homo sapiens	Q9Y584;Q9UJS0	Q9Y584;Q9UJS0	R-HSA-1268022;R-HSA-1307803;R-HSA-1955380;R-HSA-1299481;R-HSA-1299484		P09619	Q05209	R-HSA-9634391
R-HSA-4839743	Signaling by CTNNB1 phospho-site mutants	1	15	0.00129054	0.138007	0.293066	4	4	0.000286985	9606	Homo sapiens	Q15173	Q15173	R-HSA-4827388;R-HSA-4839635;R-HSA-4839634;R-HSA-4839638		P02786	P02768	R-HSA-9661419
R-HSA-5339716	Signaling by GSK3beta mutants	1	15	0.00129054	0.138007	0.293066	1	1	7.17463e-05	9606	Homo sapiens	Q15173	Q15173	R-HSA-5339713		P09619	P19174	R-HSA-593690;R-HSA-622382
R-HSA-5358751	CTNNB1 S45 mutants aren't phosphorylated	1	15	0.00129054	0.138007	0.293066	1	1	7.17463e-05	9606	Homo sapiens	Q15173	Q15173	R-HSA-4827388		P42685	P41240	R-HSA-8855375;R-HSA-203774
R-HSA-5358749	CTNNB1 S37 mutants aren't phosphorylated	1	15	0.00129054	0.138007	0.293066	1	1	7.17463e-05	9606	Homo sapiens	Q15173	Q15173	R-HSA-4839635	P06702;P05109;P19838;Q15173;Q9UBG0;P01024;P53634;Q8NHJ6	P42685;Q86VP1;P02786;P09619;P19838	P41279;P60484;P19174;P61769;P06241;P19320;Q06124;Q9Y4K3;P41240	R-HSA-199043;R-HSA-8855375;R-HSA-1236955;R-HSA-388809;R-HSA-2130349;R-HSA-8863895;R-HSA-1168640;R-HSA-1168643;R-HSA-1168642;R-HSA-392530;R-HSA-388829;R-HSA-202331;R-HSA-1236939;R-HSA-389532;R-HSA-213407;R-HSA-199518;R-HSA-213406;R-HSA-1236940;R-HSA-198941;R-HSA-1236941;R-HSA-199456;R-HSA-388833;R-HSA-983146;R-HSA-5607728;R-HSA-2730894;R-HSA-202212;R-HSA-2130504;R-HSA-1168633;R-HSA-202472;R-HSA-20…
R-HSA-5358747	CTNNB1 S33 mutants aren't phosphorylated	1	15	0.00129054	0.138007	0.293066	1	1	7.17463e-05	9606	Homo sapiens	Q15173	Q15173	R-HSA-4839634	P05161	Q9UMW8;P05161	P05161;P41226	R-HSA-5653766;R-HSA-5653780;R-HSA-5653786;R-HSA-5653754;R-HSA-5653770
R-HSA-5358752	CTNNB1 T41 mutants aren't phosphorylated	1	15	0.00129054	0.138007	0.293066	1	1	7.17463e-05	9606	Homo sapiens	Q15173	Q15173	R-HSA-4839638		P09619	P19174	R-HSA-5654167;R-HSA-5654165
R-HSA-5609975	Diseases associated with glycosylation precursor biosynthesis	1	15	0.00129054	0.138007	0.293066	1	15	0.00107619	9606	Homo sapiens	Q9H8P0	Q9H8P0	R-HSA-4755572		P61916	16113	R-HSA-174741
R-HSA-204005	COPII-mediated vesicle transport	2	68	0.00585047	0.146077	0.293066	10	16	0.00114794	9606	Homo sapiens	Q9UBR2;P53634	Q9UBR2;P53634	R-HSA-5694439;R-HSA-5694418;R-HSA-203973;R-HSA-5694417;R-HSA-5694446;R-HSA-5694527;R-HSA-204008;R-HSA-5694522;R-HSA-5694441;R-HSA-5694409		P19838	Q8IZL8	R-HSA-8856930
R-HSA-8866427	VLDLR internalisation and degradation	1	16	0.00137658	0.146505	0.293066	4	4	0.000286985	9606	Homo sapiens	P98155	P98155	R-HSA-8855111;R-HSA-8854628;R-HSA-8855131;R-HSA-8855130				R-HSA-9018746
R-HSA-5684264	MAP3K8 (TPL2)-dependent MAPK1/3 activation	1	16	0.00137658	0.146505	0.293066	7	8	0.00057397	9606	Homo sapiens	P19838	P19838	R-HSA-5684261;R-HSA-451634;R-HSA-5684275;R-HSA-5684273;R-HSA-5684250;R-HSA-5684267;R-HSA-5684248	P19838;P05161;Q86VP1	Q9Y6K5	Q7Z434	R-HSA-936462;R-HSA-168166;R-HSA-168935;R-HSA-9709842;R-HSA-937337;R-HSA-936564;R-HSA-936563;R-HSA-168140;R-HSA-168909
R-HSA-391160	Signal regulatory protein family interactions	1	16	0.00137658	0.146505	0.293066	8	10	0.000717463	9606	Homo sapiens	Q08722	Q08722	R-HSA-391157;R-HSA-391156;R-HSA-391158;R-HSA-391153;R-HSA-391168;R-HSA-391152;R-HSA-391151;R-HSA-391150		P42685	P06400	R-HSA-188390
R-HSA-1433559	Regulation of KIT signaling	1	16	0.00137658	0.146505	0.293066	3	8	0.00057397	9606	Homo sapiens	P07947	P07947	R-HSA-205319;R-HSA-1433506;R-HSA-205244		P09619	P19174	R-HSA-5654159;R-HSA-5654157
R-HSA-205043	NRIF signals cell death from the nucleus	1	16	0.00137658	0.146505	0.293066	1	7	0.000502224	9606	Homo sapiens	Q96BI3	Q96BI3	R-HSA-205112		P61916	16113	R-HSA-5358460
R-HSA-9694631	Maturation of nucleoprotein	1	16	0.00137658	0.146505	0.293066	1	14	0.00100445	9606	Homo sapiens	Q8N3A8	Q8N3A8	R-HSA-9729279	Q15173	P09619	Q06124	R-HSA-388833;R-HSA-388829;R-HSA-389532;R-HSA-390329;R-HSA-388809
R-HSA-196299	Beta-catenin phosphorylation cascade	1	17	0.00146262	0.15492	0.293066	4	4	0.000286985	9606	Homo sapiens	Q15173	Q15173	R-HSA-195283;R-HSA-195318;R-HSA-195287;R-HSA-195300		P09619	P19174	R-HSA-5655313;R-HSA-5655336
R-HSA-1810476	RIP-mediated NFkB activation via ZBP1	1	17	0.00146262	0.15492	0.293066	2	4	0.000286985	9606	Homo sapiens	P19838	P19838	R-HSA-9604480;R-HSA-168140		P61916	16113	R-HSA-5358460
R-HSA-193639	p75NTR signals via NF-kB	1	17	0.00146262	0.15492	0.293066	2	13	0.000932702	9606	Homo sapiens	P19838	P19838	R-HSA-193691;R-HSA-193705				R-HSA-158419;R-HSA-158137
R-HSA-432142	Platelet sensitization by LDL	1	17	0.00146262	0.15492	0.293066	1	9	0.000645717	9606	Homo sapiens	Q15173	Q15173	R-HSA-432143		P09619	Q06124	R-HSA-1369114
R-HSA-844456	The NLRP3 inflammasome	1	17	0.00146262	0.15492	0.293066	1	18	0.00129143	9606	Homo sapiens	P19838	P19838	R-HSA-9603905	P61916	P61916	16113;O15118	R-HSA-8876485;R-HSA-8876484;R-HSA-8865667;R-HSA-8937442;R-HSA-8876472;R-HSA-6813720;R-HSA-8876696
R-HSA-448424	Interleukin-17 signaling	2	72	0.00619461	0.159806	0.293066	10	35	0.00251112	9606	Homo sapiens	P19838;Q96F46	P19838;Q96F46	R-HSA-5684261;R-HSA-451634;R-HSA-5684275;R-HSA-447219;R-HSA-5678544;R-HSA-5684273;R-HSA-447246;R-HSA-5684250;R-HSA-5684267;R-HSA-5684248		P02786	Q9P0V3	R-HSA-9640167
R-HSA-9758274	Regulation of NF-kappa B signaling	1	18	0.00154865	0.163253	0.293066	1	11	0.000789209	9606	Homo sapiens	Q9UMW8	Q9UMW8	R-HSA-9761344		P30838	Q9NUX5	R-HSA-181450;R-HSA-176700
R-HSA-2022377	Metabolism of Angiotensinogen to Angiotensins	1	18	0.00154865	0.163253	0.293066	1	19	0.00136318	9606	Homo sapiens	Q9UBR2	Q9UBR2	R-HSA-2022381		P42685	P06400	R-HSA-113503
R-HSA-199992	trans-Golgi Network Vesicle Budding	2	74	0.00636669	0.166758	0.293066	8	19	0.00136318	9606	Homo sapiens	Q9UBR2;P02786	Q9UBR2;P02786	R-HSA-421831;R-HSA-432706;R-HSA-432707;R-HSA-432688;R-HSA-421836;R-HSA-421835;R-HSA-432712;R-HSA-421833		P32246	P04156	R-HSA-375154
R-HSA-8964038	LDL clearance	1	19	0.00163469	0.171504	0.293066	2	19	0.00136318	9606	Homo sapiens	P61916	P61916	R-HSA-8876484;R-HSA-8876472		P09619	Q12913	R-HSA-6807008
R-HSA-197264	Nicotinamide salvaging	1	19	0.00163469	0.171504	0.293066	1	12	0.000860956	9606	Homo sapiens	Q8N3A8	Q8N3A8	R-HSA-8938073		P61916	16113	R-HSA-192417
R-HSA-174824	Plasma lipoprotein assembly, remodeling, and clearance	2	76	0.00653876	0.173762	0.293066	7	85	0.00609844	9606	Homo sapiens	P61916;P98155	P61916;P98155	R-HSA-8855111;R-HSA-8876484;R-HSA-8854628;R-HSA-8854462;R-HSA-8855131;R-HSA-8855130;R-HSA-8876472		P09619	Q05209	R-HSA-1963578;R-HSA-8934465
R-HSA-9603798	Class I peroxisomal membrane protein import	1	20	0.00172073	0.179674	0.293066	3	6	0.000430478	9606	Homo sapiens	Q9NR77	Q9NR77	R-HSA-9603784;R-HSA-9603775;R-HSA-9603804	P02786	P02786	P02787;Q30201	R-HSA-917839;R-HSA-917807;R-HSA-5691154;R-HSA-917835;R-HSA-917814;R-HSA-917987
R-HSA-422085	Synthesis, secretion, and deacylation of Ghrelin	1	20	0.00172073	0.179674	0.293066	1	8	0.00057397	9606	Homo sapiens	Q9Y6A9	Q9Y6A9	R-HSA-422051				R-HSA-8863895
R-HSA-3781860	Diseases associated with N-glycosylation of proteins	1	20	0.00172073	0.179674	0.293066	1	24	0.00172191	9606	Homo sapiens	Q9BVK2	Q9BVK2	R-HSA-4724330	Q9UMW8;P06702;P05109;P19838	Q9Y6G5;Q86VP1;Q9UPY8;P19838;P09619;P19838;P05161	P41279;P01100;Q9Y6K9;P05412;P19838;O15111;Q9UMW8;Q8NFZ5;Q06124;Q9Y4K3;O14920	R-HSA-166082;R-HSA-5432849;R-HSA-2201316;R-HSA-9750226;R-HSA-451649;R-HSA-975111;R-HSA-166091;R-HSA-168136;R-HSA-2201322;R-HSA-166286;R-HSA-5684250;R-HSA-936963;R-HSA-166284;R-HSA-5684248;R-HSA-2559414;R-HSA-450325;R-HSA-5609665;R-HSA-9761344;R-HSA-9749505;R-HSA-2262775;R-HSA-9757954;R-HSA-936985;R-HSA-166869;R-HSA-9758604;R-HSA-166362;R-HSA-9630923;R-HSA-166363;R-HSA-2262777;R-HSA-177694;R-HSA-9…
R-HSA-388841	Costimulation by the CD28 family	2	78	0.00671083	0.180813	0.293066	6	35	0.00251112	9606	Homo sapiens	P07947;Q15173	P07947;Q15173	R-HSA-388833;R-HSA-388829;R-HSA-389532;R-HSA-388831;R-HSA-390329;R-HSA-388809				R-HSA-9013024
R-HSA-983169	Class I MHC mediated antigen processing & presentation	6	386	0.03321	0.184281	0.293066	12	47	0.00337208	9606	Homo sapiens	P06702;P06756;P05109;P04839;Q9UBG0;Q9NWX5	P06702;P06756;P05109;P04839;Q9UBG0;Q9NWX5	R-HSA-983147;R-HSA-1236955;R-HSA-983140;R-HSA-1236958;R-HSA-1236956;R-HSA-8863895;R-HSA-1236967;R-HSA-1236939;R-HSA-983157;R-HSA-983156;R-HSA-1236940;R-HSA-1236941		P61916	16113	R-HSA-176609
R-HSA-9772573	Late SARS-CoV-2 Infection Events	2	79	0.00679687	0.184355	0.293066	2	69	0.0049505	9606	Homo sapiens	P26572;Q8N3A8	P26572;Q8N3A8	R-HSA-9694656;R-HSA-9729279		Q86VP1	Q9Y4K3	R-HSA-936963
R-HSA-1606322	ZBP1(DAI) mediated induction of type I IFNs	1	21	0.00180676	0.187765	0.293066	2	11	0.000789209	9606	Homo sapiens	P19838	P19838	R-HSA-9604480;R-HSA-168140				R-HSA-9014449
R-HSA-381771	Synthesis, secretion, and inactivation of Glucagon-like Peptide-1 (GLP-1)	1	21	0.00180676	0.187765	0.293066	1	8	0.00057397	9606	Homo sapiens	Q9Y6A9	Q9Y6A9	R-HSA-400459		P42685	P06400	R-HSA-113503
R-HSA-445144	Signal transduction by L1	1	21	0.00180676	0.187765	0.293066	1	11	0.000789209	9606	Homo sapiens	P06756	P06756	R-HSA-374686		Q86VP1	Q9Y4K3	R-HSA-9645520;R-HSA-9645501
R-HSA-9670439	Signaling by phosphorylated juxtamembrane, extracellular and kinase domain KIT mutants	1	22	0.0018928	0.195777	0.293066	7	11	0.000789209	9606	Homo sapiens	P07947	P07947	R-HSA-9670418;R-HSA-9670417;R-HSA-9670416;R-HSA-9670426;R-HSA-9670414;R-HSA-9670413;R-HSA-9670412		Q86VP1	Q9Y4K3	R-HSA-177694
R-HSA-912631	Regulation of signaling by CBL	1	22	0.0018928	0.195777	0.293066	3	7	0.000502224	9606	Homo sapiens	P07947	P07947	R-HSA-879917;R-HSA-912629;R-HSA-912627	P19838;P01024	P19838	P08238	R-HSA-444647;R-HSA-9603905;R-HSA-9665524;R-HSA-448703;R-HSA-874087
R-HSA-5621575	CD209 (DC-SIGN) signaling	1	22	0.0018928	0.195777	0.293066	3	11	0.000789209	9606	Homo sapiens	P19838	P19838	R-HSA-5660660;R-HSA-5660666;R-HSA-5624473	P19838;P01024	P19838	P08238	R-HSA-444647;R-HSA-9603905;R-HSA-9665524;R-HSA-448703;R-HSA-874087
R-HSA-9669938	Signaling by KIT in disease	1	22	0.0018928	0.195777	0.293066	7	26	0.0018654	9606	Homo sapiens	P07947	P07947	R-HSA-9670418;R-HSA-9670417;R-HSA-9670416;R-HSA-9670426;R-HSA-9670414;R-HSA-9670413;R-HSA-9670412		Q86VP1	Q9UER7	R-HSA-9670619
R-HSA-2979096	NOTCH2 Activation and Transmission of Signal to the Nucleus	1	22	0.0018928	0.195777	0.293066	2	11	0.000789209	9606	Homo sapiens	Q96BI3	Q96BI3	R-HSA-2974731;R-HSA-157640		P09619	P18031	R-HSA-8849428;R-HSA-8849435
R-HSA-140875	Common Pathway of Fibrin Clot Formation	1	22	0.0018928	0.195777	0.293066	3	29	0.00208064	9606	Homo sapiens	P07093	P07093	R-HSA-140599;R-HSA-5602080;R-HSA-140696		P02786;P09619	P21926	R-HSA-1297275
R-HSA-71403	Citric acid cycle (TCA cycle)	1	22	0.0018928	0.195777	0.293066	1	17	0.00121969	9606	Homo sapiens	Q99643	Q99643	R-HSA-70994		Q86VP1	Q9Y4K3	R-HSA-975185
R-HSA-9678108	SARS-CoV-1 Infection	3	154	0.0132496	0.196315	0.293066	3	156	0.0111924	9606	Homo sapiens	P26572;Q8N3A8;P19838	P26572;Q8N3A8;P19838	R-HSA-9683648;R-HSA-9711058;R-HSA-9686061		Q86VP1	Q9UER7	R-HSA-9670619
R-HSA-212676	Dopamine Neurotransmitter Release Cycle	1	23	0.00197884	0.20371	0.293066	2	4	0.000286985	9606	Homo sapiens	O14910	O14910	R-HSA-5336443;R-HSA-380574		Q86VP1	Q9UER7	R-HSA-9670619
R-HSA-140837	Intrinsic Pathway of Fibrin Clot Formation	1	23	0.00197884	0.20371	0.293066	2	24	0.00172191	9606	Homo sapiens	P07093	P07093	R-HSA-158419;R-HSA-158137		Q86VP1	Q9UER7	R-HSA-9670619
R-HSA-9748787	Azathioprine ADME	1	23	0.00197884	0.20371	0.293066	1	17	0.00121969	9606	Homo sapiens	O15439	O15439	R-HSA-9750546				R-HSA-9013110
R-HSA-216083	Integrin cell surface interactions	2	85	0.00731309	0.205803	0.293066	14	55	0.00394605	9606	Homo sapiens	P06756;Q08722	P06756;Q08722	R-HSA-4085087;R-HSA-210304;R-HSA-4088218;R-HSA-4085083;R-HSA-2467436;R-HSA-265423;R-HSA-216076;R-HSA-216050;R-HSA-2752125;R-HSA-265425;R-HSA-4088264;R-HSA-2426259;R-HSA-265426;R-HSA-265427		Q86VP1	Q9Y4K3	R-HSA-936985
R-HSA-400508	Incretin synthesis, secretion, and inactivation	1	24	0.00206487	0.211565	0.293066	2	15	0.00107619	9606	Homo sapiens	Q9Y6A9	Q9Y6A9	R-HSA-400496;R-HSA-400459		P09619	P19174	R-HSA-5655247;R-HSA-5655244
R-HSA-9013404	RAC2 GTPase cycle	2	88	0.0075712	0.21663	0.293066	2	10	0.000717463	9606	Homo sapiens	P04839;P02786	P04839;P02786	R-HSA-9014424;R-HSA-9014294		P42685;P09619	Q06124;P41240	R-HSA-177923;R-HSA-177944
R-HSA-2980736	Peptide hormone metabolism	2	88	0.0075712	0.21663	0.293066	4	64	0.00459176	9606	Homo sapiens	Q9UBR2;Q9Y6A9	Q9UBR2;Q9Y6A9	R-HSA-2022381;R-HSA-422051;R-HSA-400496;R-HSA-400459		P06702	P32121;P49407	R-HSA-418172;R-HSA-418091
R-HSA-933542	TRAF6 mediated NF-kB activation	1	25	0.00215091	0.219344	0.293066	2	4	0.000286985	9606	Homo sapiens	P19838	P19838	R-HSA-168166;R-HSA-168140	P05161;Q86VP1	Q9Y6K5	Q7Z434	R-HSA-936462;R-HSA-937337;R-HSA-936564;R-HSA-936563
R-HSA-9013507	NOTCH3 Activation and Transmission of Signal to the Nucleus	1	25	0.00215091	0.219344	0.293066	2	15	0.00107619	9606	Homo sapiens	Q96BI3	Q96BI3	R-HSA-9017817;R-HSA-9013361				R-HSA-1176059
R-HSA-8940973	RUNX2 regulates osteoblast differentiation	1	25	0.00215091	0.219344	0.293066	2	24	0.00172191	9606	Homo sapiens	P07947	P07947	R-HSA-8937820;R-HSA-8937844		P61916	16113	R-HSA-192417;R-HSA-265443
R-HSA-622312	Inflammasomes	1	25	0.00215091	0.219344	0.293066	1	28	0.0020089	9606	Homo sapiens	P19838	P19838	R-HSA-9603905				R-HSA-2022381
R-HSA-912694	Regulation of IFNA/IFNB signaling	1	26	0.00223694	0.227047	0.293066	1	5	0.000358732	9606	Homo sapiens	Q9UMW8	Q9UMW8	R-HSA-912685		P02786;P61916	16113;P02768	R-HSA-264679;R-HSA-264695;R-HSA-266082;R-HSA-266089;R-HSA-266299
R-HSA-202733	Cell surface interactions at the vascular wall	4	246	0.0211649	0.227114	0.293066	4	65	0.00466351	9606	Homo sapiens	Q9UIB8;P06756;P07947;Q08722	Q9UIB8;P06756;P07947;Q08722	R-HSA-210291;R-HSA-210304;R-HSA-202713;R-HSA-202703		Q15173	O96017	R-HSA-69608
R-HSA-6794362	Protein-protein interactions at synapses	2	91	0.0078293	0.227507	0.293066	3	33	0.00236763	9606	Homo sapiens	O43166;O14910	O43166;O14910	R-HSA-6794354;R-HSA-6794352;R-HSA-6794349		Q15173	O96017	R-HSA-69608
R-HSA-2682334	EPH-Ephrin signaling	2	92	0.00791534	0.231142	0.293066	15	56	0.00401779	9606	Homo sapiens	P07947;Q96BI3	P07947;Q96BI3	R-HSA-3928602;R-HSA-3928607;R-HSA-4093336;R-HSA-3928604;R-HSA-3928627;R-HSA-3928656;R-HSA-3928628;R-HSA-3928651;R-HSA-4093327;R-HSA-3928648;R-HSA-3928584;R-HSA-3928623;R-HSA-3928642;R-HSA-3928583;R-HSA-3928645		Q15173	O96017	R-HSA-69608
R-HSA-373076	Class A/1 (Rhodopsin-like receptors)	5	333	0.0286501	0.234561	0.293066	5	185	0.0132731	9606	Homo sapiens	O00626;P02778;P32246;P13500;P01024	O00626;P02778;P32246;P13500;P01024	R-HSA-444647;R-HSA-443986;R-HSA-373073;R-HSA-964811;R-HSA-374248		P61916	P0DTC8	R-HSA-9727305;R-HSA-9755354
R-HSA-3000170	Syndecan interactions	1	27	0.00232298	0.234674	0.293066	3	15	0.00107619	9606	Homo sapiens	P06756	P06756	R-HSA-2731081;R-HSA-2731123;R-HSA-2731074		P02786;P19838	P02768;Q92887	R-HSA-9661425;R-HSA-5679041;R-HSA-9661419;R-HSA-9661432
R-HSA-380994	ATF4 activates genes in response to endoplasmic reticulum stress	1	27	0.00232298	0.234674	0.293066	1	7	0.000502224	9606	Homo sapiens	P13500	P13500	R-HSA-1791056		P02786	P02768	R-HSA-9749590;R-HSA-9750666
R-HSA-1236974	ER-Phagosome pathway	2	93	0.00800138	0.234782	0.293066	1	10	0.000717463	9606	Homo sapiens	P06702;P05109	P06702;P05109	R-HSA-8863895	O00626;P32246;P13500;P01024	P13500;P32246	P13501	R-HSA-373061;R-HSA-444647;R-HSA-443986;R-HSA-373073;R-HSA-964811
R-HSA-381119	Unfolded Protein Response (UPR)	2	93	0.00800138	0.234782	0.293066	2	99	0.00710288	9606	Homo sapiens	Q15173;P13500	Q15173;P13500	R-HSA-1791096;R-HSA-1791056	P19838	Q86VP1	Q9Y4K3	R-HSA-193700
R-HSA-9013423	RAC3 GTPase cycle	2	94	0.00808741	0.238424	0.293066	1	6	0.000430478	9606	Homo sapiens	P04839;P02786	P04839;P02786	R-HSA-9018808		P61916	16113	R-HSA-192051;R-HSA-192123;R-HSA-192061
R-HSA-6803157	Antimicrobial peptides	2	95	0.00817345	0.24207	0.293066	2	58	0.00416129	9606	Homo sapiens	P06702;P05109	P06702;P05109	R-HSA-6798528;R-HSA-6798474		P09619	P19174	R-HSA-9665411;R-HSA-9665410
R-HSA-1592230	Mitochondrial biogenesis	2	96	0.00825949	0.245718	0.293066	1	36	0.00258287	9606	Homo sapiens	P03928;P56381	P03928;P56381	R-HSA-8949580		P19838	P41279	R-HSA-392530;R-HSA-389756
R-HSA-3928663	EPHA-mediated growth cone collapse	1	29	0.00249505	0.249706	0.293066	3	4	0.000286985	9606	Homo sapiens	P07947	P07947	R-HSA-3928651;R-HSA-3928602;R-HSA-3928648				R-HSA-9604480;R-HSA-168140
R-HSA-9759475	Regulation of CDH11 Expression and Function	1	29	0.00249505	0.249706	0.293066	1	26	0.0018654	9606	Homo sapiens	P55286	P55286	R-HSA-9833672		Q99643;Q96J88	P17252	R-HSA-400015
R-HSA-390918	Peroxisomal lipid metabolism	1	29	0.00249505	0.249706	0.293066	1	32	0.00229588	9606	Homo sapiens	O14832	O14832	R-HSA-389639		P61916	16113	R-HSA-192123
R-HSA-975871	MyD88 cascade initiated on plasma membrane	2	98	0.00843156	0.25302	0.293066	12	70	0.00502224	9606	Homo sapiens	Q9UMW8;P19838	Q9UMW8;P19838	R-HSA-168166;R-HSA-5684275;R-HSA-5684273;R-HSA-5684250;R-HSA-5684248;R-HSA-5684261;R-HSA-451634;R-HSA-9761344;R-HSA-9758604;R-HSA-9630923;R-HSA-5684267;R-HSA-9773803		Q86VP1;P19838	Q9Y6K9;O15111;O14920	R-HSA-5228840
R-HSA-168176	Toll Like Receptor 5 (TLR5) Cascade	2	98	0.00843156	0.25302	0.293066	12	71	0.00509399	9606	Homo sapiens	Q9UMW8;P19838	Q9UMW8;P19838	R-HSA-168166;R-HSA-5684275;R-HSA-5684273;R-HSA-5684250;R-HSA-5684248;R-HSA-5684261;R-HSA-451634;R-HSA-9761344;R-HSA-9758604;R-HSA-9630923;R-HSA-5684267;R-HSA-9773803				R-HSA-2400009
R-HSA-168142	Toll Like Receptor 10 (TLR10) Cascade	2	98	0.00843156	0.25302	0.293066	12	71	0.00509399	9606	Homo sapiens	Q9UMW8;P19838	Q9UMW8;P19838	R-HSA-168166;R-HSA-5684275;R-HSA-5684273;R-HSA-5684250;R-HSA-5684248;R-HSA-5684261;R-HSA-451634;R-HSA-9761344;R-HSA-9758604;R-HSA-9630923;R-HSA-5684267;R-HSA-9773803		P42685	P06400	R-HSA-9687377
R-HSA-193704	p75 NTR receptor-mediated signalling	2	99	0.00851759	0.256674	0.293066	5	50	0.00358732	9606	Homo sapiens	P19838;Q96BI3	P19838;Q96BI3	R-HSA-193682;R-HSA-193700;R-HSA-193691;R-HSA-193705;R-HSA-205112		Q99643;Q96J88	P17252	R-HSA-9010643;R-HSA-9010646
R-HSA-9753281	Paracetamol ADME	1	30	0.00258109	0.257111	0.293066	2	11	0.000789209	9606	Homo sapiens	O15439	O15439	R-HSA-9753284;R-HSA-9753283		P09619	P06241	R-HSA-389354
R-HSA-5683826	Surfactant metabolism	1	30	0.00258109	0.257111	0.293066	2	29	0.00208064	9606	Homo sapiens	P09668	P09668	R-HSA-5684864;R-HSA-5685902		P09619	P27986	R-HSA-1839114;R-HSA-1839078
R-HSA-3000157	Laminin interactions	1	30	0.00258109	0.257111	0.293066	1	15	0.00107619	9606	Homo sapiens	P06756	P06756	R-HSA-216051				R-HSA-9014294
R-HSA-4420097	VEGFA-VEGFR2 Pathway	2	100	0.00860363	0.260329	0.293066	6	79	0.00566796	9606	Homo sapiens	P06756;P04839	P06756;P04839	R-HSA-5218830;R-HSA-5218827;R-HSA-5218841;R-HSA-5218836;R-HSA-5218851;R-HSA-5218818		P09619	P27986	R-HSA-177931
R-HSA-186763	Downstream signal transduction	1	31	0.00266713	0.264444	0.293066	16	16	0.00114794	9606	Homo sapiens	P09619	P09619	R-HSA-382052;R-HSA-186819;R-HSA-1524182;R-HSA-382055;R-HSA-186826;R-HSA-380780;R-HSA-380782;R-HSA-186798;R-HSA-382056;R-HSA-1524186;R-HSA-382058;R-HSA-186765;R-HSA-186834;R-HSA-186800;R-HSA-186778;R-HSA-186780				R-HSA-9018808
R-HSA-9680350	Signaling by CSF1 (M-CSF) in myeloid cells	1	31	0.00266713	0.264444	0.293066	11	14	0.00100445	9606	Homo sapiens	P07947	P07947	R-HSA-9733316;R-HSA-9680385;R-HSA-389159;R-HSA-9680389;R-HSA-9733330;R-HSA-9680388;R-HSA-9733331;R-HSA-9817983;R-HSA-9733323;R-HSA-9680348;R-HSA-9818010		P09619	P27986	R-HSA-177931
R-HSA-917977	Transferrin endocytosis and recycling	1	31	0.00266713	0.264444	0.293066	6	11	0.000789209	9606	Homo sapiens	P02786	P02786	R-HSA-917839;R-HSA-917807;R-HSA-5691154;R-HSA-917835;R-HSA-917814;R-HSA-917987		P09619	P20936	R-HSA-8981353;R-HSA-8849094;R-HSA-8981355
R-HSA-4641262	Disassembly of the destruction complex and recruitment of AXIN to the membrane	1	31	0.00266713	0.264444	0.293066	2	7	0.000502224	9606	Homo sapiens	Q15173	Q15173	R-HSA-201685;R-HSA-3601585		P09619	P19174	R-HSA-9665706;R-HSA-9665704
R-HSA-2122948	Activated NOTCH1 Transmits Signal to the Nucleus	1	31	0.00266713	0.264444	0.293066	3	21	0.00150667	9606	Homo sapiens	Q96BI3	Q96BI3	R-HSA-1980109;R-HSA-157353;R-HSA-1980112	P61916	P61916	16113;O15118	R-HSA-8876485;R-HSA-8876484;R-HSA-349638;R-HSA-8865667;R-HSA-8937442;R-HSA-8876472;R-HSA-6813720;R-HSA-8876696
R-HSA-389661	Glyoxylate metabolism and glycine degradation	1	31	0.00266713	0.264444	0.293066	1	19	0.00136318	9606	Homo sapiens	Q9NR77	Q9NR77	R-HSA-8953430		P09619	P27986	R-HSA-177931
R-HSA-196807	Nicotinate metabolism	1	31	0.00266713	0.264444	0.293066	1	28	0.0020089	9606	Homo sapiens	Q8N3A8	Q8N3A8	R-HSA-8938073				R-HSA-2263490
R-HSA-975138	TRAF6 mediated induction of NFkB and MAP kinases upon TLR7/8 or 9 activation	2	102	0.0087757	0.26764	0.293066	12	60	0.00430478	9606	Homo sapiens	Q9UMW8;P19838	Q9UMW8;P19838	R-HSA-168166;R-HSA-5684275;R-HSA-5684273;R-HSA-5684250;R-HSA-5684248;R-HSA-5684261;R-HSA-451634;R-HSA-9761344;R-HSA-9758604;R-HSA-9630923;R-HSA-5684267;R-HSA-9773803		P42685;P09619	P60484	R-HSA-6807126;R-HSA-6807106;R-HSA-6807105;R-HSA-6807118
R-HSA-975155	MyD88 dependent cascade initiated on endosome	2	103	0.00886174	0.271296	0.293066	12	75	0.00538097	9606	Homo sapiens	Q9UMW8;P19838	Q9UMW8;P19838	R-HSA-168166;R-HSA-5684275;R-HSA-5684273;R-HSA-5684250;R-HSA-5684248;R-HSA-5684261;R-HSA-451634;R-HSA-9761344;R-HSA-9758604;R-HSA-9630923;R-HSA-5684267;R-HSA-9773803		P09913;P09914	Q86WV6	R-HSA-3134804;R-HSA-1964496
R-HSA-5656169	Termination of translesion DNA synthesis	1	32	0.00275316	0.271706	0.293066	5	9	0.000645717	9606	Homo sapiens	P05161	P05161	R-HSA-5653766;R-HSA-5653780;R-HSA-5653786;R-HSA-5653754;R-HSA-5653770		P42685	P06400	R-HSA-9687377
R-HSA-381042	PERK regulates gene expression	1	32	0.00275316	0.271706	0.293066	1	11	0.000789209	9606	Homo sapiens	P13500	P13500	R-HSA-1791056				R-HSA-140599;R-HSA-5602080;R-HSA-140696
R-HSA-8941326	RUNX2 regulates bone development	1	32	0.00275316	0.271706	0.293066	2	32	0.00229588	9606	Homo sapiens	P07947	P07947	R-HSA-8937820;R-HSA-8937844				R-HSA-6785895;R-HSA-6789524
R-HSA-9764260	Regulation of Expression and Function of Type II Classical Cadherins	1	32	0.00275316	0.271706	0.293066	1	31	0.00222414	9606	Homo sapiens	P55286	P55286	R-HSA-9833672		P09619	P27986	R-HSA-177931
R-HSA-9759476	Regulation of Homotypic Cell-Cell Adhesion	1	32	0.00275316	0.271706	0.293066	1	31	0.00222414	9606	Homo sapiens	P55286	P55286	R-HSA-9833672		P09619	P19174	R-HSA-9665034;R-HSA-9665032
R-HSA-168181	Toll Like Receptor 7/8 (TLR7/8) Cascade	2	104	0.00894778	0.274952	0.293066	12	79	0.00566796	9606	Homo sapiens	Q9UMW8;P19838	Q9UMW8;P19838	R-HSA-168166;R-HSA-5684275;R-HSA-5684273;R-HSA-5684250;R-HSA-5684248;R-HSA-5684261;R-HSA-451634;R-HSA-9761344;R-HSA-9758604;R-HSA-9630923;R-HSA-5684267;R-HSA-9773803		P61916	16113	R-HSA-192061
R-HSA-168164	Toll Like Receptor 3 (TLR3) Cascade	2	105	0.00903381	0.278606	0.293066	12	73	0.00523748	9606	Homo sapiens	Q9UMW8;P19838	Q9UMW8;P19838	R-HSA-168166;R-HSA-5684275;R-HSA-5684273;R-HSA-5684250;R-HSA-5684248;R-HSA-5684261;R-HSA-451634;R-HSA-9761344;R-HSA-9758604;R-HSA-9630923;R-HSA-5684267;R-HSA-9773803	P06702;P05109;Q9UBG0	P02786	P61769	R-HSA-8863895;R-HSA-983146;R-HSA-1236939;R-HSA-1236955;R-HSA-1236940;R-HSA-1236941
R-HSA-5357956	TNFR1-induced NF-kappa-B signaling pathway	1	33	0.0028392	0.278896	0.293066	1	5	0.000358732	9606	Homo sapiens	Q13077	Q13077	R-HSA-5357780				R-HSA-8952289
R-HSA-1980145	Signaling by NOTCH2	1	33	0.0028392	0.278896	0.293066	2	20	0.00143493	9606	Homo sapiens	Q96BI3	Q96BI3	R-HSA-2974731;R-HSA-157640				R-HSA-4839734
R-HSA-948021	Transport to the Golgi and subsequent modification	3	186	0.0160028	0.279843	0.293066	12	59	0.00423303	9606	Homo sapiens	P26572;Q9UBR2;P53634	P26572;Q9UBR2;P53634	R-HSA-5694418;R-HSA-203973;R-HSA-5694417;R-HSA-5694527;R-HSA-5694428;R-HSA-204008;R-HSA-5694522;R-HSA-964768;R-HSA-5694439;R-HSA-5694446;R-HSA-5694441;R-HSA-5694409		P09619	Q05209;P19174	R-HSA-9665411;R-HSA-9665410;R-HSA-9634391;R-HSA-9665706;R-HSA-9665034;R-HSA-9665704;R-HSA-9665032
R-HSA-168138	Toll Like Receptor 9 (TLR9) Cascade	2	107	0.00920588	0.285912	0.293066	12	80	0.0057397	9606	Homo sapiens	Q9UMW8;P19838	Q9UMW8;P19838	R-HSA-168166;R-HSA-5684275;R-HSA-5684273;R-HSA-5684250;R-HSA-5684248;R-HSA-5684261;R-HSA-451634;R-HSA-9761344;R-HSA-9758604;R-HSA-9630923;R-HSA-5684267;R-HSA-9773803		P09619	Q06124	R-HSA-166271
R-HSA-2672351	Stimuli-sensing channels	2	107	0.00920588	0.285912	0.293066	2	33	0.00236763	9606	Homo sapiens	Q9C0H2;Q9BYP7	Q9C0H2;Q9BYP7	R-HSA-2682349;R-HSA-2744242				R-HSA-4839734
R-HSA-4791275	Signaling by WNT in cancer	1	34	0.00292523	0.286016	0.293066	8	14	0.00100445	9606	Homo sapiens	Q15173	Q15173	R-HSA-5339713;R-HSA-4827388;R-HSA-4791278;R-HSA-4839635;R-HSA-4839746;R-HSA-4839634;R-HSA-4839638;R-HSA-4839734				R-HSA-1168640;R-HSA-1168643;R-HSA-1168642;R-HSA-1168633;R-HSA-1168638
R-HSA-1638074	Keratan sulfate/keratin metabolism	1	34	0.00292523	0.286016	0.293066	1	16	0.00114794	9606	Homo sapiens	P34059	P34059	R-HSA-1630304		P09619	P19174;P20936	R-HSA-5218845;R-HSA-167686;R-HSA-4420202;R-HSA-4420153
R-HSA-1251985	Nuclear signaling by ERBB4	1	34	0.00292523	0.286016	0.293066	1	34	0.00243937	9606	Homo sapiens	Q96BI3	Q96BI3	R-HSA-1251997		P09619	P19174	R-HSA-5655343;R-HSA-5654748
R-HSA-5663084	Diseases of carbohydrate metabolism	1	34	0.00292523	0.286016	0.293066	1	44	0.00315684	9606	Homo sapiens	P34059	P34059	R-HSA-2263490		Q15173	O96017	R-HSA-75809;R-HSA-5683735;R-HSA-69891;R-HSA-5683792;R-HSA-5683774
R-HSA-5673000	RAF activation	1	35	0.00301127	0.293066	0.293066	2	12	0.000860956	9606	Homo sapiens	Q15173	Q15173	R-HSA-5672961;R-HSA-5672957		P42685	P06400	R-HSA-9018017;R-HSA-69227;R-HSA-9659820
R-HSA-389356	CD28 co-stimulation	1	35	0.00301127	0.293066	0.293066	1	19	0.00136318	9606	Homo sapiens	P07947	P07947	R-HSA-388831		P42685	P06400	R-HSA-9018017;R-HSA-69227;R-HSA-9659820
R-HSA-70263	Gluconeogenesis	1	35	0.00301127	0.293066	0.293066	1	25	0.00179366	9606	Homo sapiens	Q9UJS0	Q9UJS0	R-HSA-372448		P61916	16113	R-HSA-216723;R-HSA-8866304;R-HSA-216756;R-HSA-174741;R-HSA-349657
R-HSA-196071	Metabolism of steroid hormones	1	35	0.00301127	0.293066	0.293066	1	37	0.00265461	9606	Homo sapiens	Q9H8P0	Q9H8P0	R-HSA-9705714		P19838	P35222	R-HSA-3134904;R-HSA-3134901;R-HSA-3134883;R-HSA-3134914
R-HSA-937061	TRIF(TICAM1)-mediated TLR4 signaling	2	109	0.00937796	0.293212	0.293212	12	70	0.00502224	9606	Homo sapiens	Q9UMW8;P19838	Q9UMW8;P19838	R-HSA-168166;R-HSA-5684275;R-HSA-5684273;R-HSA-5684250;R-HSA-5684248;R-HSA-5684261;R-HSA-451634;R-HSA-9761344;R-HSA-9758604;R-HSA-9630923;R-HSA-5684267;R-HSA-9773803		Q96J88	P55072	R-HSA-9686699
R-HSA-166166	MyD88-independent TLR4 cascade	2	109	0.00937796	0.293212	0.293212	12	72	0.00516573	9606	Homo sapiens	Q9UMW8;P19838	Q9UMW8;P19838	R-HSA-168166;R-HSA-5684275;R-HSA-5684273;R-HSA-5684250;R-HSA-5684248;R-HSA-5684261;R-HSA-451634;R-HSA-9761344;R-HSA-9758604;R-HSA-9630923;R-HSA-5684267;R-HSA-9773803				R-HSA-5694439;R-HSA-5694418;R-HSA-203973;R-HSA-5694417;R-HSA-5694446;R-HSA-5694527;R-HSA-5694428;R-HSA-204008;R-HSA-5694522;R-HSA-5694441;R-HSA-5694409
R-HSA-194138	Signaling by VEGF	2	110	0.00946399	0.296858	0.296858	6	86	0.00617018	9606	Homo sapiens	P06756;P04839	P06756;P04839	R-HSA-5218830;R-HSA-5218827;R-HSA-5218841;R-HSA-5218836;R-HSA-5218851;R-HSA-5218818		P09619	P27986	R-HSA-1839114;R-HSA-1839078
R-HSA-390522	Striated Muscle Contraction	1	36	0.00309731	0.300048	0.300048	4	4	0.000286985	9606	Homo sapiens	P07951	P07951	R-HSA-390597;R-HSA-390598;R-HSA-390593;R-HSA-390595		Q86VP1	Q9NWW6	R-HSA-8869606;R-HSA-8869633
R-HSA-1222556	ROS and RNS production in phagocytes	1	36	0.00309731	0.300048	0.300048	1	10	0.000717463	9606	Homo sapiens	P04839	P04839	R-HSA-6789092		P09619	P06241	R-HSA-432295
R-HSA-6785807	Interleukin-4 and Interleukin-13 signaling	2	111	0.00955003	0.300502	0.300502	2	47	0.00337208	9606	Homo sapiens	O00626;P13500	O00626;P13500	R-HSA-6785895;R-HSA-6789524	Q9UMW8;P19838	Q86VP1;P19838;P19838;P05161	P41279;Q9Y6K9;P19838;O15111;Q9UMW8;Q8NFZ5;Q9Y4K3;P25963;O14920	R-HSA-507719;R-HSA-9750226;R-HSA-451649;R-HSA-446862;R-HSA-5684250;R-HSA-5684248;R-HSA-9761344;R-HSA-5609665;R-HSA-9749505;R-HSA-9757954;R-HSA-9758604;R-HSA-9630923;R-HSA-9749494;R-HSA-209063;R-HSA-168166;R-HSA-5684275;R-HSA-209125;R-HSA-209061;R-HSA-5684273;R-HSA-2730894;R-HSA-5684261;R-HSA-451634;R-HSA-9750946;R-HSA-450173;R-HSA-209087;R-HSA-5684267;R-HSA-9773803
R-HSA-432720	Lysosome Vesicle Biogenesis	1	37	0.00318334	0.306961	0.306961	4	8	0.00057397	9606	Homo sapiens	Q9UBR2	Q9UBR2	R-HSA-432706;R-HSA-432707;R-HSA-432688;R-HSA-432712	Q9UMW8	P09619;P05161	P18031;Q06124;Q9UMW8	R-HSA-912685;R-HSA-997311;R-HSA-997309
R-HSA-9013407	RHOH GTPase cycle	1	37	0.00318334	0.306961	0.306961	1	3	0.000215239	9606	Homo sapiens	P02786	P02786	R-HSA-9018758		P02786	P02768	R-HSA-2168887
R-HSA-2129379	Molecules associated with elastic fibres	1	37	0.00318334	0.306961	0.306961	2	10	0.000717463	9606	Homo sapiens	P06756	P06756	R-HSA-2396029;R-HSA-2395320		P20592	Q96KQ7	R-HSA-427404
R-HSA-9694548	Maturation of spike protein	1	38	0.00326938	0.313806	0.313806	1	12	0.000860956	9606	Homo sapiens	P26572	P26572	R-HSA-9694656		P09619	Q06124	R-HSA-418863
R-HSA-9020702	Interleukin-1 signaling	2	115	0.00989418	0.315044	0.315044	16	59	0.00423303	9606	Homo sapiens	Q9UMW8;P19838	Q9UMW8;P19838	R-HSA-209063;R-HSA-168166;R-HSA-5684275;R-HSA-209125;R-HSA-209061;R-HSA-5684273;R-HSA-2730894;R-HSA-5684250;R-HSA-5684248;R-HSA-5684261;R-HSA-451634;R-HSA-9761344;R-HSA-9758604;R-HSA-9630923;R-HSA-5684267;R-HSA-9773803		Q86VP1	Q8TC07	R-HSA-8854329
R-HSA-110313	Translesion synthesis by Y family DNA polymerases bypasses lesions on DNA template	1	39	0.00335542	0.320584	0.320584	5	28	0.0020089	9606	Homo sapiens	P05161	P05161	R-HSA-5653766;R-HSA-5653780;R-HSA-5653786;R-HSA-5653754;R-HSA-5653770	P06702;P05109;Q96J88;Q15173;P02786	P19838	O00255	R-HSA-5668629;R-HSA-5672304;R-HSA-5666160;R-HSA-5666129;R-HSA-9013024;R-HSA-9017507;R-HSA-9013157;R-HSA-9018758;R-HSA-5666169;R-HSA-9013145;R-HSA-9018808;R-HSA-9626848;R-HSA-9018746;R-HSA-9014449;R-HSA-9013009;R-HSA-9696266;R-HSA-9696271;R-HSA-9014294;R-HSA-9013110
R-HSA-8853884	Transcriptional Regulation by VENTX	1	39	0.00335542	0.320584	0.320584	2	13	0.000932702	9606	Homo sapiens	P19838	P19838	R-HSA-3857305;R-HSA-3790130		P42685	P06400	R-HSA-9682712
R-HSA-140877	Formation of Fibrin Clot (Clotting Cascade)	1	39	0.00335542	0.320584	0.320584	5	61	0.00437652	9606	Homo sapiens	P07093	P07093	R-HSA-158419;R-HSA-140599;R-HSA-5602080;R-HSA-140696;R-HSA-158137		P42685	P06400	R-HSA-4647594
R-HSA-3299685	Detoxification of Reactive Oxygen Species	1	39	0.00335542	0.320584	0.320584	2	32	0.00229588	9606	Homo sapiens	P04839	P04839	R-HSA-6807557;R-HSA-1222376		P42685;P09619	Q13239;P41240;Q12913	R-HSA-9698408;R-HSA-9706319;R-HSA-9706298
R-HSA-6811558	PI5P, PP2A and IER3 Regulate PI3K/AKT Signaling	2	118	0.0101523	0.325909	0.325909	5	7	0.000502224	9606	Homo sapiens	P09619;Q15173	P09619;Q15173	R-HSA-2316434;R-HSA-8857925;R-HSA-6811472;R-HSA-6811504;R-HSA-6811454		P09619	Q06124	R-HSA-1112708
R-HSA-195258	RHO GTPase Effectors	4	294	0.0252947	0.332089	0.332089	8	113	0.00810733	9606	Homo sapiens	P06702;P05109;P04839;Q15173	P06702;P05109;P04839;Q15173	R-HSA-9626848;R-HSA-5668629;R-HSA-5218827;R-HSA-5666160;R-HSA-5218841;R-HSA-5666129;R-HSA-5668605;R-HSA-5666169				R-HSA-8865237
R-HSA-597592	Post-translational protein modification	16	1429	0.122946	0.338459	0.338459	41	526	0.0377386	9606	Homo sapiens	Q58WW2;Q9GZQ3;P26572;Q9UMW8;Q9H8P0;Q86VX2;O60826;Q9NWX5;P53634;P51606;Q9UBR2;Q96AH8;Q9Y6G5;Q9BVK2;A2VDF0;P01024	Q58WW2;Q9GZQ3;P26572;Q9UMW8;Q9H8P0;Q86VX2;O60826;Q9NWX5;P53634;P51606;Q9UBR2;Q96AH8;Q9Y6G5;Q9BVK2;A2VDF0;P01024	R-HSA-8956040;R-HSA-5696534;R-HSA-8956106;R-HSA-8870469;R-HSA-5694418;R-HSA-8956045;R-HSA-8870466;R-HSA-203973;R-HSA-5694417;R-HSA-4419979;R-HSA-5694428;R-HSA-8956099;R-HSA-8956103;R-HSA-8955289;R-HSA-6803761;R-HSA-8955285;R-HSA-5694409;R-HSA-8956200;R-HSA-8955241;R-HSA-8952618;R-HSA-8952620;R-HSA-8952044;R-HSA-8955245;R-HSA-5694527;R-HSA-8952289;R-HSA-204008;R-HSA-446189;R-HSA-5694522;R-HSA-9647…		Q96J88	P55072	R-HSA-9646354
R-HSA-3928662	EPHB-mediated forward signaling	1	42	0.00361352	0.340523	0.340523	5	26	0.0018654	9606	Homo sapiens	P07947	P07947	R-HSA-3928623;R-HSA-4093336;R-HSA-3928627;R-HSA-3928583;R-HSA-3928645		P61916	16113	R-HSA-163432
R-HSA-9696270	RND2 GTPase cycle	1	43	0.00369956	0.347039	0.347039	1	2	0.000143493	9606	Homo sapiens	P02786	P02786	R-HSA-9696266	Q9UMW8	Q86VP1;P19838;P05161	Q9Y6K9;O15111;O14920;Q9UMW8	R-HSA-9749494;R-HSA-9761344;R-HSA-9749505;R-HSA-9750946;R-HSA-9750226;R-HSA-9757954
R-HSA-199418	Negative regulation of the PI3K/AKT network	2	125	0.0107545	0.351079	0.351079	5	10	0.000717463	9606	Homo sapiens	P09619;Q15173	P09619;Q15173	R-HSA-2316434;R-HSA-8857925;R-HSA-6811472;R-HSA-6811504;R-HSA-6811454		P42685	P06400	R-HSA-9694390
R-HSA-445355	Smooth Muscle Contraction	1	44	0.0037856	0.353492	0.353492	4	16	0.00114794	9606	Homo sapiens	P07951	P07951	R-HSA-445700;R-HSA-445699;R-HSA-445704;R-HSA-445705	P06702;P05109;Q96J88;Q15173;P02786	P19838	O00255	R-HSA-5668629;R-HSA-5672304;R-HSA-5666160;R-HSA-5666129;R-HSA-9013024;R-HSA-9017507;R-HSA-9013157;R-HSA-9018758;R-HSA-5666169;R-HSA-9013145;R-HSA-9018808;R-HSA-9626848;R-HSA-9018746;R-HSA-9014449;R-HSA-9013009;R-HSA-9696266;R-HSA-9696271;R-HSA-9014294;R-HSA-9013110
R-HSA-1566948	Elastic fibre formation	1	44	0.0037856	0.353492	0.353492	3	17	0.00121969	9606	Homo sapiens	P06756	P06756	R-HSA-2328037;R-HSA-2396029;R-HSA-2395320				R-HSA-3790137;R-HSA-3857305;R-HSA-3857308;R-HSA-3790130
R-HSA-9609736	Assembly and cell surface presentation of NMDA receptors	1	44	0.0037856	0.353492	0.353492	2	23	0.00165017	9606	Homo sapiens	O14910	O14910	R-HSA-9610627;R-HSA-9610408		P42685;P19838	Q12982;O60271	R-HSA-376117;R-HSA-376121
R-HSA-5675221	Negative regulation of MAPK pathway	1	44	0.0037856	0.353492	0.353492	1	17	0.00121969	9606	Homo sapiens	Q15173	Q15173	R-HSA-5675431		P42685	P06400	R-HSA-9694390
R-HSA-1433557	Signaling by SCF-KIT	1	45	0.00387163	0.359882	0.359882	19	39	0.00279811	9606	Homo sapiens	P07947	P07947	R-HSA-1433428;R-HSA-205319;R-HSA-1433488;R-HSA-1433456;R-HSA-1562641;R-HSA-1470012;R-HSA-1470010;R-HSA-1472121;R-HSA-1470009;R-HSA-205234;R-HSA-1433542;R-HSA-205238;R-HSA-205205;R-HSA-1433506;R-HSA-1433454;R-HSA-1433451;R-HSA-1433418;R-HSA-1433514;R-HSA-205244		Q96J88	P55072	R-HSA-9694689
R-HSA-8854214	TBC/RABGAPs	1	45	0.00387163	0.359882	0.359882	1	14	0.00100445	9606	Homo sapiens	Q96AH8	Q96AH8	R-HSA-8854329		P09619	Q14451;Q06124	R-HSA-204773;R-HSA-204873
R-HSA-1660661	Sphingolipid de novo biosynthesis	1	45	0.00387163	0.359882	0.359882	1	33	0.00236763	9606	Homo sapiens	Q53FV1	Q53FV1	R-HSA-428127				R-HSA-1791056
R-HSA-168276	NS1 Mediated Effects on Host Pathways	1	46	0.00395767	0.366208	0.366208	1	6	0.000430478	9606	Homo sapiens	P05161	P05161	R-HSA-1176059		P09619	P19174	R-HSA-1247842;R-HSA-1247841
R-HSA-2173789	TGF-beta receptor signaling activates SMADs	1	46	0.00395767	0.366208	0.366208	2	44	0.00315684	9606	Homo sapiens	P06756	P06756	R-HSA-2396029;R-HSA-2395320		P09619	P19174	R-HSA-1247842;R-HSA-1247841
R-HSA-3214841	PKMTs methylate histone lysines	1	46	0.00395767	0.366208	0.366208	1	22	0.00157842	9606	Homo sapiens	P19838	P19838	R-HSA-8865237				R-HSA-1168640;R-HSA-1168643;R-HSA-1168642;R-HSA-1168633;R-HSA-1168638
R-HSA-2132295	MHC class II antigen presentation	2	130	0.0111847	0.368866	0.368866	3	26	0.0018654	9606	Homo sapiens	P09668;P53634	P09668;P53634	R-HSA-2130706;R-HSA-2130504;R-HSA-2130349		P09619	P06241	R-HSA-9605259
R-HSA-73779	RNA Polymerase II Transcription Pre-Initiation And Promoter Opening	1	47	0.00404371	0.372473	0.372473	5	5	0.000358732	9606	Homo sapiens	Q5VWG9	Q5VWG9	R-HSA-109637;R-HSA-109636;R-HSA-109639;R-HSA-75095;R-HSA-109638		P42685;P09619;O60826	P60484;Q13614	R-HSA-199456;R-HSA-1676149;R-HSA-6809785
R-HSA-167161	HIV Transcription Initiation	1	47	0.00404371	0.372473	0.372473	4	4	0.000286985	9606	Homo sapiens	Q5VWG9	Q5VWG9	R-HSA-167477;R-HSA-167130;R-HSA-167134;R-HSA-167118				R-HSA-1605595;R-HSA-1605717
R-HSA-75953	RNA Polymerase II Transcription Initiation	1	47	0.00404371	0.372473	0.372473	3	3	0.000215239	9606	Homo sapiens	Q5VWG9	Q5VWG9	R-HSA-75861;R-HSA-75864;R-HSA-75866		P09619	P19174;Q06124	R-HSA-8855508;R-HSA-8853755
R-HSA-76042	RNA Polymerase II Transcription Initiation And Promoter Clearance	1	47	0.00404371	0.372473	0.372473	9	11	0.000789209	9606	Homo sapiens	Q5VWG9	Q5VWG9	R-HSA-75873;R-HSA-75861;R-HSA-9613494;R-HSA-75864;R-HSA-75866;R-HSA-75850;R-HSA-9613497;R-HSA-75869;R-HSA-75949		P61916	16113	R-HSA-5358340
R-HSA-73776	RNA Polymerase II Promoter Escape	1	47	0.00404371	0.372473	0.372473	5	7	0.000502224	9606	Homo sapiens	Q5VWG9	Q5VWG9	R-HSA-75873;R-HSA-9613494;R-HSA-75850;R-HSA-9613497;R-HSA-75869		Q9UPY8	P05412	R-HSA-9673789
R-HSA-167162	RNA Polymerase II HIV Promoter Escape	1	47	0.00404371	0.372473	0.372473	6	9	0.000645717	9606	Homo sapiens	Q5VWG9	Q5VWG9	R-HSA-167474;R-HSA-9613490;R-HSA-167136;R-HSA-167121;R-HSA-9613498;R-HSA-167113		Q9UPY8	P05412	R-HSA-9673789
R-HSA-73893	DNA Damage Bypass	1	48	0.00412974	0.378677	0.378677	5	34	0.00243937	9606	Homo sapiens	P05161	P05161	R-HSA-5653766;R-HSA-5653780;R-HSA-5653786;R-HSA-5653754;R-HSA-5653770		P09619	Q06124	R-HSA-2671747
R-HSA-512988	Interleukin-3, Interleukin-5 and GM-CSF signaling	1	48	0.00412974	0.378677	0.378677	3	38	0.00272636	9606	Homo sapiens	P07947	P07947	R-HSA-879917;R-HSA-912629;R-HSA-912627				R-HSA-4791278
R-HSA-381038	XBP1(S) activates chaperone genes	1	48	0.00412974	0.378677	0.378677	1	47	0.00337208	9606	Homo sapiens	Q15173	Q15173	R-HSA-1791096				R-HSA-4791278
R-HSA-9694516	SARS-CoV-2 Infection	4	316	0.0271875	0.381477	0.381477	6	208	0.0149232	9606	Homo sapiens	P26572;Q8N3A8;P05161;Q96F46	P26572;Q8N3A8;P05161;Q96F46	R-HSA-9755413;R-HSA-9694656;R-HSA-9755244;R-HSA-447246;R-HSA-9729725;R-HSA-9729279		Q99643;Q96J88	P17252	R-HSA-450550
R-HSA-418594	G alpha (i) signalling events	4	317	0.0272735	0.383719	0.383719	6	74	0.00530923	9606	Homo sapiens	P02778;P32246;Q15147;P01024	P02778;P32246;Q15147;P01024	R-HSA-112037;R-HSA-749454;R-HSA-111879;R-HSA-749456;R-HSA-380073;R-HSA-111870		P02786	Q3SXY8	R-HSA-5624953
R-HSA-112043	PLC beta mediated events	1	49	0.00421578	0.384819	0.384819	3	32	0.00229588	9606	Homo sapiens	Q15147	Q15147	R-HSA-112037;R-HSA-111879;R-HSA-111870				R-HSA-1791056
R-HSA-9012852	Signaling by NOTCH3	1	49	0.00421578	0.384819	0.384819	2	37	0.00265461	9606	Homo sapiens	Q96BI3	Q96BI3	R-HSA-9017817;R-HSA-9013361		Q9UPY8	Q99757	R-HSA-9035227;R-HSA-9035484
R-HSA-1236978	Cross-presentation of soluble exogenous antigens (endosomes)	1	50	0.00430182	0.390902	0.390902	4	5	0.000358732	9606	Homo sapiens	Q9UBG0	Q9UBG0	R-HSA-1236939;R-HSA-1236955;R-HSA-1236940;R-HSA-1236941		P09619	P18031	R-HSA-1168445
R-HSA-381070	IRE1alpha activates chaperones	1	50	0.00430182	0.390902	0.390902	1	53	0.00380255	9606	Homo sapiens	Q15173	Q15173	R-HSA-1791096		Q86VP1	Q9UER7	R-HSA-9007926
R-HSA-112310	Neurotransmitter release cycle	1	51	0.00438785	0.396925	0.396925	2	32	0.00229588	9606	Homo sapiens	O14910	O14910	R-HSA-5336443;R-HSA-380574	P05161	Q9UMW8;P05161	P05161;P41226	R-HSA-5653766;R-HSA-5653780;R-HSA-5653786;R-HSA-5653754;R-HSA-5653770
R-HSA-9692916	SARS-CoV-1 activates/modulates innate immune responses	1	53	0.00455992	0.408794	0.408794	1	30	0.00215239	9606	Homo sapiens	P19838	P19838	R-HSA-9711058		P06702	P32121	R-HSA-5138459;R-HSA-5138433
R-HSA-112040	G-protein mediated events	1	54	0.00464596	0.414641	0.414641	3	41	0.0029416	9606	Homo sapiens	Q15147	Q15147	R-HSA-112037;R-HSA-111879;R-HSA-111870				R-HSA-5694439;R-HSA-5694418;R-HSA-203973;R-HSA-5694417;R-HSA-5694446;R-HSA-5694527;R-HSA-5694428;R-HSA-204008;R-HSA-5694522;R-HSA-5694441;R-HSA-5694409
R-HSA-9705671	SARS-CoV-2 activates/modulates innate and adaptive immune responses	2	144	0.0123892	0.417592	0.417592	4	47	0.00337208	9606	Homo sapiens	P05161;Q96F46	P05161;Q96F46	R-HSA-9755413;R-HSA-9755244;R-HSA-447246;R-HSA-9729725		P42685	P06400	R-HSA-9686980;R-HSA-188191
R-HSA-9013409	RHOJ GTPase cycle	1	55	0.004732	0.420431	0.420431	1	3	0.000215239	9606	Homo sapiens	P02786	P02786	R-HSA-9017507		P09619	P27986;P19174	R-HSA-1839100;R-HSA-1839114;R-HSA-1839078;R-HSA-1839094
R-HSA-71406	Pyruvate metabolism and Citric Acid (TCA) cycle	1	55	0.004732	0.420431	0.420431	1	36	0.00258287	9606	Homo sapiens	Q99643	Q99643	R-HSA-70994		Q86VP1	Q9Y4K3	R-HSA-193695
R-HSA-3781865	Diseases of glycosylation	2	146	0.0125613	0.424404	0.424404	2	77	0.00552447	9606	Homo sapiens	Q9H8P0;Q9BVK2	Q9H8P0;Q9BVK2	R-HSA-4724330;R-HSA-4755572				R-HSA-158419;R-HSA-140599;R-HSA-5602080;R-HSA-140696;R-HSA-158137
R-HSA-432722	Golgi Associated Vesicle Biogenesis	1	56	0.00481803	0.426165	0.426165	4	7	0.000502224	9606	Homo sapiens	P02786	P02786	R-HSA-421831;R-HSA-421836;R-HSA-421835;R-HSA-421833				R-HSA-5675431
R-HSA-447115	Interleukin-12 family signaling	1	56	0.00481803	0.426165	0.426165	35	114	0.00817908	9606	Homo sapiens	Q14213	Q14213	R-HSA-8950537;R-HSA-8984012;R-HSA-8984014;R-HSA-8984001;R-HSA-8983872;R-HSA-8950210;R-HSA-8984963;R-HSA-8950340;R-HSA-8950405;R-HSA-8983876;R-HSA-8950342;R-HSA-8983878;R-HSA-8983835;R-HSA-8950362;R-HSA-6809140;R-HSA-8983834;R-HSA-8983519;R-HSA-8983518;R-HSA-8984021;R-HSA-8950740;R-HSA-8950485;R-HSA-8984023;R-HSA-8950441;R-HSA-448421;R-HSA-8983983;R-HSA-8983841;R-HSA-8983845;R-HSA-448427;R-HSA-898…		P42685	P06400	R-HSA-9682712
R-HSA-1227986	Signaling by ERBB2	1	56	0.00481803	0.426165	0.426165	1	46	0.00330033	9606	Homo sapiens	P07947	P07947	R-HSA-1963586		Q86VP1	P0CG48;P62987;P0CG47	R-HSA-8853515;R-HSA-8853514;R-HSA-8853529
R-HSA-917937	Iron uptake and transport	1	58	0.00499011	0.437463	0.437463	6	34	0.00243937	9606	Homo sapiens	P02786	P02786	R-HSA-917839;R-HSA-917807;R-HSA-5691154;R-HSA-917835;R-HSA-917814;R-HSA-917987		P09619	P27986	R-HSA-443402
R-HSA-418990	Adherens junctions interactions	1	58	0.00499011	0.437463	0.437463	3	47	0.00337208	9606	Homo sapiens	P55286	P55286	R-HSA-419002;R-HSA-9833672;R-HSA-419001				R-HSA-9013009
R-HSA-9013406	RHOQ GTPase cycle	1	59	0.00507614	0.443029	0.443029	1	5	0.000358732	9606	Homo sapiens	P02786	P02786	R-HSA-9018746		Q86VP1;P19838	O15111	R-HSA-198611
R-HSA-3000171	Non-integrin membrane-ECM interactions	1	59	0.00507614	0.443029	0.443029	3	22	0.00157842	9606	Homo sapiens	P06756	P06756	R-HSA-2731081;R-HSA-2731123;R-HSA-2731074				R-HSA-183122;R-HSA-173745;R-HSA-183126;R-HSA-174551;R-HSA-183130;R-HSA-173754;R-HSA-173739;R-HSA-981539;R-HSA-173740
R-HSA-2644602	Signaling by NOTCH1 PEST Domain Mutants in Cancer	1	59	0.00507614	0.443029	0.443029	1	21	0.00150667	9606	Homo sapiens	Q96BI3	Q96BI3	R-HSA-2220988		P61916	16113	R-HSA-163432
R-HSA-2894858	Signaling by NOTCH1 HD+PEST Domain Mutants in Cancer	1	59	0.00507614	0.443029	0.443029	1	21	0.00150667	9606	Homo sapiens	Q96BI3	Q96BI3	R-HSA-2220988				R-HSA-4839746
R-HSA-2644606	Constitutive Signaling by NOTCH1 PEST Domain Mutants	1	59	0.00507614	0.443029	0.443029	1	21	0.00150667	9606	Homo sapiens	Q96BI3	Q96BI3	R-HSA-2220988		P09913;P09914	Q86WV6	R-HSA-3134800
R-HSA-2894862	Constitutive Signaling by NOTCH1 HD+PEST Domain Mutants	1	59	0.00507614	0.443029	0.443029	1	21	0.00150667	9606	Homo sapiens	Q96BI3	Q96BI3	R-HSA-2220988				R-HSA-4839746
R-HSA-2644603	Signaling by NOTCH1 in Cancer	1	59	0.00507614	0.443029	0.443029	1	39	0.00279811	9606	Homo sapiens	Q96BI3	Q96BI3	R-HSA-2220988	O00626;P32246;P13500;P01024	P13500;P32246	P13501	R-HSA-373061;R-HSA-444647;R-HSA-443986;R-HSA-373073;R-HSA-964811
R-HSA-186797	Signaling by PDGF	1	60	0.00516218	0.448541	0.448541	21	31	0.00222414	9606	Homo sapiens	P09619	P09619	R-HSA-186786;R-HSA-382052;R-HSA-186819;R-HSA-1524182;R-HSA-382055;R-HSA-8864036;R-HSA-186826;R-HSA-380780;R-HSA-380782;R-HSA-186798;R-HSA-382056;R-HSA-1524186;R-HSA-382058;R-HSA-186765;R-HSA-186834;R-HSA-186800;R-HSA-186773;R-HSA-186778;R-HSA-389086;R-HSA-9674095;R-HSA-186780				R-HSA-9013157
R-HSA-168643	Nucleotide-binding domain, leucine rich repeat containing receptor (NLR) signaling pathways	1	61	0.00524821	0.453999	0.453999	1	46	0.00330033	9606	Homo sapiens	P19838	P19838	R-HSA-9603905				R-HSA-70994
R-HSA-199977	ER to Golgi Anterograde Transport	2	155	0.0133356	0.45454	0.45454	11	39	0.00279811	9606	Homo sapiens	Q9UBR2;P53634	Q9UBR2;P53634	R-HSA-5694439;R-HSA-5694418;R-HSA-203973;R-HSA-5694417;R-HSA-5694446;R-HSA-5694527;R-HSA-5694428;R-HSA-204008;R-HSA-5694522;R-HSA-5694441;R-HSA-5694409		P61916	16113	R-HSA-192051
R-HSA-446652	Interleukin-1 family signaling	2	155	0.0133356	0.45454	0.45454	17	92	0.00660066	9606	Homo sapiens	Q9UMW8;P19838	Q9UMW8;P19838	R-HSA-209063;R-HSA-168166;R-HSA-5684275;R-HSA-209125;R-HSA-209061;R-HSA-5684273;R-HSA-2730894;R-HSA-5684250;R-HSA-5684248;R-HSA-5684261;R-HSA-451634;R-HSA-9761344;R-HSA-9758604;R-HSA-448703;R-HSA-9630923;R-HSA-5684267;R-HSA-9773803		P09619	Q06124	R-HSA-9031981
R-HSA-1500931	Cell-Cell communication	2	156	0.0134217	0.457834	0.457834	11	91	0.00652891	9606	Homo sapiens	P55286;Q08722	P55286;Q08722	R-HSA-391157;R-HSA-391156;R-HSA-391158;R-HSA-391153;R-HSA-391168;R-HSA-391152;R-HSA-391151;R-HSA-391150;R-HSA-419002;R-HSA-9833672;R-HSA-419001		P09619;P20591	P18031;Q13507	R-HSA-9005994;R-HSA-9023549
R-HSA-5668914	Diseases of metabolism	3	253	0.0217672	0.458432	0.458432	3	195	0.0139905	9606	Homo sapiens	Q9H8P0;Q9BVK2;P34059	Q9H8P0;Q9BVK2;P34059	R-HSA-2263490;R-HSA-4724330;R-HSA-4755572				R-HSA-8984012;R-HSA-8983983;R-HSA-8984014;R-HSA-8984001;R-HSA-8983841;R-HSA-8983872;R-HSA-8984963;R-HSA-8983845;R-HSA-8950405;R-HSA-8983876;R-HSA-8983878;R-HSA-8983835;R-HSA-8950362;R-HSA-6809140;R-HSA-8983834;R-HSA-8983996;R-HSA-448627;R-HSA-8983519;R-HSA-8983518;R-HSA-8983870;R-HSA-8984021;R-HSA-8950740;R-HSA-8950453;R-HSA-8984023
R-HSA-1236394	Signaling by ERBB4	1	62	0.00533425	0.459403	0.459403	1	52	0.00373081	9606	Homo sapiens	Q96BI3	Q96BI3	R-HSA-1251997		P61916	16113	R-HSA-8951850;R-HSA-196086;R-HSA-193054
R-HSA-9824443	Parasitic Infection Pathways	3	254	0.0218532	0.460997	0.460997	6	95	0.0068159	9606	Homo sapiens	P07947;P19838;P01024	P07947;P19838;P01024	R-HSA-9664275;R-HSA-444647;R-HSA-9603905;R-HSA-9664261;R-HSA-9665524;R-HSA-448703				R-HSA-5675431;R-HSA-5672965;R-HSA-5672961;R-HSA-5672957
R-HSA-9658195	Leishmania infection	3	254	0.0218532	0.460997	0.460997	6	95	0.0068159	9606	Homo sapiens	P07947;P19838;P01024	P07947;P19838;P01024	R-HSA-9664275;R-HSA-444647;R-HSA-9603905;R-HSA-9664261;R-HSA-9665524;R-HSA-448703				R-HSA-141409;R-HSA-141431;R-HSA-141422;R-HSA-141439
R-HSA-450294	MAP kinase activation	1	63	0.00542029	0.464754	0.464754	7	32	0.00229588	9606	Homo sapiens	P19838	P19838	R-HSA-5684261;R-HSA-451634;R-HSA-5684275;R-HSA-5684273;R-HSA-5684250;R-HSA-5684267;R-HSA-5684248				R-HSA-141409;R-HSA-141431;R-HSA-141422;R-HSA-141439
R-HSA-9707564	Cytoprotection by HMOX1	1	63	0.00542029	0.464754	0.464754	1	17	0.00121969	9606	Homo sapiens	Q5RI15	Q5RI15	R-HSA-163214	P05161	Q9UMW8;P05161	P05161;P41226	R-HSA-5653766;R-HSA-5653780;R-HSA-5653786;R-HSA-5653754;R-HSA-5653770
R-HSA-9033241	Peroxisomal protein import	1	64	0.00550632	0.470052	0.470052	5	26	0.0018654	9606	Homo sapiens	O14832	O14832	R-HSA-9033240;R-HSA-9033514;R-HSA-9033232;R-HSA-9033490;R-HSA-9033238				R-HSA-8866277
R-HSA-1834949	Cytosolic sensors of pathogen-associated DNA	1	64	0.00550632	0.470052	0.470052	2	50	0.00358732	9606	Homo sapiens	P19838	P19838	R-HSA-9604480;R-HSA-168140		P09619	Q06124	R-HSA-1112708
R-HSA-8873719	RAB geranylgeranylation	1	65	0.00559236	0.475299	0.475299	2	5	0.000358732	9606	Homo sapiens	Q96AH8	Q96AH8	R-HSA-8870469;R-HSA-8870466		Q9Y6G5;Q9UPY8	P01100;P05412	R-HSA-450292;R-HSA-450325;R-HSA-168440;R-HSA-168136
R-HSA-1169091	Activation of NF-kappaB in B cells	1	67	0.00576443	0.485638	0.485638	5	10	0.000717463	9606	Homo sapiens	P19838	P19838	R-HSA-1168640;R-HSA-1168643;R-HSA-1168642;R-HSA-1168633;R-HSA-1168638		P09619	Q06124	R-HSA-5654658
R-HSA-8948751	Regulation of PTEN stability and activity	1	69	0.00593651	0.495775	0.495775	2	13	0.000932702	9606	Homo sapiens	P42685	P42685	R-HSA-8847968;R-HSA-8847977		P09619	Q06124	R-HSA-5654633
R-HSA-500792	GPCR ligand binding	5	470	0.0404371	0.498659	0.498659	5	217	0.0155689	9606	Homo sapiens	O00626;P02778;P32246;P13500;P01024	O00626;P02778;P32246;P13500;P01024	R-HSA-444647;R-HSA-443986;R-HSA-373073;R-HSA-964811;R-HSA-374248		P09619	P06241	R-HSA-8855237
R-HSA-167172	Transcription of the HIV genome	1	71	0.00610858	0.505714	0.505714	12	47	0.00337208	9606	Homo sapiens	Q5VWG9	Q5VWG9	R-HSA-9613490;R-HSA-167136;R-HSA-9613498;R-HSA-167113;R-HSA-167118;R-HSA-167474;R-HSA-167121;R-HSA-167477;R-HSA-167130;R-HSA-167097;R-HSA-167134;R-HSA-167484		P09619	Q06124	R-HSA-5654584
R-HSA-9013026	RHOB GTPase cycle	1	71	0.00610858	0.505714	0.505714	1	6	0.000430478	9606	Homo sapiens	P02786	P02786	R-HSA-9013024		Q15173	O96017	R-HSA-69685;R-HSA-349426
R-HSA-9013408	RHOG GTPase cycle	1	74	0.00636669	0.520259	0.520259	1	6	0.000430478	9606	Homo sapiens	P02786	P02786	R-HSA-9014449		Q9UPY8	Q01851	R-HSA-6804402
R-HSA-9013106	RHOC GTPase cycle	1	75	0.00645272	0.525013	0.525013	1	6	0.000430478	9606	Homo sapiens	P02786	P02786	R-HSA-9013110		P09619	P20936	R-HSA-4093330
R-HSA-1980143	Signaling by NOTCH1	1	75	0.00645272	0.525013	0.525013	3	39	0.00279811	9606	Homo sapiens	Q96BI3	Q96BI3	R-HSA-1980109;R-HSA-157353;R-HSA-1980112		P19838	P35222	R-HSA-202969
R-HSA-3000178	ECM proteoglycans	1	76	0.00653876	0.52972	0.52972	4	23	0.00165017	9606	Homo sapiens	P06756	P06756	R-HSA-2426471;R-HSA-4086200;R-HSA-4086132;R-HSA-2681667		P09619	Q06124	R-HSA-5654608
R-HSA-204998	Cell death signalling via NRAGE, NRIF and NADE	1	76	0.00653876	0.52972	0.52972	1	17	0.00121969	9606	Homo sapiens	Q96BI3	Q96BI3	R-HSA-205112		P09619	Q06124	R-HSA-8937744;R-HSA-8937767
R-HSA-1257604	PIP3 activates AKT signaling	3	282	0.0242622	0.530518	0.530518	7	88	0.00631367	9606	Homo sapiens	P09619;Q15173;P42685	P09619;Q15173;P42685	R-HSA-2316434;R-HSA-8857925;R-HSA-6811472;R-HSA-6811504;R-HSA-8847968;R-HSA-6811454;R-HSA-8847977				R-HSA-8950441;R-HSA-8950537;R-HSA-448421;R-HSA-8950398;R-HSA-8950210;R-HSA-8950387;R-HSA-8950340;R-HSA-8950485;R-HSA-448427;R-HSA-8950518;R-HSA-8950342
R-HSA-983712	Ion channel transport	2	184	0.0158307	0.545173	0.545173	2	51	0.00365906	9606	Homo sapiens	Q9C0H2;Q9BYP7	Q9C0H2;Q9BYP7	R-HSA-2682349;R-HSA-2744242		P19838	P35222	R-HSA-9756948;R-HSA-9756724;R-HSA-9754480;R-HSA-9754191
R-HSA-2559582	Senescence-Associated Secretory Phenotype (SASP)	1	80	0.0068829	0.548089	0.548089	4	22	0.00157842	9606	Homo sapiens	P19838	P19838	R-HSA-3790137;R-HSA-3857305;R-HSA-3857308;R-HSA-3790130		P09619	P19174	R-HSA-9034796;R-HSA-9034855
R-HSA-9013149	RAC1 GTPase cycle	2	185	0.0159167	0.548109	0.548109	1	6	0.000430478	9606	Homo sapiens	P04839;P02786	P04839;P02786	R-HSA-9013145				R-HSA-2263490;R-HSA-4724330
R-HSA-674695	RNA Polymerase II Pre-transcription Events	1	81	0.00696894	0.552569	0.552569	3	17	0.00121969	9606	Homo sapiens	Q5VWG9	Q5VWG9	R-HSA-75856;R-HSA-75862;R-HSA-73946				R-HSA-5339713;R-HSA-4827388;R-HSA-4791278;R-HSA-4839635;R-HSA-4839746;R-HSA-4839634;R-HSA-4839638;R-HSA-4839734
R-HSA-977225	Amyloid fiber formation	1	81	0.00696894	0.552569	0.552569	1	33	0.00236763	9606	Homo sapiens	Q96BI3	Q96BI3	R-HSA-9010096		P42685;P19838	P06400;P14921	R-HSA-3209109;R-HSA-3200023
R-HSA-1168372	Downstream signaling events of B Cell Receptor (BCR)	1	82	0.00705498	0.557005	0.557005	5	15	0.00107619	9606	Homo sapiens	P19838	P19838	R-HSA-1168640;R-HSA-1168643;R-HSA-1168642;R-HSA-1168633;R-HSA-1168638	P19838	Q86VP1;P19838	Q9Y4K3;P25963	R-HSA-209536;R-HSA-193691;R-HSA-193705;R-HSA-193695
R-HSA-195253	Degradation of beta-catenin by the destruction complex	1	83	0.00714101	0.561398	0.561398	12	23	0.00165017	9606	Homo sapiens	Q15173	Q15173	R-HSA-195300;R-HSA-2130279;R-HSA-195275;R-HSA-2130282;R-HSA-195304;R-HSA-2130286;R-HSA-5229343;R-HSA-195283;R-HSA-195251;R-HSA-195280;R-HSA-195318;R-HSA-195287		P09619	P19174;Q06124	R-HSA-210294;R-HSA-210283
R-HSA-9013694	Signaling by NOTCH4	1	83	0.00714101	0.561398	0.561398	1	20	0.00143493	9606	Homo sapiens	Q96BI3	Q96BI3	R-HSA-9604294		P09619	P27986;P19174	R-HSA-1839100;R-HSA-1839114;R-HSA-5655313;R-HSA-5655247;R-HSA-5655343;R-HSA-1839078;R-HSA-1839094;R-HSA-5655244;R-HSA-5654748;R-HSA-5655336
R-HSA-381340	Transcriptional regulation of white adipocyte differentiation	1	84	0.00722705	0.565747	0.565747	1	19	0.00136318	9606	Homo sapiens	P19838	P19838	R-HSA-381283		P42685;Q86VP1	P06400;Q9UER7	R-HSA-9687377;R-HSA-9670619
R-HSA-392499	Metabolism of proteins	19	1949	0.167685	0.566927	0.566927	49	795	0.0570383	9606	Homo sapiens	Q58WW2;Q9GZQ3;P26572;Q9UMW8;Q9H8P0;Q86VX2;Q96BI3;O60826;Q9NWX5;P53634;P51606;Q9UBR2;Q96AH8;Q9Y6G5;Q9Y6A9;Q9BVK2;A2VDF0;P09668;P01024	Q58WW2;Q9GZQ3;P26572;Q9UMW8;Q9H8P0;Q86VX2;Q96BI3;O60826;Q9NWX5;P53634;P51606;Q9UBR2;Q96AH8;Q9Y6G5;Q9Y6A9;Q9BVK2;A2VDF0;P09668;P01024	R-HSA-8956040;R-HSA-5694418;R-HSA-8956045;R-HSA-5694417;R-HSA-5694428;R-HSA-8955289;R-HSA-8955285;R-HSA-5694409;R-HSA-8956200;R-HSA-8952618;R-HSA-8952620;R-HSA-422051;R-HSA-964768;R-HSA-5694439;R-HSA-9755303;R-HSA-8952638;R-HSA-8952639;R-HSA-5694446;R-HSA-8952625;R-HSA-9010096;R-HSA-8952626;R-HSA-1799329;R-HSA-6787677;R-HSA-8952630;R-HSA-5694441;R-HSA-8952631;R-HSA-5696534;R-HSA-8956106;R-HSA-887…		P02786;P61916	16113;P02768	R-HSA-264679;R-HSA-264695;R-HSA-266082;R-HSA-266089;R-HSA-266299
R-HSA-9679506	SARS-CoV Infections	5	509	0.0437925	0.569875	0.569875	9	396	0.0284115	9606	Homo sapiens	P26572;Q8N3A8;P19838;P05161;Q96F46	P26572;Q8N3A8;P19838;P05161;Q96F46	R-HSA-9755413;R-HSA-9683648;R-HSA-9694656;R-HSA-9711058;R-HSA-9755244;R-HSA-447246;R-HSA-9729725;R-HSA-9729279;R-HSA-9686061	Q9UMW8;P19838	Q9Y6G5;Q86VP1;Q9UPY8;P19838;P19838;P05161	P41279;P01100;Q9Y6K9;P05412;P19838;O15111;Q9UMW8;Q8NFZ5;Q9Y4K3;O14920	R-HSA-9750226;R-HSA-451649;R-HSA-168136;R-HSA-5684250;R-HSA-5684248;R-HSA-450325;R-HSA-9761344;R-HSA-5609665;R-HSA-9749505;R-HSA-9757954;R-HSA-166869;R-HSA-9758604;R-HSA-9630923;R-HSA-975185;R-HSA-9749494;R-HSA-168166;R-HSA-5684275;R-HSA-5684273;R-HSA-450292;R-HSA-5684261;R-HSA-451634;R-HSA-9750946;R-HSA-168440;R-HSA-5684267;R-HSA-9773803
R-HSA-418346	Platelet homeostasis	1	88	0.0075712	0.582721	0.582721	1	31	0.00222414	9606	Homo sapiens	Q15173	Q15173	R-HSA-432143		P09619	P06241	R-HSA-8981534
R-HSA-5628897	TP53 Regulates Metabolic Genes	1	88	0.0075712	0.582721	0.582721	1	34	0.00243937	9606	Homo sapiens	Q5RI15	Q5RI15	R-HSA-163214		P09619	P19174	R-HSA-167686
R-HSA-109582	Hemostasis	7	726	0.0624624	0.582763	0.582763	14	338	0.0242503	9606	Homo sapiens	Q9UIB8;P07093;P06756;P07947;Q08722;Q15173;O15439	Q9UIB8;P07093;P06756;P07947;Q08722;Q15173;O15439	R-HSA-429157;R-HSA-210304;R-HSA-158795;R-HSA-432143;R-HSA-202703;R-HSA-210291;R-HSA-158419;R-HSA-158800;R-HSA-140599;R-HSA-5602080;R-HSA-140696;R-HSA-202713;R-HSA-158137;R-HSA-159005				R-HSA-9013145
R-HSA-2219530	Constitutive Signaling by Aberrant PI3K in Cancer	1	89	0.00765723	0.586861	0.586861	1	2	0.000143493	9606	Homo sapiens	P09619	P09619	R-HSA-2400009	P19838	P19838;P19838	Q04206;Q01201	R-HSA-5660660;R-HSA-5660980;R-HSA-5660666;R-HSA-5624473
R-HSA-111885	Opioid Signalling	1	90	0.00774327	0.59096	0.59096	3	59	0.00423303	9606	Homo sapiens	Q15147	Q15147	R-HSA-112037;R-HSA-111879;R-HSA-111870		Q99643;Q96J88	P17252	R-HSA-1433508
R-HSA-8876198	RAB GEFs exchange GTP for GDP on RABs	1	90	0.00774327	0.59096	0.59096	1	21	0.00150667	9606	Homo sapiens	Q96AH8	Q96AH8	R-HSA-8877451		Q9UPY8	P05412	R-HSA-8944047
R-HSA-9711123	Cellular response to chemical stress	2	201	0.0172933	0.593282	0.593282	3	127	0.00911178	9606	Homo sapiens	Q5RI15;P04839	Q5RI15;P04839	R-HSA-6807557;R-HSA-1222376;R-HSA-163214		P09619	Q05209	R-HSA-8863804
R-HSA-421270	Cell-cell junction organization	1	91	0.0078293	0.595018	0.595018	3	52	0.00373081	9606	Homo sapiens	P55286	P55286	R-HSA-419002;R-HSA-9833672;R-HSA-419001		P02786	P61769	R-HSA-983146
R-HSA-6804756	Regulation of TP53 Activity through Phosphorylation	1	92	0.00791534	0.599037	0.599037	1	26	0.0018654	9606	Homo sapiens	Q5VWG9	Q5VWG9	R-HSA-6805399		Q15173	O96017	R-HSA-6804266
R-HSA-170834	Signaling by TGF-beta Receptor Complex	1	93	0.00800138	0.603016	0.603016	2	100	0.00717463	9606	Homo sapiens	P06756	P06756	R-HSA-2396029;R-HSA-2395320	Q9UMW8;P19838	Q9Y6G5;Q86VP1;Q9UPY8;P19838;P19838;P05161	P41279;P01100;Q9Y6K9;P05412;P19838;O15111;Q9UMW8;Q8NFZ5;Q9Y4K3;O14920	R-HSA-9750226;R-HSA-451649;R-HSA-168136;R-HSA-5684250;R-HSA-936963;R-HSA-5684248;R-HSA-450325;R-HSA-9761344;R-HSA-5609665;R-HSA-9749505;R-HSA-9757954;R-HSA-166869;R-HSA-9758604;R-HSA-9630923;R-HSA-9749494;R-HSA-168166;R-HSA-5684275;R-HSA-5684273;R-HSA-450292;R-HSA-5684261;R-HSA-451634;R-HSA-9750946;R-HSA-168440;R-HSA-5684267;R-HSA-9773803;R-HSA-975857
R-HSA-141444	Amplification of signal from unattached kinetochores via a MAD2 inhibitory signal	1	94	0.00808741	0.606956	0.606956	4	4	0.000286985	9606	Homo sapiens	Q15173	Q15173	R-HSA-141409;R-HSA-141431;R-HSA-141422;R-HSA-141439	Q15173	P09619	Q06124	R-HSA-210294;R-HSA-432143
R-HSA-141424	Amplification of signal from the kinetochores	1	94	0.00808741	0.606956	0.606956	4	4	0.000286985	9606	Homo sapiens	Q15173	Q15173	R-HSA-141409;R-HSA-141431;R-HSA-141422;R-HSA-141439		P61916	16113	R-HSA-196417
R-HSA-442755	Activation of NMDA receptors and postsynaptic events	1	97	0.00834552	0.618545	0.618545	2	71	0.00509399	9606	Homo sapiens	O14910	O14910	R-HSA-9610627;R-HSA-9610408		P61916	16113	R-HSA-6807055
R-HSA-9006925	Intracellular signaling by second messengers	3	322	0.0277037	0.620648	0.620648	7	116	0.00832257	9606	Homo sapiens	P09619;Q15173;P42685	P09619;Q15173;P42685	R-HSA-2316434;R-HSA-8857925;R-HSA-6811472;R-HSA-6811504;R-HSA-8847968;R-HSA-6811454;R-HSA-8847977		Q9UPY8	Q99757	R-HSA-9035227;R-HSA-9035484
R-HSA-5607764	CLEC7A (Dectin-1) signaling	1	98	0.00843156	0.622332	0.622332	5	45	0.00322858	9606	Homo sapiens	P19838	P19838	R-HSA-5607728;R-HSA-2730894;R-HSA-5660622;R-HSA-5607724;R-HSA-202541	Q9UMW8;P19838	Q9Y6G5;Q86VP1;Q9UPY8;P19838;P19838;P05161	P41279;P01100;Q9Y6K9;P05412;P19838;O15111;Q9UMW8;Q8NFZ5;Q9Y4K3;O14920	R-HSA-9750226;R-HSA-451649;R-HSA-168136;R-HSA-5684250;R-HSA-936963;R-HSA-5684248;R-HSA-450325;R-HSA-9761344;R-HSA-5609665;R-HSA-9749505;R-HSA-9757954;R-HSA-166869;R-HSA-9758604;R-HSA-9630923;R-HSA-9749494;R-HSA-168166;R-HSA-5684275;R-HSA-5684273;R-HSA-450292;R-HSA-5684261;R-HSA-451634;R-HSA-9750946;R-HSA-168440;R-HSA-5684267;R-HSA-9773803;R-HSA-975857
R-HSA-9006934	Signaling by Receptor Tyrosine Kinases	5	543	0.0467177	0.627583	0.627583	48	746	0.0535227	9606	Homo sapiens	P06756;P07947;P09619;P04839;Q96BI3	P06756;P07947;P09619;P04839;Q96BI3	R-HSA-205319;R-HSA-1433488;R-HSA-1562641;R-HSA-1251997;R-HSA-186765;R-HSA-205205;R-HSA-186773;R-HSA-186778;R-HSA-186780;R-HSA-186786;R-HSA-8864036;R-HSA-1470012;R-HSA-186798;R-HSA-1470010;R-HSA-1470009;R-HSA-205234;R-HSA-186800;R-HSA-205238;R-HSA-1433506;R-HSA-1433514;R-HSA-205244;R-HSA-186819;R-HSA-1524182;R-HSA-1433428;R-HSA-5218830;R-HSA-5218827;R-HSA-186826;R-HSA-1524186;R-HSA-5218818;R-HSA-1…	Q9UMW8;P19838	Q9Y6G5;Q86VP1;Q9UPY8;P19838;P19838;P05161	P41279;P01100;Q9Y6K9;P05412;P19838;O15111;Q9UMW8;Q8NFZ5;Q9Y4K3;O14920	R-HSA-9750226;R-HSA-451649;R-HSA-168136;R-HSA-5684250;R-HSA-936963;R-HSA-5684248;R-HSA-450325;R-HSA-9761344;R-HSA-5609665;R-HSA-9749505;R-HSA-9757954;R-HSA-166869;R-HSA-9758604;R-HSA-9630923;R-HSA-9749494;R-HSA-168166;R-HSA-5684275;R-HSA-5684273;R-HSA-450292;R-HSA-5684261;R-HSA-451634;R-HSA-9750946;R-HSA-168440;R-HSA-5684267;R-HSA-9773803;R-HSA-975857
R-HSA-70326	Glucose metabolism	1	100	0.00860363	0.629795	0.629795	1	49	0.00351557	9606	Homo sapiens	Q9UJS0	Q9UJS0	R-HSA-372448		P09619	P19174	R-HSA-202354;R-HSA-202212;R-HSA-202331;R-HSA-213407;R-HSA-213406
R-HSA-2029481	FCGR activation	1	101	0.00868967	0.633471	0.633471	1	6	0.000430478	9606	Homo sapiens	P07947	P07947	R-HSA-2029459		O60826	Q13616	R-HSA-8854052
R-HSA-382556	ABC-family proteins mediated transport	1	103	0.00886174	0.640716	0.640716	1	27	0.00193715	9606	Homo sapiens	O15439	O15439	R-HSA-1454916		P09619	Q06124	R-HSA-1549564
R-HSA-202424	Downstream TCR signaling	1	104	0.00894778	0.644285	0.644285	4	24	0.00172191	9606	Homo sapiens	P19838	P19838	R-HSA-5607728;R-HSA-2730894;R-HSA-5607724;R-HSA-202541		Q15173	O96017	R-HSA-75809;R-HSA-5683735;R-HSA-69891;R-HSA-5683792;R-HSA-5683774
R-HSA-9705683	SARS-CoV-2-host interactions	2	221	0.019014	0.64495	0.64495	4	67	0.004807	9606	Homo sapiens	P05161;Q96F46	P05161;Q96F46	R-HSA-9755413;R-HSA-9755244;R-HSA-447246;R-HSA-9729725				R-HSA-2130706;R-HSA-2130504;R-HSA-2130349
R-HSA-8856825	Cargo recognition for clathrin-mediated endocytosis	1	105	0.00903381	0.647819	0.647819	1	15	0.00107619	9606	Homo sapiens	P02786	P02786	R-HSA-8866277				R-HSA-5666160;R-HSA-5666129;R-HSA-5666169
R-HSA-211945	Phase I - Functionalization of compounds	1	105	0.00903381	0.647819	0.647819	1	101	0.00724638	9606	Homo sapiens	P30838	P30838	R-HSA-5692283		P09619	Q05209	R-HSA-8864029
R-HSA-1430728	Metabolism	20	2145	0.184548	0.652706	0.652706	28	2031	0.145717	9606	Homo sapiens	Q9H8P0;O43674;Q5TA50;P34059;Q53FV1;P03915;Q9NR77;P03928;Q99643;Q8N3A8;P17900;Q5RI15;P00966;P30838;Q9UJS0;P23677;Q15147;P56381;O14832;Q6UWV6	Q9H8P0;O43674;Q5TA50;P34059;Q53FV1;P03915;Q9NR77;P03928;Q99643;Q8N3A8;P17900;Q5RI15;P00966;P30838;Q9UJS0;P23677;Q15147;P56381;O14832;Q6UWV6	R-HSA-389639;R-HSA-1605595;R-HSA-6799202;R-HSA-163214;R-HSA-1605717;R-HSA-163213;R-HSA-8938073;R-HSA-70994;R-HSA-163217;R-HSA-1855177;R-HSA-428127;R-HSA-8953430;R-HSA-5339535;R-HSA-164834;R-HSA-164832;R-HSA-372448;R-HSA-9705714;R-HSA-164840;R-HSA-6799179;R-HSA-5692283;R-HSA-6799178;R-HSA-1855153;R-HSA-70577;R-HSA-6799191;R-HSA-1630304;R-HSA-6799197;R-HSA-6799196;R-HSA-1640164		P09619	P19174	R-HSA-167686
R-HSA-8957275	Post-translational protein phosphorylation	1	107	0.00920588	0.654782	0.654782	1	1	7.17463e-05	9606	Homo sapiens	P01024	P01024	R-HSA-8952289				R-HSA-6803761
R-HSA-9692914	SARS-CoV-1-host interactions	1	109	0.00937796	0.661609	0.661609	1	48	0.00344382	9606	Homo sapiens	P19838	P19838	R-HSA-9711058		P02786	P02768;Q14973	R-HSA-194121;R-HSA-9733960;R-HSA-9733545
R-HSA-194315	Signaling by Rho GTPases	6	677	0.0582466	0.666204	0.666204	22	203	0.0145645	9606	Homo sapiens	P06702;P05109;Q96J88;P04839;Q15173;P02786	P06702;P05109;Q96J88;P04839;Q15173;P02786	R-HSA-5668629;R-HSA-5218827;R-HSA-5666160;R-HSA-5666129;R-HSA-9013024;R-HSA-9017507;R-HSA-5668605;R-HSA-9013157;R-HSA-9018758;R-HSA-5666169;R-HSA-9013145;R-HSA-9018808;R-HSA-9014424;R-HSA-9626848;R-HSA-9018746;R-HSA-5218841;R-HSA-9014449;R-HSA-9013009;R-HSA-9696266;R-HSA-9696271;R-HSA-9014294;R-HSA-9013110				R-HSA-141409;R-HSA-141431;R-HSA-141422;R-HSA-141439
R-HSA-5663202	Diseases of signal transduction by growth factor receptors and second messengers	4	457	0.0393186	0.666458	0.666458	17	476	0.0341512	9606	Homo sapiens	P07947;P09619;Q96BI3;Q15173	P07947;P09619;Q96BI3;Q15173	R-HSA-9670418;R-HSA-9670417;R-HSA-9670416;R-HSA-4791278;R-HSA-9670426;R-HSA-4839746;R-HSA-2400009;R-HSA-5339713;R-HSA-4827388;R-HSA-4839635;R-HSA-4839634;R-HSA-2220988;R-HSA-9670414;R-HSA-9670413;R-HSA-4839638;R-HSA-4839734;R-HSA-9670412		Q86VP1	Q8TC07	R-HSA-8854329
R-HSA-198933	Immunoregulatory interactions between a Lymphoid and a non-Lymphoid cell	2	230	0.0197884	0.666473	0.666473	2	44	0.00315684	9606	Homo sapiens	P01024;Q8NHJ6	P01024;Q8NHJ6	R-HSA-199043;R-HSA-199518	Q9UMW8;P19838	Q9Y6G5;Q86VP1;Q9UPY8;P19838;P19838;P05161	P41279;P01100;Q9Y6K9;P05412;P19838;O15111;Q9UMW8;Q8NFZ5;Q9Y4K3;O14920	R-HSA-9750226;R-HSA-451649;R-HSA-975111;R-HSA-168136;R-HSA-5684250;R-HSA-5684248;R-HSA-450325;R-HSA-9761344;R-HSA-5609665;R-HSA-9749505;R-HSA-9757954;R-HSA-166869;R-HSA-9758604;R-HSA-9630923;R-HSA-975185;R-HSA-9749494;R-HSA-168166;R-HSA-5684275;R-HSA-5684273;R-HSA-450292;R-HSA-5684261;R-HSA-451634;R-HSA-9750946;R-HSA-168440;R-HSA-5684267;R-HSA-9773803
R-HSA-69618	Mitotic Spindle Checkpoint	1	111	0.00955003	0.668302	0.668302	4	7	0.000502224	9606	Homo sapiens	Q15173	Q15173	R-HSA-141409;R-HSA-141431;R-HSA-141422;R-HSA-141439		P09619	P27986	R-HSA-9703439
R-HSA-166663	Initial triggering of complement	1	111	0.00955003	0.668302	0.668302	9	21	0.00150667	9606	Homo sapiens	P01024	P01024	R-HSA-183122;R-HSA-173745;R-HSA-183126;R-HSA-174551;R-HSA-183130;R-HSA-173754;R-HSA-173739;R-HSA-981539;R-HSA-173740	Q9UMW8;P19838	Q9Y6G5;Q86VP1;Q9UPY8;P19838;P19838;P05161	P41279;P01100;Q9Y6K9;P05412;P19838;O15111;Q9UMW8;Q8NFZ5;Q9Y4K3;O14920	R-HSA-9750226;R-HSA-451649;R-HSA-975111;R-HSA-168136;R-HSA-5684250;R-HSA-5684248;R-HSA-450325;R-HSA-9761344;R-HSA-5609665;R-HSA-9749505;R-HSA-9757954;R-HSA-166869;R-HSA-9758604;R-HSA-9630923;R-HSA-975185;R-HSA-9749494;R-HSA-168166;R-HSA-5684275;R-HSA-5684273;R-HSA-450292;R-HSA-5684261;R-HSA-451634;R-HSA-9750946;R-HSA-168440;R-HSA-5684267;R-HSA-9773803
R-HSA-9748784	Drug ADME	1	111	0.00955003	0.668302	0.668302	3	95	0.0068159	9606	Homo sapiens	O15439	O15439	R-HSA-9753284;R-HSA-9750546;R-HSA-9753283		Q96J88	P55072	R-HSA-8932276
R-HSA-1799339	SRP-dependent cotranslational protein targeting to membrane	1	113	0.0097221	0.674864	0.674864	1	5	0.000358732	9606	Homo sapiens	Q9Y6A9	Q9Y6A9	R-HSA-1799329		P61916	16113	R-HSA-192051;R-HSA-192123;R-HSA-191983;R-HSA-192061
R-HSA-2219528	PI3K/AKT Signaling in Cancer	1	116	0.00998021	0.684466	0.684466	1	21	0.00150667	9606	Homo sapiens	P09619	P09619	R-HSA-2400009		P42685	P06400	R-HSA-2172666
R-HSA-9648025	EML4 and NUDC in mitotic spindle formation	1	117	0.0100662	0.687604	0.687604	1	5	0.000358732	9606	Homo sapiens	Q15173	Q15173	R-HSA-9648114		Q99643;Q96J88	P17252	R-HSA-4332390
R-HSA-9716542	Signaling by Rho GTPases, Miro GTPases and RHOBTB3	6	693	0.0596232	0.688214	0.688214	22	212	0.0152102	9606	Homo sapiens	P06702;P05109;Q96J88;P04839;Q15173;P02786	P06702;P05109;Q96J88;P04839;Q15173;P02786	R-HSA-5668629;R-HSA-5218827;R-HSA-5666160;R-HSA-5666129;R-HSA-9013024;R-HSA-9017507;R-HSA-5668605;R-HSA-9013157;R-HSA-9018758;R-HSA-5666169;R-HSA-9013145;R-HSA-9018808;R-HSA-9014424;R-HSA-9626848;R-HSA-9018746;R-HSA-5218841;R-HSA-9014449;R-HSA-9013009;R-HSA-9696266;R-HSA-9696271;R-HSA-9014294;R-HSA-9013110				R-HSA-1630304
R-HSA-446728	Cell junction organization	1	118	0.0101523	0.690711	0.690711	3	68	0.00487875	9606	Homo sapiens	P55286	P55286	R-HSA-419002;R-HSA-9833672;R-HSA-419001	P09619	P09619	Q14451;Q06124;P20936;P19174	R-HSA-382052;R-HSA-186819;R-HSA-1524182;R-HSA-382055;R-HSA-186826;R-HSA-380780;R-HSA-380782;R-HSA-186798;R-HSA-382056;R-HSA-1524186;R-HSA-382058;R-HSA-186765;R-HSA-186834;R-HSA-186800;R-HSA-186778;R-HSA-186780
R-HSA-8878166	Transcriptional regulation by RUNX2	1	121	0.0104104	0.699849	0.699849	2	84	0.00602669	9606	Homo sapiens	P07947	P07947	R-HSA-8937820;R-HSA-8937844	Q9UMW8;P19838	Q9Y6G5;Q86VP1;Q9UPY8;P19838;P19838;P05161	P41279;P01100;Q9Y6K9;P05412;P19838;O15111;Q9UMW8;Q8NFZ5;Q9Y4K3;O14920	R-HSA-9750226;R-HSA-451649;R-HSA-975111;R-HSA-168136;R-HSA-5684250;R-HSA-5684248;R-HSA-450325;R-HSA-9761344;R-HSA-5609665;R-HSA-9749505;R-HSA-9757954;R-HSA-166869;R-HSA-9758604;R-HSA-9630923;R-HSA-975185;R-HSA-9749494;R-HSA-168166;R-HSA-5684275;R-HSA-5684273;R-HSA-450292;R-HSA-5684261;R-HSA-451634;R-HSA-9750946;R-HSA-168440;R-HSA-5684267;R-HSA-9773803
R-HSA-373760	L1CAM interactions	1	121	0.0104104	0.699849	0.699849	1	54	0.0038743	9606	Homo sapiens	P06756	P06756	R-HSA-374686				R-HSA-2467809;R-HSA-2467811
R-HSA-9006936	Signaling by TGFB family members	1	122	0.0104964	0.702835	0.702835	2	125	0.00896829	9606	Homo sapiens	P06756	P06756	R-HSA-2396029;R-HSA-2395320		Q86VP1;P19838	Q9Y6K9;P21580	R-HSA-688136;R-HSA-622415
R-HSA-9007101	Rab regulation of trafficking	1	123	0.0105825	0.705792	0.705792	2	35	0.00251112	9606	Homo sapiens	Q96AH8	Q96AH8	R-HSA-8877451;R-HSA-8854329				R-HSA-9648114
R-HSA-381426	Regulation of Insulin-like Growth Factor (IGF) transport and uptake by Insulin-like Growth Factor Binding Proteins (IGFBPs)	1	124	0.0106685	0.70872	0.70872	1	14	0.00100445	9606	Homo sapiens	P01024	P01024	R-HSA-8952289		P09619	Q06124	R-HSA-1549564
R-HSA-1630316	Glycosaminoglycan metabolism	1	124	0.0106685	0.70872	0.70872	1	86	0.00617018	9606	Homo sapiens	P34059	P34059	R-HSA-1630304		P09619	Q06124	R-HSA-1549564
R-HSA-372790	Signaling by GPCR	6	713	0.0613439	0.714389	0.714389	13	392	0.0281246	9606	Homo sapiens	O00626;P02778;Q15147;P32246;P13500;P01024	O00626;P02778;Q15147;P32246;P13500;P01024	R-HSA-444647;R-HSA-114688;R-HSA-112037;R-HSA-749454;R-HSA-964811;R-HSA-111879;R-HSA-398188;R-HSA-380073;R-HSA-374248;R-HSA-443986;R-HSA-373073;R-HSA-749456;R-HSA-111870				R-HSA-2484822;R-HSA-1638803;R-HSA-2468287;R-HSA-1638821
R-HSA-2500257	Resolution of Sister Chromatid Cohesion	1	126	0.0108406	0.714488	0.714488	4	8	0.00057397	9606	Homo sapiens	Q15173	Q15173	R-HSA-2484822;R-HSA-1638803;R-HSA-2468287;R-HSA-1638821		P42685;P09619	P60484	R-HSA-2321904
R-HSA-202403	TCR signaling	1	126	0.0108406	0.714488	0.714488	4	52	0.00373081	9606	Homo sapiens	P19838	P19838	R-HSA-5607728;R-HSA-2730894;R-HSA-5607724;R-HSA-202541		P09619	Q06124	R-HSA-8987132
R-HSA-196849	Metabolism of water-soluble vitamins and cofactors	1	127	0.0109266	0.71733	0.71733	1	134	0.009614	9606	Homo sapiens	Q8N3A8	Q8N3A8	R-HSA-8938073				R-HSA-9013024;R-HSA-9017507;R-HSA-9013157;R-HSA-9018758;R-HSA-9013145;R-HSA-9018808;R-HSA-9018746;R-HSA-9014449;R-HSA-9013009;R-HSA-9696266;R-HSA-9696271;R-HSA-9014294;R-HSA-9013110
R-HSA-9664323	FCGR3A-mediated IL10 synthesis	1	128	0.0110126	0.720144	0.720144	2	20	0.00143493	9606	Homo sapiens	P07947	P07947	R-HSA-9664275;R-HSA-9664261				R-HSA-4724330
R-HSA-114608	Platelet degranulation	1	128	0.0110126	0.720144	0.720144	1	11	0.000789209	9606	Homo sapiens	O15439	O15439	R-HSA-429157	Q9UMW8;P19838	Q9Y6G5;Q86VP1;Q9UPY8;P19838;P19838;P05161	P41279;P01100;Q9Y6K9;P05412;P19838;O15111;Q9UMW8;Q8NFZ5;Q9Y4K3;O14920	R-HSA-9749494;R-HSA-168166;R-HSA-5684275;R-HSA-9750226;R-HSA-451649;R-HSA-5684273;R-HSA-168136;R-HSA-5684250;R-HSA-5684248;R-HSA-450292;R-HSA-450325;R-HSA-5684261;R-HSA-9761344;R-HSA-5609665;R-HSA-451634;R-HSA-9749505;R-HSA-9757954;R-HSA-9750946;R-HSA-9758604;R-HSA-9630923;R-HSA-168440;R-HSA-177694;R-HSA-5684267;R-HSA-9773803
R-HSA-71291	Metabolism of amino acids and derivatives	3	376	0.0323497	0.722707	0.722707	3	248	0.0177931	9606	Homo sapiens	P00966;Q9UJS0;Q9NR77	P00966;Q9UJS0;Q9NR77	R-HSA-70577;R-HSA-372448;R-HSA-8953430		P09619	Q06124	R-HSA-1549564
R-HSA-76005	Response to elevated platelet cytosolic Ca2+	1	133	0.0114428	0.733801	0.733801	1	14	0.00100445	9606	Homo sapiens	O15439	O15439	R-HSA-429157	P06702;P05109;Q15173	P19838	O00255	R-HSA-9626848;R-HSA-5668629;R-HSA-5672304;R-HSA-5666160;R-HSA-5666129;R-HSA-5666169
R-HSA-382551	Transport of small molecules	6	729	0.0627205	0.734241	0.734241	16	452	0.0324293	9606	Homo sapiens	P61916;P98155;Q9C0H2;P02786;Q9BYP7;O15439	P61916;P98155;Q9C0H2;P02786;Q9BYP7;O15439	R-HSA-8855111;R-HSA-917839;R-HSA-917807;R-HSA-8876484;R-HSA-8854628;R-HSA-5691154;R-HSA-917835;R-HSA-2682349;R-HSA-917987;R-HSA-1454916;R-HSA-917814;R-HSA-8854462;R-HSA-2744242;R-HSA-8855131;R-HSA-8855130;R-HSA-8876472		P19838	Q9Y297	R-HSA-180591
R-HSA-977606	Regulation of Complement cascade	1	135	0.0116149	0.739077	0.739077	23	42	0.00301334	9606	Homo sapiens	P01024	P01024	R-HSA-977359;R-HSA-977615;R-HSA-444647;R-HSA-8853252;R-HSA-976810;R-HSA-964811;R-HSA-976743;R-HSA-977605;R-HSA-8851436;R-HSA-3266557;R-HSA-977602;R-HSA-8852874;R-HSA-976768;R-HSA-981728;R-HSA-8852809;R-HSA-1006143;R-HSA-977375;R-HSA-981535;R-HSA-977629;R-HSA-977371;R-HSA-981621;R-HSA-977363;R-HSA-977619		P09619	Q06124	R-HSA-1549564
R-HSA-6807070	PTEN Regulation	1	139	0.011959	0.749321	0.749321	2	56	0.00401779	9606	Homo sapiens	P42685	P42685	R-HSA-8847968;R-HSA-8847977		Q15173	O96017	R-HSA-69685
R-HSA-5663220	RHO GTPases Activate Formins	1	141	0.0121311	0.754292	0.754292	3	27	0.00193715	9606	Homo sapiens	Q15173	Q15173	R-HSA-5666160;R-HSA-5666129;R-HSA-5666169		P32246	P02686	R-HSA-9614773
R-HSA-556833	Metabolism of lipids	6	752	0.0646993	0.761071	0.761071	7	836	0.0599799	9606	Homo sapiens	P17900;Q9H8P0;Q5TA50;Q53FV1;O14832;Q6UWV6	P17900;Q9H8P0;Q5TA50;Q53FV1;O14832;Q6UWV6	R-HSA-389639;R-HSA-1605595;R-HSA-9705714;R-HSA-428127;R-HSA-1605717;R-HSA-1640164;R-HSA-5339535		P61916	16113	R-HSA-192051;R-HSA-192123;R-HSA-192061
R-HSA-8856828	Clathrin-mediated endocytosis	1	145	0.0124753	0.763942	0.763942	16	35	0.00251112	9606	Homo sapiens	P02786	P02786	R-HSA-8868071;R-HSA-8868230;R-HSA-8866277;R-HSA-8867756;R-HSA-8868236;R-HSA-8868651;R-HSA-8867754;R-HSA-8868072;R-HSA-8868648;R-HSA-8868661;R-HSA-8868660;R-HSA-8868659;R-HSA-8868658;R-HSA-8869438;R-HSA-8871194;R-HSA-8871193	Q15173	P19838	P35222	R-HSA-201685;R-HSA-3601585
R-HSA-166658	Complement cascade	1	146	0.0125613	0.766296	0.766296	35	72	0.00516573	9606	Homo sapiens	P01024	P01024	R-HSA-977359;R-HSA-977615;R-HSA-8853252;R-HSA-964811;R-HSA-173636;R-HSA-977605;R-HSA-3266557;R-HSA-977602;R-HSA-8852874;R-HSA-976768;R-HSA-8852809;R-HSA-183122;R-HSA-977375;R-HSA-981535;R-HSA-977629;R-HSA-183126;R-HSA-977371;R-HSA-174551;R-HSA-183130;R-HSA-977363;R-HSA-977619;R-HSA-444647;R-HSA-166817;R-HSA-976810;R-HSA-173739;R-HSA-976743;R-HSA-8851436;R-HSA-981539;R-HSA-173740;R-HSA-981728;R-HS…		P02786	P02768	R-HSA-9661432;R-HSA-9709883
R-HSA-162599	Late Phase of HIV Life Cycle	1	149	0.0128194	0.773217	0.773217	12	77	0.00552447	9606	Homo sapiens	Q5VWG9	Q5VWG9	R-HSA-9613490;R-HSA-167136;R-HSA-9613498;R-HSA-167113;R-HSA-167118;R-HSA-167474;R-HSA-167121;R-HSA-167477;R-HSA-167130;R-HSA-167097;R-HSA-167134;R-HSA-167484		P09619	P19174;Q06124	R-HSA-9031981;R-HSA-9026894;R-HSA-9026531
R-HSA-9664422	FCGR3A-mediated phagocytosis	1	149	0.0128194	0.773217	0.773217	2	27	0.00193715	9606	Homo sapiens	P07947	P07947	R-HSA-9664275;R-HSA-9664261				R-HSA-5675431;R-HSA-5672965;R-HSA-5672961;R-HSA-5672957
R-HSA-9664417	Leishmania phagocytosis	1	149	0.0128194	0.773217	0.773217	2	27	0.00193715	9606	Homo sapiens	P07947	P07947	R-HSA-9664275;R-HSA-9664261		P02786	P02768	R-HSA-2168887
R-HSA-9664407	Parasite infection	1	149	0.0128194	0.773217	0.773217	2	27	0.00193715	9606	Homo sapiens	P07947	P07947	R-HSA-9664275;R-HSA-9664261		P05109;P06702	P13569	R-HSA-9700266;R-HSA-8866857;R-HSA-5679000
R-HSA-8980692	RHOA GTPase cycle	1	150	0.0129054	0.775479	0.775479	1	6	0.000430478	9606	Homo sapiens	P02786	P02786	R-HSA-9013009				R-HSA-8868071;R-HSA-8868230;R-HSA-8866277;R-HSA-8867756;R-HSA-8868236;R-HSA-8868651;R-HSA-8867754;R-HSA-8868072;R-HSA-8868648;R-HSA-8868661;R-HSA-8868660;R-HSA-8868659;R-HSA-8868658;R-HSA-8869438;R-HSA-8871194;R-HSA-8871193
R-HSA-9013148	CDC42 GTPase cycle	1	155	0.0133356	0.786457	0.786457	1	6	0.000430478	9606	Homo sapiens	P02786	P02786	R-HSA-9013157		P32246;P09619	P06241;P04156	R-HSA-375154;R-HSA-391867
R-HSA-5673001	RAF/MAP kinase cascade	2	292	0.0251226	0.787512	0.787512	4	75	0.00538097	9606	Homo sapiens	P09619;Q15173	P09619;Q15173	R-HSA-5675431;R-HSA-5672965;R-HSA-5672961;R-HSA-5672957	P01024	P01024;P01024;P01024	P20023;P08603;P15529;P05156	R-HSA-977359;R-HSA-977615;R-HSA-8853252;R-HSA-964811;R-HSA-977605;R-HSA-3266557;R-HSA-977602;R-HSA-8852874;R-HSA-976768;R-HSA-8852809;R-HSA-977375;R-HSA-981535;R-HSA-977629;R-HSA-977371;R-HSA-1006169;R-HSA-977363;R-HSA-977619;R-HSA-444647;R-HSA-976810;R-HSA-976743;R-HSA-8851436;R-HSA-981728;R-HSA-976801;R-HSA-1006143;R-HSA-8951486;R-HSA-981621
R-HSA-8957322	Metabolism of steroids	1	157	0.0135077	0.790697	0.790697	1	219	0.0157124	9606	Homo sapiens	Q9H8P0	Q9H8P0	R-HSA-9705714		P42685;P09619;O60826	P60484;Q13614	R-HSA-6809764;R-HSA-199456;R-HSA-6810030;R-HSA-6809707;R-HSA-1676149;R-HSA-6809785
R-HSA-1852241	Organelle biogenesis and maintenance	2	297	0.0255528	0.795374	0.795374	1	86	0.00617018	9606	Homo sapiens	P03928;P56381	P03928;P56381	R-HSA-8949580		P09619;P19838	P06241;P41279	R-HSA-392530;R-HSA-389756;R-HSA-389354
R-HSA-5633007	Regulation of TP53 Activity	1	160	0.0137658	0.796902	0.796902	1	98	0.00703114	9606	Homo sapiens	Q5VWG9	Q5VWG9	R-HSA-6805399	P01024;Q8NHJ6	P02786	P19320	R-HSA-199043;R-HSA-199518;R-HSA-198941
R-HSA-5684996	MAPK1/MAPK3 signaling	2	299	0.0257249	0.798447	0.798447	4	82	0.0058832	9606	Homo sapiens	P09619;Q15173	P09619;Q15173	R-HSA-5675431;R-HSA-5672965;R-HSA-5672961;R-HSA-5672957		Q9Y6G5;Q9UPY8	P01100;P05412	R-HSA-450292;R-HSA-450325;R-HSA-168440;R-HSA-168136
R-HSA-1474244	Extracellular matrix organization	2	300	0.0258109	0.799969	0.799969	25	319	0.0228871	9606	Homo sapiens	P06756;Q08722	P06756;Q08722	R-HSA-2426471;R-HSA-210304;R-HSA-2328037;R-HSA-4086200;R-HSA-2467436;R-HSA-4086132;R-HSA-265423;R-HSA-216076;R-HSA-2752125;R-HSA-265425;R-HSA-265426;R-HSA-265427;R-HSA-2396029;R-HSA-2731123;R-HSA-2395320;R-HSA-2731081;R-HSA-4085087;R-HSA-4088218;R-HSA-4085083;R-HSA-2731074;R-HSA-2681667;R-HSA-216051;R-HSA-216050;R-HSA-4088264;R-HSA-2426259		Q9UPY8	P05412	R-HSA-1912401
R-HSA-162587	HIV Life Cycle	1	162	0.0139379	0.800937	0.800937	12	116	0.00832257	9606	Homo sapiens	Q5VWG9	Q5VWG9	R-HSA-9613490;R-HSA-167136;R-HSA-9613498;R-HSA-167113;R-HSA-167118;R-HSA-167474;R-HSA-167121;R-HSA-167477;R-HSA-167130;R-HSA-167097;R-HSA-167134;R-HSA-167484	Q9UMW8;P19838	Q9Y6G5;Q86VP1;Q9UPY8;P19838;P09619;P19838;P05161	P41279;P01100;Q9Y6K9;P05412;P19838;O15111;Q9UMW8;Q8NFZ5;Q06124;Q9Y4K3;O14920	R-HSA-9750226;R-HSA-451649;R-HSA-168136;R-HSA-5684250;R-HSA-5684248;R-HSA-450325;R-HSA-9761344;R-HSA-5609665;R-HSA-9749505;R-HSA-9757954;R-HSA-936985;R-HSA-9758604;R-HSA-9630923;R-HSA-9749494;R-HSA-168166;R-HSA-5684275;R-HSA-5684273;R-HSA-450292;R-HSA-5684261;R-HSA-451634;R-HSA-9750946;R-HSA-168440;R-HSA-5684267;R-HSA-166271;R-HSA-9773803
R-HSA-71387	Metabolism of carbohydrates	2	302	0.025983	0.802981	0.802981	2	234	0.0167886	9606	Homo sapiens	P34059;Q9UJS0	P34059;Q9UJS0	R-HSA-372448;R-HSA-1630304	Q9UMW8;P19838	Q9Y6G5;Q86VP1;Q9UPY8;P19838;P09619;P19838;P05161	P41279;P01100;Q9Y6K9;P05412;P19838;O15111;Q9UMW8;Q8NFZ5;Q06124;Q9Y4K3;O14920	R-HSA-9750226;R-HSA-451649;R-HSA-168136;R-HSA-5684250;R-HSA-5684248;R-HSA-450325;R-HSA-9761344;R-HSA-5609665;R-HSA-9749505;R-HSA-9757954;R-HSA-936985;R-HSA-9758604;R-HSA-9630923;R-HSA-9749494;R-HSA-168166;R-HSA-5684275;R-HSA-5684273;R-HSA-450292;R-HSA-5684261;R-HSA-451634;R-HSA-9750946;R-HSA-168440;R-HSA-5684267;R-HSA-166271;R-HSA-9773803
R-HSA-2559583	Cellular Senescence	1	165	0.014196	0.80684	0.80684	4	89	0.00638542	9606	Homo sapiens	P19838	P19838	R-HSA-3790137;R-HSA-3857305;R-HSA-3857308;R-HSA-3790130		Q9Y6G5	P01100	R-HSA-9625465
R-HSA-422475	Axon guidance	4	558	0.0480083	0.807585	0.807585	20	297	0.0213087	9606	Homo sapiens	P06756;P98155;P07947;Q96BI3	P06756;P98155;P07947;Q96BI3	R-HSA-3928602;R-HSA-8855237;R-HSA-3928607;R-HSA-8854466;R-HSA-4093336;R-HSA-8855232;R-HSA-3928604;R-HSA-3928627;R-HSA-3928656;R-HSA-3928628;R-HSA-3928651;R-HSA-4093327;R-HSA-3928648;R-HSA-3928584;R-HSA-3928623;R-HSA-3928642;R-HSA-374686;R-HSA-8855259;R-HSA-3928583;R-HSA-3928645	P19838	Q86VP1;P42685;P09619	Q9Y4K3;P60484	R-HSA-199456;R-HSA-5607728;R-HSA-2730894;R-HSA-5607724;R-HSA-202472;R-HSA-202541
R-HSA-2871837	FCERI mediated NF-kB activation	1	167	0.0143681	0.810679	0.810679	4	19	0.00136318	9606	Homo sapiens	P19838	P19838	R-HSA-5607728;R-HSA-2730894;R-HSA-5607724;R-HSA-202541		P19838	Q13547	R-HSA-427409
R-HSA-9664433	Leishmania parasite growth and survival	1	168	0.0144541	0.81257	0.81257	2	40	0.00286985	9606	Homo sapiens	P07947	P07947	R-HSA-9664275;R-HSA-9664261		Q15173	O96017	R-HSA-69685;R-HSA-349426
R-HSA-9662851	Anti-inflammatory response favouring Leishmania parasite infection	1	168	0.0144541	0.81257	0.81257	2	40	0.00286985	9606	Homo sapiens	P07947	P07947	R-HSA-9664275;R-HSA-9664261		Q15173	O96017	R-HSA-69685;R-HSA-349426
R-HSA-168255	Influenza Infection	1	172	0.0147982	0.819949	0.819949	1	58	0.00416129	9606	Homo sapiens	P05161	P05161	R-HSA-1176059		Q86VP1;P19838	O15111	R-HSA-2400001
R-HSA-5621481	C-type lectin receptors (CLRs)	1	174	0.0149703	0.82353	0.82353	8	68	0.00487875	9606	Homo sapiens	P19838	P19838	R-HSA-5660660;R-HSA-5607728;R-HSA-2730894;R-HSA-5660622;R-HSA-5607724;R-HSA-5660666;R-HSA-5624473;R-HSA-202541		P02786;P09619;P19838	P08238;P21926	R-HSA-5336417;R-HSA-5336420
R-HSA-2029480	Fcgamma receptor (FCGR) dependent phagocytosis	1	175	0.0150564	0.825294	0.825294	1	42	0.00301334	9606	Homo sapiens	P07947	P07947	R-HSA-2029459		P61916	16113	R-HSA-2317530
R-HSA-983705	Signaling by the B Cell Receptor (BCR)	1	176	0.0151424	0.82704	0.82704	5	45	0.00322858	9606	Homo sapiens	P19838	P19838	R-HSA-1168640;R-HSA-1168643;R-HSA-1168642;R-HSA-1168633;R-HSA-1168638	P02786	P06702	P49407	R-HSA-421831;R-HSA-421836;R-HSA-421835;R-HSA-421833
R-HSA-9012999	RHO GTPase cycle	3	452	0.0388884	0.82883	0.82883	14	91	0.00652891	9606	Homo sapiens	Q96J88;P04839;P02786	Q96J88;P04839;P02786	R-HSA-9013024;R-HSA-9017507;R-HSA-9013157;R-HSA-9018758;R-HSA-9013145;R-HSA-9018808;R-HSA-9014424;R-HSA-9018746;R-HSA-9014449;R-HSA-9013009;R-HSA-9696266;R-HSA-9696271;R-HSA-9014294;R-HSA-9013110	P09619	P09619	Q05209;P20936;P19174;Q14451;Q06124;P16234	R-HSA-186786;R-HSA-382052;R-HSA-186819;R-HSA-1524182;R-HSA-382055;R-HSA-8864036;R-HSA-186826;R-HSA-380780;R-HSA-380782;R-HSA-186798;R-HSA-9674015;R-HSA-382056;R-HSA-1524186;R-HSA-382058;R-HSA-186765;R-HSA-186834;R-HSA-186800;R-HSA-186773;R-HSA-186778;R-HSA-389086;R-HSA-9674095;R-HSA-186780
R-HSA-8978868	Fatty acid metabolism	1	179	0.0154005	0.832176	0.832176	1	192	0.0137753	9606	Homo sapiens	O14832	O14832	R-HSA-389639		Q15173	O96017	R-HSA-69685;R-HSA-349426;R-HSA-69608
R-HSA-9675108	Nervous system development	4	584	0.0502452	0.834946	0.834946	20	323	0.0231741	9606	Homo sapiens	P06756;P98155;P07947;Q96BI3	P06756;P98155;P07947;Q96BI3	R-HSA-3928602;R-HSA-8855237;R-HSA-3928607;R-HSA-8854466;R-HSA-4093336;R-HSA-8855232;R-HSA-3928604;R-HSA-3928627;R-HSA-3928656;R-HSA-3928628;R-HSA-3928651;R-HSA-4093327;R-HSA-3928648;R-HSA-3928584;R-HSA-3928623;R-HSA-3928642;R-HSA-374686;R-HSA-8855259;R-HSA-3928583;R-HSA-3928645				R-HSA-8952289
R-HSA-5683057	MAPK family signaling cascades	2	338	0.0290803	0.850757	0.850757	4	122	0.00875305	9606	Homo sapiens	P09619;Q15173	P09619;Q15173	R-HSA-5675431;R-HSA-5672965;R-HSA-5672961;R-HSA-5672957	P19838	Q86VP1	Q9Y4K3	R-HSA-5607728;R-HSA-2730894;R-HSA-5607724;R-HSA-2730864;R-HSA-202541;R-HSA-2730903
R-HSA-2467813	Separation of Sister Chromatids	1	191	0.0164329	0.85125	0.85125	2	8	0.00057397	9606	Homo sapiens	Q15173	Q15173	R-HSA-2467809;R-HSA-2467811		P09619	P06241	R-HSA-200908
R-HSA-196854	Metabolism of vitamins and cofactors	1	192	0.016519	0.852739	0.852739	1	185	0.0132731	9606	Homo sapiens	Q8N3A8	Q8N3A8	R-HSA-8938073		Q9UPY8	Q99757	R-HSA-3322995;R-HSA-3323050;R-HSA-3697894
R-HSA-201681	TCF dependent signaling in response to WNT	1	201	0.0172933	0.865491	0.865491	2	71	0.00509399	9606	Homo sapiens	Q15173	Q15173	R-HSA-201685;R-HSA-3601585	P01024	P01024;P01024;P01024	P20023;P08603;P15529;P05156	R-HSA-977359;R-HSA-977615;R-HSA-8853252;R-HSA-964811;R-HSA-173636;R-HSA-977605;R-HSA-3266557;R-HSA-977602;R-HSA-8852874;R-HSA-976768;R-HSA-8852809;R-HSA-183122;R-HSA-977375;R-HSA-981535;R-HSA-977629;R-HSA-183126;R-HSA-977371;R-HSA-174551;R-HSA-1006169;R-HSA-183130;R-HSA-977363;R-HSA-977619;R-HSA-444647;R-HSA-166817;R-HSA-976810;R-HSA-173739;R-HSA-976743;R-HSA-8851436;R-HSA-981539;R-HSA-173740;R-H…
R-HSA-68877	Mitotic Prometaphase	1	203	0.0174654	0.868173	0.868173	6	20	0.00143493	9606	Homo sapiens	Q15173	Q15173	R-HSA-9648114;R-HSA-2484822;R-HSA-375302;R-HSA-1638803;R-HSA-2468287;R-HSA-1638821		P09619	Q06124;P27986;P19174	R-HSA-5654658;R-HSA-5654163;R-HSA-177931;R-HSA-5654169
R-HSA-397014	Muscle contraction	1	204	0.0175514	0.869494	0.869494	8	53	0.00380255	9606	Homo sapiens	P07951	P07951	R-HSA-390597;R-HSA-445700;R-HSA-390598;R-HSA-390593;R-HSA-445699;R-HSA-390595;R-HSA-445704;R-HSA-445705		P09619	Q06124;P27986;P19174	R-HSA-5654148;R-HSA-5654224;R-HSA-177931;R-HSA-5654633
R-HSA-157118	Signaling by NOTCH	1	205	0.0176374	0.870802	0.870802	8	153	0.0109772	9606	Homo sapiens	Q96BI3	Q96BI3	R-HSA-9017817;R-HSA-1980109;R-HSA-9604294;R-HSA-2974731;R-HSA-9013361;R-HSA-157640;R-HSA-157353;R-HSA-1980112		Q99643;Q96J88	P17252	R-HSA-400015
R-HSA-5689880	Ub-specific processing proteases	1	205	0.0176374	0.870802	0.870802	1	40	0.00286985	9606	Homo sapiens	Q9UMW8	Q9UMW8	R-HSA-5696534		Q86VP1	O15160	R-HSA-73865
R-HSA-9609690	HCMV Early Events	1	208	0.0178956	0.874648	0.874648	1	12	0.000860956	9606	Homo sapiens	P19838	P19838	R-HSA-9621073		Q99643;Q96J88;P09619	Q06124;P17252	R-HSA-1433508;R-HSA-205238
R-HSA-112314	Neurotransmitter receptors and postsynaptic signal transmission	1	208	0.0178956	0.874648	0.874648	2	110	0.00789209	9606	Homo sapiens	O14910	O14910	R-HSA-9610627;R-HSA-9610408		P61916;P05109;P06702	16113;P13569	R-HSA-5682111;R-HSA-9700266;R-HSA-8866857;R-HSA-5679000
R-HSA-3700989	Transcriptional Regulation by TP53	2	364	0.0313172	0.878484	0.878484	2	258	0.0185105	9606	Homo sapiens	Q5RI15;Q5VWG9	Q5RI15;Q5VWG9	R-HSA-6805399;R-HSA-163214		P02786	P02768	R-HSA-9757574;R-HSA-9749590;R-HSA-9762343;R-HSA-9794444;R-HSA-9762345;R-HSA-9757578;R-HSA-9794475;R-HSA-9750666
R-HSA-199991	Membrane Trafficking	4	636	0.0547191	0.880083	0.880083	37	219	0.0157124	9606	Homo sapiens	Q96AH8;Q9UBR2;P02786;P53634	Q96AH8;Q9UBR2;P02786;P53634	R-HSA-421831;R-HSA-8868230;R-HSA-5694418;R-HSA-432706;R-HSA-432707;R-HSA-203973;R-HSA-5694417;R-HSA-5694428;R-HSA-421836;R-HSA-8868236;R-HSA-8877451;R-HSA-421835;R-HSA-432712;R-HSA-421833;R-HSA-8871194;R-HSA-8871193;R-HSA-5694409;R-HSA-8868071;R-HSA-8866277;R-HSA-5694527;R-HSA-204008;R-HSA-8867756;R-HSA-5694522;R-HSA-8868651;R-HSA-8867754;R-HSA-8868072;R-HSA-8868648;R-HSA-5694439;R-HSA-8868661;R-…		P09619	Q06124;P27986;P19174	R-HSA-5654608;R-HSA-5654159;R-HSA-177931;R-HSA-5654157
R-HSA-388396	GPCR downstream signalling	4	638	0.0548912	0.881585	0.881585	8	175	0.0125556	9606	Homo sapiens	P02778;P32246;Q15147;P01024	P02778;P32246;Q15147;P01024	R-HSA-114688;R-HSA-112037;R-HSA-749454;R-HSA-111879;R-HSA-398188;R-HSA-749456;R-HSA-380073;R-HSA-111870		P09619	Q06124;P27986;P19174	R-HSA-5654167;R-HSA-5654165;R-HSA-177931;R-HSA-5654584
R-HSA-2262752	Cellular responses to stress	5	769	0.0661619	0.884073	0.884073	9	447	0.0320706	9606	Homo sapiens	P19838;Q5RI15;P04839;Q15173;P13500	P19838;Q5RI15;P04839;Q15173;P13500	R-HSA-3790137;R-HSA-6807557;R-HSA-3857305;R-HSA-1791096;R-HSA-3857308;R-HSA-1222376;R-HSA-3790130;R-HSA-1791056;R-HSA-163214		P42685;P09619	P18031;P41240	R-HSA-377644;R-HSA-377643
R-HSA-2454202	Fc epsilon receptor (FCERI) signaling	1	218	0.0187559	0.886666	0.886666	4	65	0.00466351	9606	Homo sapiens	P19838	P19838	R-HSA-5607728;R-HSA-2730894;R-HSA-5607724;R-HSA-202541		P19838	Q00653;Q9Y6K9;P25963	R-HSA-4656914;R-HSA-4755411;R-HSA-4755479
R-HSA-416476	G alpha (q) signalling events	1	220	0.018928	0.888929	0.888929	2	35	0.00251112	9606	Homo sapiens	Q15147	Q15147	R-HSA-114688;R-HSA-398188		P19838	Q13547	R-HSA-4641231
R-HSA-211859	Biological oxidations	1	223	0.0191861	0.892239	0.892239	1	180	0.0129143	9606	Homo sapiens	P30838	P30838	R-HSA-5692283	P09619;Q15173;P42685	P42685;Q86VP1;Q9UPY8;P09619;Q15173;P19838	P46695;P05412;P60484;O15111	R-HSA-6807206;R-HSA-8857925;R-HSA-199456;R-HSA-8851011;R-HSA-6807106;R-HSA-6807105;R-HSA-8850945;R-HSA-8847968;R-HSA-8944047;R-HSA-8948832;R-HSA-8948800;R-HSA-6807118;R-HSA-8847977;R-HSA-8948775;R-HSA-198611;R-HSA-2316434;R-HSA-6807126;R-HSA-8850997;R-HSA-6811472;R-HSA-6811504;R-HSA-6811454;R-HSA-6807134;R-HSA-8944497
R-HSA-8953897	Cellular responses to stimuli	5	783	0.0673664	0.893259	0.893259	9	478	0.0342947	9606	Homo sapiens	P19838;Q5RI15;P04839;Q15173;P13500	P19838;Q5RI15;P04839;Q15173;P13500	R-HSA-3790137;R-HSA-6807557;R-HSA-3857305;R-HSA-1791096;R-HSA-3857308;R-HSA-1222376;R-HSA-3790130;R-HSA-1791056;R-HSA-163214		P02786	Q3SXY8	R-HSA-5624953
R-HSA-1643685	Disease	16	2101	0.180762	0.903452	0.903452	55	1767	0.126776	9606	Homo sapiens	P26572;P06702;P07947;Q9H8P0;P05109;P09619;P34059;Q96BI3;Q96F46;Q8N3A8;P19838;P05161;Q9BVK2;Q15173;Q5VWG9;P01024	P26572;P06702;P07947;Q9H8P0;P05109;P09619;P34059;Q96BI3;Q96F46;Q8N3A8;P19838;P05161;Q9BVK2;Q15173;Q5VWG9;P01024	R-HSA-9664275;R-HSA-9670418;R-HSA-9755413;R-HSA-9670417;R-HSA-9670416;R-HSA-447246;R-HSA-9670426;R-HSA-4839746;R-HSA-5339713;R-HSA-9664261;R-HSA-4839635;R-HSA-5602383;R-HSA-4839634;R-HSA-2220988;R-HSA-9670414;R-HSA-9670413;R-HSA-4839638;R-HSA-9670412;R-HSA-9613490;R-HSA-4724330;R-HSA-5602672;R-HSA-4791278;R-HSA-9613498;R-HSA-9729725;R-HSA-2400009;R-HSA-167474;R-HSA-4827388;R-HSA-167477;R-HSA-4487…	Q9UMW8;P19838	Q86VP1;P19838;P19838;P05161	P41279;Q9Y6K9;P19838;O15111;Q9UMW8;Q8NFZ5;Q9Y4K3;P25963;O14920	R-HSA-507719;R-HSA-9750226;R-HSA-451649;R-HSA-446862;R-HSA-5684250;R-HSA-5684248;R-HSA-9761344;R-HSA-5609665;R-HSA-9749505;R-HSA-9757954;R-HSA-9758604;R-HSA-9630923;R-HSA-9749494;R-HSA-209063;R-HSA-168166;R-HSA-5684275;R-HSA-209125;R-HSA-209061;R-HSA-5684273;R-HSA-2730894;R-HSA-5684261;R-HSA-451634;R-HSA-9750946;R-HSA-448703;R-HSA-450173;R-HSA-209087;R-HSA-5684267;R-HSA-9773803
R-HSA-68882	Mitotic Anaphase	1	237	0.0203906	0.90644	0.90644	2	32	0.00229588	9606	Homo sapiens	Q15173	Q15173	R-HSA-2467809;R-HSA-2467811		O60826	Q9H267	R-HSA-9636439
R-HSA-2555396	Mitotic Metaphase and Anaphase	1	238	0.0204766	0.907381	0.907381	2	33	0.00236763	9606	Homo sapiens	Q15173	Q15173	R-HSA-2467809;R-HSA-2467811	P19838	P19838	P08238	R-HSA-9603905;R-HSA-874087
R-HSA-4839726	Chromatin organization	1	238	0.0204766	0.907381	0.907381	1	85	0.00609844	9606	Homo sapiens	P19838	P19838	R-HSA-8865237		P42685;P09619	P18031;P41240	R-HSA-377644;R-HSA-377643
R-HSA-3247509	Chromatin modifying enzymes	1	238	0.0204766	0.907381	0.907381	1	85	0.00609844	9606	Homo sapiens	P19838	P19838	R-HSA-8865237		Q9BVK2;P02786	Q96BA8	R-HSA-8874212;R-HSA-8874194;R-HSA-8874193;R-HSA-8874184
R-HSA-162906	HIV Infection	1	245	0.0210789	0.913705	0.913705	12	159	0.0114077	9606	Homo sapiens	Q5VWG9	Q5VWG9	R-HSA-9613490;R-HSA-167136;R-HSA-9613498;R-HSA-167113;R-HSA-167118;R-HSA-167474;R-HSA-167121;R-HSA-167477;R-HSA-167130;R-HSA-167097;R-HSA-167134;R-HSA-167484		P42685	P06400	R-HSA-8985460
R-HSA-162582	Signal Transduction	20	2598	0.223522	0.920975	0.920975	126	2532	0.181662	9606	Homo sapiens	O00626;P06702;P06756;P07947;P05109;P09619;Q96J88;P04839;Q96BI3;P32246;P13500;Q86VP1;P19838;P02778;Q15173;Q15147;P02786;P42685;P01024;Q13077	O00626;P06702;P06756;P07947;P05109;P09619;Q96J88;P04839;Q96BI3;P32246;P13500;Q86VP1;P19838;P02778;Q15173;Q15147;P02786;P42685;P01024;Q13077	R-HSA-114688;R-HSA-205319;R-HSA-1562641;R-HSA-111879;R-HSA-5666129;R-HSA-9018758;R-HSA-9013145;R-HSA-9014424;R-HSA-6811504;R-HSA-5666160;R-HSA-2974731;R-HSA-5693055;R-HSA-9017507;R-HSA-1470012;R-HSA-9013157;R-HSA-1470010;R-HSA-5666169;R-HSA-1470009;R-HSA-9018808;R-HSA-6811472;R-HSA-9014449;R-HSA-205112;R-HSA-1433428;R-HSA-5218830;R-HSA-5668629;R-HSA-5218827;R-HSA-2130279;R-HSA-2130282;R-HSA-52188…	P19838	P19838	P08238	R-HSA-9603905;R-HSA-874087
R-HSA-112316	Neuronal System	2	419	0.0360492	0.92226	0.92226	7	216	0.0154972	9606	Homo sapiens	O43166;O14910	O43166;O14910	R-HSA-9610627;R-HSA-6794354;R-HSA-6794352;R-HSA-5336443;R-HSA-9610408;R-HSA-6794349;R-HSA-380574		Q99643;Q86VP1;Q96J88	Q92993	R-HSA-5693589
R-HSA-9609646	HCMV Infection	1	262	0.0225415	0.927338	0.927338	1	31	0.00222414	9606	Homo sapiens	P19838	P19838	R-HSA-9621073		P05109;O60826;P06702	Q9H267;P35228	R-HSA-9636439;R-HSA-9636261
R-HSA-9824446	Viral Infection Pathways	6	980	0.0843156	0.929298	0.929298	23	644	0.0462046	9606	Homo sapiens	P26572;Q8N3A8;P19838;P05161;Q5VWG9;Q96F46	P26572;Q8N3A8;P19838;P05161;Q5VWG9;Q96F46	R-HSA-9613490;R-HSA-9755413;R-HSA-167136;R-HSA-9621073;R-HSA-9711058;R-HSA-9613498;R-HSA-447246;R-HSA-9729725;R-HSA-1176059;R-HSA-9729279;R-HSA-167113;R-HSA-167118;R-HSA-167474;R-HSA-9683648;R-HSA-9694656;R-HSA-167121;R-HSA-167477;R-HSA-9755244;R-HSA-167130;R-HSA-167097;R-HSA-167134;R-HSA-9686061;R-HSA-167484		P42685	P06400	R-HSA-2172666
R-HSA-76002	Platelet activation, signaling and aggregation	1	265	0.0227996	0.929512	0.929512	1	117	0.00839432	9606	Homo sapiens	O15439	O15439	R-HSA-429157	P19838	Q9Y6G5;Q9UPY8;P19838;P19838	Q8NFZ5;P41279;P01100;P05412;P19838	R-HSA-450292;R-HSA-450325;R-HSA-5684261;R-HSA-451634;R-HSA-5684275;R-HSA-5684273;R-HSA-451649;R-HSA-168136;R-HSA-168440;R-HSA-5684250;R-HSA-5684267;R-HSA-5684248
R-HSA-112315	Transmission across Chemical Synapses	1	273	0.0234879	0.934998	0.934998	4	162	0.0116229	9606	Homo sapiens	O14910	O14910	R-HSA-9610627;R-HSA-5336443;R-HSA-9610408;R-HSA-380574		Q86VP1	O15160	R-HSA-73865
R-HSA-69620	Cell Cycle Checkpoints	1	274	0.0235739	0.935653	0.935653	4	56	0.00401779	9606	Homo sapiens	Q15173	Q15173	R-HSA-141409;R-HSA-141431;R-HSA-141422;R-HSA-141439		P30838;P42685	P06400;Q9NUX5	R-HSA-3785711;R-HSA-4647594
R-HSA-5688426	Deubiquitination	1	283	0.0243483	0.941264	0.941264	1	77	0.00552447	9606	Homo sapiens	Q9UMW8	Q9UMW8	R-HSA-5696534				R-HSA-9648114;R-HSA-2484822;R-HSA-375302;R-HSA-1638803;R-HSA-2468287;R-HSA-1638821
R-HSA-5663205	Infectious disease	8	1278	0.109954	0.945438	0.945438	29	883	0.063352	9606	Homo sapiens	P26572;Q8N3A8;P07947;P19838;P05161;Q5VWG9;P01024;Q96F46	P26572;Q8N3A8;P07947;P19838;P05161;Q5VWG9;P01024;Q96F46	R-HSA-9664275;R-HSA-9755413;R-HSA-9621073;R-HSA-9711058;R-HSA-447246;R-HSA-167113;R-HSA-167118;R-HSA-9603905;R-HSA-9683648;R-HSA-9694656;R-HSA-167121;R-HSA-9664261;R-HSA-167130;R-HSA-167134;R-HSA-9613490;R-HSA-444647;R-HSA-167136;R-HSA-9665524;R-HSA-9613498;R-HSA-9729725;R-HSA-1176059;R-HSA-9729279;R-HSA-167474;R-HSA-167477;R-HSA-9755244;R-HSA-448703;R-HSA-167097;R-HSA-9686061;R-HSA-167484		Q99643;Q86VP1;Q96J88	Q92993	R-HSA-5686469;R-HSA-5686483;R-HSA-5686410
R-HSA-72766	Translation	1	294	0.0252947	0.947467	0.947467	1	99	0.00710288	9606	Homo sapiens	Q9Y6A9	Q9Y6A9	R-HSA-1799329		Q86VP1	P0CG48;P62987;P0CG47	R-HSA-8853515;R-HSA-8853514;R-HSA-8853529
R-HSA-5653656	Vesicle-mediated transport	4	762	0.0655597	0.948016	0.948016	37	252	0.0180801	9606	Homo sapiens	Q96AH8;Q9UBR2;P02786;P53634	Q96AH8;Q9UBR2;P02786;P53634	R-HSA-421831;R-HSA-8868230;R-HSA-5694418;R-HSA-432706;R-HSA-432707;R-HSA-203973;R-HSA-5694417;R-HSA-5694428;R-HSA-421836;R-HSA-8868236;R-HSA-8877451;R-HSA-421835;R-HSA-432712;R-HSA-421833;R-HSA-8871194;R-HSA-8871193;R-HSA-5694409;R-HSA-8868071;R-HSA-8866277;R-HSA-5694527;R-HSA-204008;R-HSA-8867756;R-HSA-5694522;R-HSA-8868651;R-HSA-8867754;R-HSA-8868072;R-HSA-8868648;R-HSA-5694439;R-HSA-8868661;R-…		Q99643;Q86VP1;Q96J88	Q92993	R-HSA-5693589;R-HSA-5686469;R-HSA-5686483;R-HSA-5686410
R-HSA-195721	Signaling by WNT	1	298	0.0256388	0.949557	0.949557	14	157	0.0112642	9606	Homo sapiens	Q15173	Q15173	R-HSA-195300;R-HSA-3601585;R-HSA-2130279;R-HSA-195275;R-HSA-2130282;R-HSA-195304;R-HSA-2130286;R-HSA-5229343;R-HSA-195283;R-HSA-195251;R-HSA-195280;R-HSA-195318;R-HSA-195287;R-HSA-201685		Q9UPY8	P05412	R-HSA-1912401
R-HSA-983168	Antigen processing: Ubiquitination & Proteasome degradation	1	309	0.0265852	0.954891	0.954891	4	9	0.000645717	9606	Homo sapiens	Q9NWX5	Q9NWX5	R-HSA-983147;R-HSA-983157;R-HSA-983156;R-HSA-983140		P06702	P32121	R-HSA-5138459;R-HSA-5138433
R-HSA-73894	DNA Repair	1	314	0.0270154	0.957127	0.957127	5	333	0.0238915	9606	Homo sapiens	P05161	P05161	R-HSA-5653766;R-HSA-5653780;R-HSA-5653786;R-HSA-5653754;R-HSA-5653770	P19838	Q9Y6G5;Q9UPY8;P19838;P19838	Q8NFZ5;P41279;P01100;P05412;P19838	R-HSA-450292;R-HSA-450325;R-HSA-5684261;R-HSA-451634;R-HSA-5684275;R-HSA-5684273;R-HSA-451649;R-HSA-168136;R-HSA-168440;R-HSA-5684250;R-HSA-5684267;R-HSA-5684248
R-HSA-68886	M Phase	1	392	0.0337262	0.980657	0.980657	8	91	0.00652891	9606	Homo sapiens	Q15173	Q15173	R-HSA-9648114;R-HSA-2484822;R-HSA-375302;R-HSA-2467809;R-HSA-2467811;R-HSA-1638803;R-HSA-2468287;R-HSA-1638821		P61916;P05109;P06702	16113;P13569	R-HSA-8866551;R-HSA-1369028;R-HSA-8848053;R-HSA-383190;R-HSA-8866851;R-HSA-1454928;R-HSA-266082;R-HSA-1369052;R-HSA-5678863
R-HSA-1266738	Developmental Biology	5	1162	0.0999742	0.991849	0.991849	21	655	0.0469938	9606	Homo sapiens	P06756;P98155;P07947;P19838;Q96BI3	P06756;P98155;P07947;P19838;Q96BI3	R-HSA-3928602;R-HSA-8855237;R-HSA-3928607;R-HSA-8854466;R-HSA-381283;R-HSA-4093336;R-HSA-8855232;R-HSA-3928604;R-HSA-3928627;R-HSA-3928656;R-HSA-3928628;R-HSA-3928651;R-HSA-4093327;R-HSA-3928648;R-HSA-3928584;R-HSA-3928623;R-HSA-3928642;R-HSA-374686;R-HSA-8855259;R-HSA-3928583;R-HSA-3928645		P42685	P06400	R-HSA-188390
R-HSA-69278	Cell Cycle, Mitotic	1	536	0.0461155	0.995615	0.995615	8	352	0.0252547	9606	Homo sapiens	Q15173	Q15173	R-HSA-9648114;R-HSA-2484822;R-HSA-375302;R-HSA-2467809;R-HSA-2467811;R-HSA-1638803;R-HSA-2468287;R-HSA-1638821		P42685	P00533	R-HSA-1248677
R-HSA-1640170	Cell Cycle	1	669	0.0575583	0.998905	0.998905	12	451	0.0323576	9606	Homo sapiens	Q15173	Q15173	R-HSA-9648114;R-HSA-141409;R-HSA-375302;R-HSA-2467809;R-HSA-2467811;R-HSA-1638803;R-HSA-141422;R-HSA-2484822;R-HSA-141431;R-HSA-2468287;R-HSA-1638821;R-HSA-141439		P42685	P00533	R-HSA-1248677
R-HSA-212436	Generic Transcription Pathway	4	1272	0.109438	0.999069	0.999069	6	883	0.063352	9606	Homo sapiens	P07947;P19838;Q5RI15;Q5VWG9	P07947;P19838;Q5RI15;Q5VWG9	R-HSA-6805399;R-HSA-3857305;R-HSA-8937820;R-HSA-3790130;R-HSA-163214;R-HSA-8937844		P42685	P06400	R-HSA-9686980;R-HSA-188191
R-HSA-73857	RNA Polymerase II Transcription	4	1396	0.120107	0.999688	0.999688	23	944	0.0677285	9606	Homo sapiens	P07947;P19838;Q5RI15;Q5VWG9	P07947;P19838;Q5RI15;Q5VWG9	R-HSA-75873;R-HSA-3857305;R-HSA-9613494;R-HSA-109637;R-HSA-109636;R-HSA-109639;R-HSA-109638;R-HSA-3790130;R-HSA-75850;R-HSA-9613497;R-HSA-163214;R-HSA-75949;R-HSA-6805399;R-HSA-75856;R-HSA-8937820;R-HSA-75861;R-HSA-75095;R-HSA-75862;R-HSA-75864;R-HSA-75866;R-HSA-73946;R-HSA-8937844;R-HSA-75869		P42685	P06400	R-HSA-9686980;R-HSA-188191
R-HSA-74160	Gene expression (Transcription)	4	1568	0.134905	0.999936	0.999936	23	1088	0.07806	9606	Homo sapiens	P07947;P19838;Q5RI15;Q5VWG9	P07947;P19838;Q5RI15;Q5VWG9	R-HSA-75873;R-HSA-3857305;R-HSA-9613494;R-HSA-109637;R-HSA-109636;R-HSA-109639;R-HSA-109638;R-HSA-3790130;R-HSA-75850;R-HSA-9613497;R-HSA-163214;R-HSA-75949;R-HSA-6805399;R-HSA-75856;R-HSA-8937820;R-HSA-75861;R-HSA-75095;R-HSA-75862;R-HSA-75864;R-HSA-75866;R-HSA-73946;R-HSA-8937844;R-HSA-75869		P19838	Q13547	R-HSA-1227670;R-HSA-1227671

## Sheet: GO_BP_enrichment_untr
Category	Term	Count	%	PValue	Genes	List Total	Pop Hits	Pop Total	Fold Enrichment	Bonferroni	Benjamini	FDR
GOTERM_BP_DIRECT	GO:0098869~cellular oxidant detoxification	6	7.5	8.61145e-06	P62341, P06702, Q9BRX8, P02042, P69905	74	74	19414	21.2717	0.00586438	0.00588162	0.00587301
GOTERM_BP_DIRECT	GO:0002544~chronic inflammatory response	3	3.75	0.000615441	P06702, P05109, P07996	74	10	19414	78.7054	0.343265	0.210173	0.209865
GOTERM_BP_DIRECT	GO:0015670~carbon dioxide transport	3	3.75	0.00123249	P02042, P69905	74	14	19414	56.2181	0.569287	0.276167	0.275763
GOTERM_BP_DIRECT	GO:0015671~oxygen transport	3	3.75	0.00161738	P02042, P69905	74	16	19414	49.1909	0.668975	0.276167	0.275763
GOTERM_BP_DIRECT	GO:0016126~sterol biosynthetic process	3	3.75	0.00205215	Q9UHQ9, Q9UBM7, Q15125	74	18	19414	43.7252	0.754156	0.280324	0.279913
GOTERM_BP_DIRECT	GO:0042744~hydrogen peroxide catabolic process	3	3.75	0.00460611	P02042, P69905	74	27	19414	29.1502	0.957286	0.524328	0.523561
GOTERM_BP_DIRECT	GO:0006954~inflammatory response	7	8.75	0.00544062	P06702, P19838, P05109, P04839, Q15025, P07996, P01024	74	428	19414	4.29079	0.975913	0.530849	0.530072
GOTERM_BP_DIRECT	GO:0070488~neutrophil aggregation	2	2.5	0.0075064	P06702, P05109	74	2	19414	262.351	0.994179	0.582644	0.581791
GOTERM_BP_DIRECT	GO:0050729~positive regulation of inflammatory response	4	5	0.00805357	P06702, P05109, O15264, Q15025	74	109	19414	9.62757	0.996006	0.582644	0.581791
GOTERM_BP_DIRECT	GO:2001244~positive regulation of intrinsic apoptotic signaling pathway	3	3.75	0.00853067	P06702, O60443, P05109	74	37	19414	21.2717	0.997124	0.582644	0.581791
GOTERM_BP_DIRECT	GO:0002469~myeloid dendritic cell antigen processing and presentation	2	2.5	0.0112387	P01903, P79483	74	3	19414	174.901	0.999556	0.634329	0.6334
GOTERM_BP_DIRECT	GO:0071356~cellular response to tumor necrosis factor	4	5	0.0149279	O60443, P19838, P00966, P07996	74	137	19414	7.65989	0.999965	0.634329	0.6334
GOTERM_BP_DIRECT	GO:0032119~sequestering of zinc ion	2	2.5	0.0149572	P06702, P05109	74	4	19414	131.176	0.999966	0.634329	0.6334
GOTERM_BP_DIRECT	GO:2000516~positive regulation of CD4-positive, alpha-beta T cell activation	2	2.5	0.0149572	P01903, P79483	74	4	19414	131.176	0.999966	0.634329	0.6334
GOTERM_BP_DIRECT	GO:0033490~cholesterol biosynthetic process via lathosterol	2	2.5	0.0149572	Q9UBM7, Q15125	74	4	19414	131.176	0.999966	0.634329	0.6334
GOTERM_BP_DIRECT	GO:0033489~cholesterol biosynthetic process via desmosterol	2	2.5	0.0149572	Q9UBM7, Q15125	74	4	19414	131.176	0.999966	0.634329	0.6334
GOTERM_BP_DIRECT	GO:0007173~epidermal growth factor receptor signaling pathway	3	3.75	0.0157886	P12931, Q96L93, P56945	74	51	19414	15.4324	0.999981	0.634329	0.6334
GOTERM_BP_DIRECT	GO:0018119~peptidyl-cysteine S-nitrosylation	2	2.5	0.0186619	P06702, P05109	74	5	19414	104.941	0.999997	0.670847	0.669865
GOTERM_BP_DIRECT	GO:0030185~nitric oxide transport	2	2.5	0.0186619	P69905	74	5	19414	104.941	0.999997	0.670847	0.669865
GOTERM_BP_DIRECT	GO:0016477~cell migration	5	6.25	0.0199961	O75487, P14923, P34741, P07996, P56945	74	275	19414	4.77002	0.999999	0.682869	0.681869
GOTERM_BP_DIRECT	GO:0045766~positive regulation of angiogenesis	4	5	0.0239274	P14923, P04839, P07996, P01024	74	164	19414	6.39881	1	0.778211	0.777071
GOTERM_BP_DIRECT	GO:0035425~autocrine signaling	2	2.5	0.0260301	P06702, P05109	74	7	19414	74.9575	1	0.808117	0.806934
GOTERM_BP_DIRECT	GO:0045087~innate immune response	7	8.75	0.0304366	Q9UIB8, P06702, P19838, P05109, P04839, P12931, Q8N697	74	627	19414	2.92896	1	0.903835	0.902512
GOTERM_BP_DIRECT	GO:0030321~transepithelial chloride transport	2	2.5	0.0333438	Q86WC4, P51798	74	9	19414	58.3003	1	0.91072	0.909387
GOTERM_BP_DIRECT	GO:0071222~cellular response to lipopolysaccharide	4	5	0.0348297	P19838, P00966, P12931, Q15025	74	190	19414	5.52319	1	0.91072	0.909387
GOTERM_BP_DIRECT	GO:0060576~intestinal epithelial cell development	2	2.5	0.0369802	Q96EC8, P12931	74	10	19414	52.4703	1	0.91072	0.909387
GOTERM_BP_DIRECT	GO:0098609~cell-cell adhesion	4	5	0.0371757	P14923, P05362, P12931, Q9UHR4	74	195	19414	5.38157	1	0.91072	0.909387
GOTERM_BP_DIRECT	GO:0006952~defense response	3	3.75	0.0373355	Q9UIB8, P04839, Q15025	74	81	19414	9.71672	1	0.91072	0.909387
GOTERM_BP_DIRECT	GO:0002523~leukocyte migration involved in inflammatory response	2	2.5	0.0478089	P06702, P05109	74	13	19414	40.3617	1	1	1
GOTERM_BP_DIRECT	GO:0048011~neurotrophin TRK receptor signaling pathway	2	2.5	0.0478089	P12931, P56945	74	13	19414	40.3617	1	1	1
GOTERM_BP_DIRECT	GO:0010884~positive regulation of lipid storage	2	2.5	0.0513917	P19838, P01024	74	14	19414	37.4788	1	1	1
GOTERM_BP_DIRECT	GO:0031110~regulation of microtubule polymerization or depolymerization	2	2.5	0.0549612	Q9UPY8, Q93045	74	15	19414	34.9802	1	1	1
GOTERM_BP_DIRECT	GO:0032760~positive regulation of tumor necrosis factor production	3	3.75	0.060423	Q9UIB8, P04839, P07996	74	106	19414	7.42504	1	1	1
GOTERM_BP_DIRECT	GO:0007155~cell adhesion	6	7.5	0.0606724	P14923, P05362, Q8TCZ2, P12931, P07996, P56945	74	563	19414	2.79593	1	1	1
GOTERM_BP_DIRECT	GO:0045730~respiratory burst	2	2.5	0.0620605	P60763, P04839	74	17	19414	30.8649	1	1	1
GOTERM_BP_DIRECT	GO:0051895~negative regulation of focal adhesion assembly	2	2.5	0.0620605	P12931, P07996	74	17	19414	30.8649	1	1	1
GOTERM_BP_DIRECT	GO:0043652~engulfment of apoptotic cell	2	2.5	0.0620605	P60763, P07996	74	17	19414	30.8649	1	1	1
GOTERM_BP_DIRECT	GO:0002503~peptide antigen assembly with MHC class II protein complex	2	2.5	0.0620605	P01903, P79483	74	17	19414	30.8649	1	1	1
GOTERM_BP_DIRECT	GO:0014002~astrocyte development	2	2.5	0.0655905	P06702, P05109	74	18	19414	29.1502	1	1	1
GOTERM_BP_DIRECT	GO:0032695~negative regulation of interleukin-12 production	2	2.5	0.0691073	P19838, P07996	74	19	19414	27.6159	1	1	1
GOTERM_BP_DIRECT	GO:0009410~response to xenobiotic stimulus	4	5	0.0700141	P00966, P04839, P12931, P07996	74	253	19414	4.14785	1	1	1
GOTERM_BP_DIRECT	GO:0006607~NLS-bearing protein import into nucleus	2	2.5	0.072611	A9QM74, A6NKT7	74	20	19414	26.2351	1	1	1
GOTERM_BP_DIRECT	GO:0002504~antigen processing and presentation of peptide or polysaccharide antigen via MHC class II	2	2.5	0.072611	P01903, P79483	74	20	19414	26.2351	1	1	1
GOTERM_BP_DIRECT	GO:0009617~response to bacterium	3	3.75	0.0749977	Q9NRA2, Q9UHR4, P01024	74	120	19414	6.55878	1	1	1
GOTERM_BP_DIRECT	GO:0031175~neuron projection development	3	3.75	0.0815554	Q93045, Q9NRW1, P60763	74	126	19414	6.24646	1	1	1
GOTERM_BP_DIRECT	GO:0006915~apoptotic process	6	7.5	0.0820583	P06702, P19838, P05109, Q5J8M3, P07996, Q13077	74	616	19414	2.55537	1	1	1
GOTERM_BP_DIRECT	GO:0090263~positive regulation of canonical Wnt signaling pathway	3	3.75	0.0894211	P19838, P14923, P12931	74	133	19414	5.9177	1	1	1
GOTERM_BP_DIRECT	GO:0051493~regulation of cytoskeleton organization	2	2.5	0.0899356	P06702, P05109	74	25	19414	20.9881	1	1	1

## Sheet: GO_CC_enrichment_untr
Category	Term	Count	%	PValue	Genes	List Total	Pop Hits	Pop Total	Fold Enrichment	Bonferroni	Benjamini	FDR
GOTERM_CC_DIRECT	GO:0070062~extracellular exosome	21	26.25	0.000137333	Q9UHQ9, Q13885, P06702, P05109, P11217, O75487, P14923, P12931, O75891, P01903, P33241, Q08999, P00966, P60763, P05362, P69905, P27701, Q9UHR4, P01024, P07996	78	2219	20624	2.50231	0.0245526	0.0248573	0.0240333
GOTERM_CC_DIRECT	GO:0031838~haptoglobin-hemoglobin complex	3	3.75	0.000740396	P02042, P69905	78	11	20624	72.1119	0.125464	0.055031	0.0532067
GOTERM_CC_DIRECT	GO:0005783~endoplasmic reticulum	13	16.25	0.00114671	Q9BSR8, Q53FV1, Q96BI3, Q96DR4, P62341, Q99720, Q99442, P00966, Q96EC8, Q9UBM7, Q15125, Q9H8H3, P07996	78	1157	20624	2.9709	0.187528	0.055031	0.0532067
GOTERM_CC_DIRECT	GO:0005833~hemoglobin complex	3	3.75	0.00121615	P02042, P69905	78	14	20624	56.6593	0.197688	0.055031	0.0532067
GOTERM_CC_DIRECT	GO:0005829~cytosol	34	42.5	0.00205825	Q9GZQ3, Q13432, P05109, Q9NRW1, O15264, P12931, O60826, Q96DR4, Q96L93, Q99720, O60443, Q93045, Q08999, P00966, Q9NSI8, P69905, Q9NRA2, Q15025, Q86WC4, Q9UHQ9, P06702, P02042, P11217, A9QM74, P14923, O75155, O75891, P56945, P19838, P60763, Q9UHR4, Q13077, Q99956	78	5593	20624	1.60736	0.311284	0.0745086	0.0720387
GOTERM_CC_DIRECT	GO:0005789~endoplasmic reticulum membrane	12	15	0.00270794	P62341, Q9UHQ9, Q96AA3, Q99720, Q99442, Q53FV1, P60763, P04839, Q96BI3, Q9UBM7, Q15125, Q5J8M3	78	1112	20624	2.85335	0.387865	0.0816897	0.0789817
GOTERM_CC_DIRECT	GO:0005765~lysosomal membrane	7	8.75	0.00320675	P01903, P79483, Q8N697, Q9NRA2, Q86WC4, P51798, Q9UGQ3	78	386	20624	4.795	0.440859	0.0829173	0.0801687
GOTERM_CC_DIRECT	GO:0031410~cytoplasmic vesicle	6	7.5	0.0071075	Q99720, Q9NRW1, P60763, Q15125, Q96DR4, P51798	78	322	20624	4.9269	0.725018	0.160807	0.155477
GOTERM_CC_DIRECT	GO:0034774~secretory granule lumen	4	5	0.00915831	P06702, P19838, P05109, P01024	78	115	20624	9.19688	0.810865	0.184184	0.178078
GOTERM_CC_DIRECT	GO:0030176~integral component of endoplasmic reticulum membrane	4	5	0.011979	Q99442, Q9UBM7, Q15125, Q5J8M3	78	127	20624	8.32788	0.887104	0.21682	0.209632
GOTERM_CC_DIRECT	GO:0072562~blood microparticle	4	5	0.0170512	P02042, P69905, P01024	78	145	20624	7.29408	0.955527	0.26199	0.253305
GOTERM_CC_DIRECT	GO:0016021~integral component of membrane	30	37.5	0.0173695	Q9BSR8, P34741, P04839, Q96AA3, Q99720, O60443, Q99442, P79483, Q96EC8, Q9UBM7, Q15125, Q9NRA2, O15439, P27701, Q86WC4, Q9H8H3, Q9UGQ3, Q9UHQ9, P02042, Q53FV1, Q96BI3, Q53EP0, Q8IX19, P51798, P62341, P01903, Q8TCZ2, P05362, Q8N697, Q5J8M3	78	5394	20624	1.47058	0.958059	0.26199	0.253305
GOTERM_CC_DIRECT	GO:0005764~lysosome	5	6.25	0.0293766	Q01459, P01903, P00966, P12931, Q9NRA2	78	312	20624	4.23734	0.995469	0.409012	0.395454
GOTERM_CC_DIRECT	GO:0009986~cell surface	7	8.75	0.0353734	P01903, O75487, P34741, P05362, Q8TCZ2, P07996, P01024	78	654	20624	2.83008	0.998524	0.457327	0.442167
GOTERM_CC_DIRECT	GO:0016020~membrane	21	26.25	0.0445953	Q9UHQ9, Q96BI3, Q53EP0, P56945, P51798, Q99720, O60443, Q93045, P33241, Q99442, P79483, P05362, P69905, Q8N697, Q9UBM7, Q5J8M3, Q9NRA2, O15439, Q9H8H3, Q9UGQ3	78	3653	20624	1.52002	0.999741	0.514863	0.497795
GOTERM_CC_DIRECT	GO:0035579~specific granule membrane	3	3.75	0.0455127	P04839, Q8N697, Q8IX19	78	91	20624	8.71682	0.999782	0.514863	0.497795
GOTERM_CC_DIRECT	GO:0043020~NADPH oxidase complex	2	2.5	0.0651385	P60763, P04839	78	18	20624	29.3789	0.999995	0.655003	0.633291
GOTERM_CC_DIRECT	GO:0071682~endocytic vesicle lumen	2	2.5	0.0651385	P69905	78	18	20624	29.3789	0.999995	0.655003	0.633291
GOTERM_CC_DIRECT	GO:0005886~plasma membrane	27	33.75	0.0752239	Q9BSR8, P05109, O75487, P34741, P04839, P12931, Q9UIB8, O60443, P33241, P79483, Q9NRA2, O15439, P27701, Q9UGQ3, Q9UHQ9, P06702, P14923, Q96BI3, P56945, Q8IX19, P01903, P60763, Q8TCZ2, P05362, Q8N697, P01024, Q9UHR4	78	5333	20624	1.33866	0.999999	0.667912	0.645772
GOTERM_CC_DIRECT	GO:0005925~focal adhesion	5	6.25	0.0761358	P14923, P05362, Q8TCZ2, P12931, P56945	78	428	20624	3.0889	0.999999	0.667912	0.645772
GOTERM_CC_DIRECT	GO:0015629~actin cytoskeleton	4	5	0.0774926	P33241, P14923, Q9UHR4, P56945	78	266	20624	3.97609	1	0.667912	0.645772
GOTERM_CC_DIRECT	GO:0035371~microtubule plus-end	2	2.5	0.0859063	Q9UPY8, Q9UDT6	78	24	20624	22.0342	1	0.681057	0.65848
GOTERM_CC_DIRECT	GO:0042613~MHC class II protein complex	2	2.5	0.0927272	P01903, P79483	78	26	20624	20.3393	1	0.681057	0.65848
GOTERM_CC_DIRECT	GO:0051233~spindle midzone	2	2.5	0.0927272	Q9UPY8, Q13432	78	26	20624	20.3393	1	0.681057	0.65848
GOTERM_CC_DIRECT	GO:0030426~growth cone	3	3.75	0.0940686	Q99720, Q93045, P60763	78	138	20624	5.74805	1	0.681057	0.65848

## Sheet: reactome_untr
Pathway identifier	Pathway name	#Entities found	#Entities total	Entities ratio	Entities pValue	Entities FDR	#Reactions found	#Reactions total	Reactions ratio	Species identifier	Species name	Submitted entities found	Mapped entities	Found reaction identifiers
R-HSA-6807062	Cholesterol biosynthesis via lathosterol	2	4	0.000344145	0.000376847	0.0642853	2	4	0.000286985	9606	Homo sapiens	Q15125;Q9UBM7	Q15125;Q9UBM7	R-HSA-6807055;R-HSA-6807052
R-HSA-6807047	Cholesterol biosynthesis via desmosterol	2	4	0.000344145	0.000376847	0.0642853	2	4	0.000286985	9606	Homo sapiens	Q15125;Q9UBM7	Q15125;Q9UBM7	R-HSA-196402;R-HSA-195690
R-HSA-5686938	Regulation of TLR by endogenous ligand	3	21	0.00180676	0.000452878	0.0642853	2	12	0.000860956	9606	Homo sapiens	P06702;O60443;P05109	P06702;O60443;P05109	R-HSA-5432849;R-HSA-6805981
R-HSA-5668599	RHO GTPases Activate NADPH Oxidases	3	24	0.00206487	0.000665947	0.0642853	5	14	0.00100445	9606	Homo sapiens	P06702;P05109;P04839	P06702;P05109;P04839	R-HSA-9626848;R-HSA-5668629;R-HSA-5218827;R-HSA-5218841;R-HSA-5668605
R-HSA-4420097	VEGFA-VEGFR2 Pathway	5	100	0.00860363	0.000702147	0.0642853	27	79	0.00566796	9606	Homo sapiens	O15264;P14923;P04839;P12931;P56945	P12931-1;O15264;P14923;P04839;P56945	R-HSA-5218830;R-HSA-5218828;R-HSA-5218827;R-HSA-5218826;R-HSA-5218822;R-HSA-5218820;R-HSA-5218819;R-HSA-5218841;R-HSA-5218839;R-HSA-5218838;R-HSA-5218645;R-HSA-4420121;R-HSA-5218643;R-HSA-5218640;R-HSA-4420128;R-HSA-5357429;R-HSA-5218855;R-HSA-5357432;R-HSA-5218851;R-HSA-4420206;R-HSA-4420140;R-HSA-5218811;R-HSA-5357477;R-HSA-5218809;R-HSA-5357479;R-HSA-5218804;R-HSA-3928647
R-HSA-6799990	Metal sequestration by antimicrobial proteins	2	6	0.000516218	0.000840275	0.0642853	2	5	0.000358732	9606	Homo sapiens	P06702;P05109	P06702;P05109	R-HSA-6798528;R-HSA-6798474
R-HSA-354192	Integrin signaling	3	28	0.00240902	0.00103657	0.0642853	19	24	0.00172191	9606	Homo sapiens	P12931;P56945	P12931-1;P12931;P56945	R-HSA-354149;R-HSA-443910;R-HSA-429415;R-HSA-354087;R-HSA-372705;R-HSA-432096;R-HSA-429441;R-HSA-443905;R-HSA-354124;R-HSA-377644;R-HSA-377641;R-HSA-377640;R-HSA-377643;R-HSA-354165;R-HSA-372693;R-HSA-354066;R-HSA-354077;R-HSA-354073;R-HSA-372697
R-HSA-194138	Signaling by VEGF	5	110	0.00946399	0.00107142	0.0642853	27	86	0.00617018	9606	Homo sapiens	O15264;P14923;P04839;P12931;P56945	P12931-1;O15264;P14923;P04839;P56945	R-HSA-5218830;R-HSA-5218828;R-HSA-5218827;R-HSA-5218826;R-HSA-5218822;R-HSA-5218820;R-HSA-5218819;R-HSA-5218841;R-HSA-5218839;R-HSA-5218838;R-HSA-5218645;R-HSA-4420121;R-HSA-5218643;R-HSA-5218640;R-HSA-4420128;R-HSA-5357429;R-HSA-5218855;R-HSA-5357432;R-HSA-5218851;R-HSA-4420206;R-HSA-4420140;R-HSA-5218811;R-HSA-5357477;R-HSA-5218809;R-HSA-5357479;R-HSA-5218804;R-HSA-3928647
R-HSA-5260271	Diseases of Immune System	3	34	0.00292523	0.00180118	0.0882579	6	15	0.00107619	9606	Homo sapiens	P06702;P05109;P19838	P06702;P05109;P19838	R-HSA-5228811;R-HSA-5602353;R-HSA-5602672;R-HSA-5602383;R-HSA-9630921;R-HSA-5602606
R-HSA-5602358	Diseases associated with the TLR signaling cascade	3	34	0.00292523	0.00180118	0.0882579	6	15	0.00107619	9606	Homo sapiens	P06702;P05109;P19838	P06702;P05109;P19838	R-HSA-5228811;R-HSA-5602353;R-HSA-5602672;R-HSA-5602383;R-HSA-9630921;R-HSA-5602606
R-HSA-193692	Regulated proteolysis of p75NTR	2	11	0.000946399	0.00276126	0.117769	2	5	0.000358732	9606	Homo sapiens	P19838;Q96BI3	P19838;Q96BI3	R-HSA-193682;R-HSA-193700
R-HSA-76009	Platelet Aggregation (Plug Formation)	3	40	0.00344145	0.00284655	0.117769	19	27	0.00193715	9606	Homo sapiens	P12931;P56945	P12931-1;P12931;P56945	R-HSA-354149;R-HSA-443910;R-HSA-429415;R-HSA-354087;R-HSA-372705;R-HSA-432096;R-HSA-429441;R-HSA-443905;R-HSA-354124;R-HSA-377644;R-HSA-377641;R-HSA-377640;R-HSA-377643;R-HSA-354165;R-HSA-372693;R-HSA-354066;R-HSA-354077;R-HSA-354073;R-HSA-372697
R-HSA-1237044	Erythrocytes take up carbon dioxide and release oxygen	2	12	0.00103244	0.00327136	0.117769	2	8	0.00057397	9606	Homo sapiens	Q9UHQ9;P69905	Q9UHQ9;P69905	R-HSA-6806831;R-HSA-1237325
R-HSA-1480926	O2/CO2 exchange in erythrocytes	2	12	0.00103244	0.00327136	0.117769	3	14	0.00100445	9606	Homo sapiens	Q9UHQ9;P69905	Q9UHQ9;P69905	R-HSA-1247668;R-HSA-6806831;R-HSA-1237325
R-HSA-109582	Hemostasis	12	726	0.0624624	0.00441062	0.123558	37	338	0.0242503	9606	Homo sapiens	Q9UHQ9;Q13885;Q9UIB8;P02042;P34741;Q8TCZ2;P12931;O15439;Q96L93;P56945;P07996	Q9UHQ9;Q13885;Q9UIB8;P02042;P12931-1;P34741;Q8TCZ2;P12931;O15439;Q96L93;P56945;P07996	R-HSA-443910;R-HSA-418176;R-HSA-429441;R-HSA-443905;R-HSA-354124;R-HSA-8870732;R-HSA-372693;R-HSA-1008220;R-HSA-481044;R-HSA-983259;R-HSA-354066;R-HSA-354077;R-HSA-202713;R-HSA-354073;R-HSA-372697;R-HSA-443418;R-HSA-8867097;R-HSA-418200;R-HSA-354149;R-HSA-418662;R-HSA-429415;R-HSA-354087;R-HSA-429157;R-HSA-372705;R-HSA-432096;R-HSA-481007;R-HSA-418158;R-HSA-377644;R-HSA-443439;R-HSA-377641;R-HSA-…
R-HSA-3656237	Defective EXT2 causes exostoses 2	2	14	0.00120451	0.00441277	0.123558	4	4	0.000286985	9606	Homo sapiens	O75487;P34741	O75487;P34741	R-HSA-9036289;R-HSA-3656254;R-HSA-9036290;R-HSA-3656267
R-HSA-3656253	Defective EXT1 causes exostoses 1, TRPS2 and CHDS	2	14	0.00120451	0.00441277	0.123558	4	4	0.000286985	9606	Homo sapiens	O75487;P34741	O75487;P34741	R-HSA-9036283;R-HSA-3656261;R-HSA-9036285;R-HSA-3656257
R-HSA-171007	p38MAPK events	2	14	0.00120451	0.00441277	0.123558	2	5	0.000358732	9606	Homo sapiens	O15264;P12931	P12931-1;O15264	R-HSA-171011;R-HSA-170991
R-HSA-372708	p130Cas linkage to MAPK signaling for integrins	2	15	0.00129054	0.00504295	0.131117	3	3	0.000215239	9606	Homo sapiens	P12931;P56945	P12931;P56945	R-HSA-372693;R-HSA-372705;R-HSA-372697
R-HSA-6798695	Neutrophil degranulation	9	478	0.0411254	0.00606917	0.1389	7	10	0.000717463	9606	Homo sapiens	P06702;P05109;P19838;P14923;P04839;Q8N697;P01024;Q9H8H3;Q8IX19	P06702;P05109;P19838;P14923;P04839;Q8N697;P01024;Q9H8H3;Q8IX19	R-HSA-6799350;R-HSA-6800434;R-HSA-6798751;R-HSA-6798749;R-HSA-6798748;R-HSA-6798747;R-HSA-6798745
R-HSA-9616333	Defective Base Excision Repair Associated with NTHL1	1	1	8.60363e-05	0.00694501	0.1389	6	6	0.000430478	9606	Homo sapiens	P78549	P78549	R-HSA-9630055;R-HSA-9630053;R-HSA-9630043;R-HSA-9630047;R-HSA-9630044;R-HSA-9630045
R-HSA-9630222	Defective NTHL1 substrate binding	1	1	8.60363e-05	0.00694501	0.1389	4	4	0.000286985	9606	Homo sapiens	P78549	P78549	R-HSA-9630043;R-HSA-9630047;R-HSA-9630044;R-HSA-9630045
R-HSA-9630221	Defective NTHL1 substrate processing	1	1	8.60363e-05	0.00694501	0.1389	2	2	0.000143493	9606	Homo sapiens	P78549	P78549	R-HSA-9630055;R-HSA-9630053
R-HSA-4570571	Defective RFT1 causes CDG-1n	1	1	8.60363e-05	0.00694501	0.1389	1	1	7.17463e-05	9606	Homo sapiens	Q96AA3	Q96AA3	R-HSA-4570573
R-HSA-5619035	Defective SLC17A5 causes Salla disease (SD) and ISSD	1	1	8.60363e-05	0.00694501	0.1389	1	1	7.17463e-05	9606	Homo sapiens	Q9NRA2	Q9NRA2	R-HSA-5624239
R-HSA-5602498	MyD88 deficiency (TLR2/4)	2	19	0.00163469	0.00794704	0.140259	2	2	0.000143493	9606	Homo sapiens	P06702;P05109	P06702;P05109	R-HSA-5602383;R-HSA-5602606
R-HSA-186797	Signaling by PDGF	3	60	0.00516218	0.00869933	0.140259	4	31	0.00222414	9606	Homo sapiens	P12931;P07996;P56945	P12931;P07996;P56945	R-HSA-186819;R-HSA-382052;R-HSA-382054;R-HSA-380780
R-HSA-5603041	IRAK4 deficiency (TLR2/4)	2	20	0.00172073	0.00876617	0.140259	2	2	0.000143493	9606	Homo sapiens	P06702;P05109	P06702;P05109	R-HSA-5602353;R-HSA-5602672
R-HSA-3560783	Defective B4GALT7 causes EDS, progeroid type	2	20	0.00172073	0.00876617	0.140259	1	1	7.17463e-05	9606	Homo sapiens	O75487;P34741	O75487;P34741	R-HSA-3560804
R-HSA-4420332	Defective B3GALT6 causes EDSP2 and SEMDJL1	2	20	0.00172073	0.00876617	0.140259	1	1	7.17463e-05	9606	Homo sapiens	O75487;P34741	O75487;P34741	R-HSA-4420365
R-HSA-3560801	Defective B3GAT3 causes JDSSDHD	2	20	0.00172073	0.00876617	0.140259	1	1	7.17463e-05	9606	Homo sapiens	O75487;P34741	O75487;P34741	R-HSA-3560802
R-HSA-167044	Signalling to RAS	2	21	0.00180676	0.00962146	0.153943	2	10	0.000717463	9606	Homo sapiens	O15264;P12931	P12931-1;O15264	R-HSA-171011;R-HSA-170991
R-HSA-2024096	HS-GAG degradation	2	22	0.0018928	0.0105124	0.157686	3	14	0.00100445	9606	Homo sapiens	O75487;P34741	O75487;P34741	R-HSA-1667005;R-HSA-2024084;R-HSA-1678694
R-HSA-76002	Platelet activation, signaling and aggregation	6	265	0.0227996	0.0106393	0.15959	30	117	0.00839432	9606	Homo sapiens	Q9UHQ9;P12931;O15439;P07996;P56945	Q9UHQ9;P12931-1;P12931;O15439;P07996;P56945	R-HSA-443910;R-HSA-418176;R-HSA-429441;R-HSA-443905;R-HSA-354124;R-HSA-372693;R-HSA-481044;R-HSA-354066;R-HSA-354077;R-HSA-354073;R-HSA-372697;R-HSA-443418;R-HSA-418200;R-HSA-354149;R-HSA-418662;R-HSA-429415;R-HSA-354087;R-HSA-429157;R-HSA-372705;R-HSA-432096;R-HSA-481007;R-HSA-418158;R-HSA-377644;R-HSA-443439;R-HSA-377641;R-HSA-377640;R-HSA-377643;R-HSA-354165;R-HSA-418163;R-HSA-418170
R-HSA-9694614	Attachment and Entry	2	25	0.00215091	0.0133938	0.185801	5	11	0.000789209	9606	Homo sapiens	O75487;P34741	O75487;P34741	R-HSA-9694579;R-HSA-9694661;R-HSA-9699007;R-HSA-9697423;R-HSA-9698988
R-HSA-1971475	A tetrasaccharide linker sequence is required for GAG synthesis	2	26	0.00223694	0.0144221	0.185801	5	5	0.000358732	9606	Homo sapiens	O75487;P34741	O75487;P34741	R-HSA-1889981;R-HSA-9638064;R-HSA-1889978;R-HSA-1878002;R-HSA-1889955
R-HSA-202430	Translocation of ZAP-70 to Immunological synapse	2	26	0.00223694	0.0144221	0.185801	4	4	0.000286985	9606	Homo sapiens	P01903;P79483	P01903;P79483	R-HSA-8855381;R-HSA-202168;R-HSA-202344;R-HSA-202174
R-HSA-3000170	Syndecan interactions	2	27	0.00232298	0.0154834	0.185801	6	15	0.00107619	9606	Homo sapiens	P34741;P07996	P34741;P07996	R-HSA-2684507;R-HSA-2681675;R-HSA-2750177;R-HSA-2731122;R-HSA-2750181;R-HSA-2731078
R-HSA-9664424	Cell recruitment (pro-inflammatory response)	2	27	0.00232298	0.0154834	0.185801	4	23	0.00165017	9606	Homo sapiens	P19838;P01024	P19838;P01024	R-HSA-444647;R-HSA-9603905;R-HSA-9665524;R-HSA-448703
R-HSA-9660826	Purinergic signaling in leishmaniasis infection	2	27	0.00232298	0.0154834	0.185801	4	23	0.00165017	9606	Homo sapiens	P19838;P01024	P19838;P01024	R-HSA-444647;R-HSA-9603905;R-HSA-9665524;R-HSA-448703
R-HSA-191273	Cholesterol biosynthesis	2	28	0.00240902	0.0165774	0.194737	4	37	0.00265461	9606	Homo sapiens	Q15125;Q9UBM7	Q15125;Q9UBM7	R-HSA-196402;R-HSA-195690;R-HSA-6807055;R-HSA-6807052
R-HSA-388841	Costimulation by the CD28 family	3	78	0.00671083	0.017488	0.194737	4	35	0.00251112	9606	Homo sapiens	P01903;P79483;P12931	P01903;P12931-1;P79483	R-HSA-388833;R-HSA-388829;R-HSA-388831;R-HSA-389758
R-HSA-202427	Phosphorylation of CD3 and TCR zeta chains	2	29	0.00249505	0.0177034	0.194737	5	7	0.000502224	9606	Homo sapiens	P01903;P79483	P01903;P79483	R-HSA-202291;R-HSA-202214;R-HSA-202165;R-HSA-202233;R-HSA-8852200
R-HSA-389948	PD-1 signaling	2	30	0.00258109	0.018861	0.200497	1	5	0.000358732	9606	Homo sapiens	P01903;P79483	P01903;P79483	R-HSA-389758
R-HSA-194315	Signaling by Rho GTPases	10	677	0.0582466	0.0191798	0.200497	27	203	0.0145645	9606	Homo sapiens	Q13885;P06702;P05109;Q93045;P14923;P60763;P04839;P12931;Q9UHR4	Q13885;P06702;P05109;Q93045;P12931-1;P14923;P60763;P04839;P12931;Q9UHR4	R-HSA-5668629;R-HSA-5218827;R-HSA-9018758;R-HSA-9013145;R-HSA-9014424;R-HSA-9714694;R-HSA-9726848;R-HSA-5218841;R-HSA-9693125;R-HSA-9714691;R-HSA-9013009;R-HSA-9696271;R-HSA-9014294;R-HSA-5672329;R-HSA-9013024;R-HSA-9017507;R-HSA-5668605;R-HSA-9013157;R-HSA-5666104;R-HSA-5666169;R-HSA-9018808;R-HSA-9626848;R-HSA-9018746;R-HSA-9018804;R-HSA-9018807;R-HSA-9013110;R-HSA-9018806
R-HSA-3781865	Diseases of glycosylation	4	146	0.0125613	0.0192857	0.200497	13	77	0.00552447	9606	Homo sapiens	Q96AA3;O75487;P34741;P07996	Q96AA3;O75487;P34741;P07996	R-HSA-9036289;R-HSA-4570573;R-HSA-3656254;R-HSA-9036290;R-HSA-4420365;R-HSA-3560804;R-HSA-9036283;R-HSA-3656261;R-HSA-3560802;R-HSA-9036285;R-HSA-3656257;R-HSA-6785565;R-HSA-3656267
R-HSA-2022928	HS-GAG biosynthesis	2	31	0.00266713	0.0200497	0.200497	13	14	0.00100445	9606	Homo sapiens	O75487;P34741	O75487;P34741	R-HSA-2076383;R-HSA-2076508;R-HSA-2076371;R-HSA-2024108;R-HSA-2022860;R-HSA-2022856;R-HSA-2076392;R-HSA-2022887;R-HSA-2022919;R-HSA-2024100;R-HSA-2076419;R-HSA-2076611;R-HSA-2022851
R-HSA-186763	Downstream signal transduction	2	31	0.00266713	0.0200497	0.200497	3	16	0.00114794	9606	Homo sapiens	P12931;P56945	P12931;P56945	R-HSA-186819;R-HSA-382052;R-HSA-380780
R-HSA-9716542	Signaling by Rho GTPases, Miro GTPases and RHOBTB3	10	693	0.0596232	0.0221518	0.221518	27	212	0.0152102	9606	Homo sapiens	Q13885;P06702;P05109;Q93045;P14923;P60763;P04839;P12931;Q9UHR4	Q13885;P06702;P05109;Q93045;P12931-1;P14923;P60763;P04839;P12931;Q9UHR4	R-HSA-5668629;R-HSA-5218827;R-HSA-9018758;R-HSA-9013145;R-HSA-9014424;R-HSA-9714694;R-HSA-9726848;R-HSA-5218841;R-HSA-9693125;R-HSA-9714691;R-HSA-9013009;R-HSA-9696271;R-HSA-9014294;R-HSA-5672329;R-HSA-9013024;R-HSA-9017507;R-HSA-5668605;R-HSA-9013157;R-HSA-5666104;R-HSA-5666169;R-HSA-9018808;R-HSA-9626848;R-HSA-9018746;R-HSA-9018804;R-HSA-9018807;R-HSA-9013110;R-HSA-9018806
R-HSA-1251985	Nuclear signaling by ERBB4	2	34	0.00292523	0.0237978	0.237978	2	34	0.00243937	9606	Homo sapiens	P12931;Q96BI3	P12931;Q96BI3	R-HSA-1251997;R-HSA-1252013
R-HSA-187687	Signalling to ERKs	2	36	0.00309731	0.0264435	0.23971	2	32	0.00229588	9606	Homo sapiens	O15264;P12931	P12931-1;O15264	R-HSA-171011;R-HSA-170991
R-HSA-2682334	EPH-Ephrin signaling	3	92	0.00791534	0.0267896	0.23971	27	56	0.00401779	9606	Homo sapiens	P34741;P12931;Q96BI3	P12931-1;P34741;Q96BI3	R-HSA-3928633;R-HSA-3928639;R-HSA-3928627;R-HSA-3928625;R-HSA-3928631;R-HSA-3928628;R-HSA-3928623;R-HSA-3928615;R-HSA-3928614;R-HSA-4093342;R-HSA-3928602;R-HSA-3928607;R-HSA-4093336;R-HSA-3928604;R-HSA-3928594;R-HSA-4093332;R-HSA-3928656;R-HSA-3928651;R-HSA-4093327;R-HSA-3928648;R-HSA-3928584;R-HSA-3928642;R-HSA-3928641;R-HSA-3928640;R-HSA-3928583;R-HSA-3928645;R-HSA-3928580
R-HSA-112126	ALKBH3 mediated reversal of alkylation damage	1	4	0.000344145	0.0274955	0.23971	6	6	0.000430478	9606	Homo sapiens	Q8N9N2	Q8N9N2	R-HSA-5657637;R-HSA-5657617;R-HSA-112123;R-HSA-112125;R-HSA-5657642;R-HSA-112124
R-HSA-191650	Regulation of gap junction activity	1	4	0.000344145	0.0274955	0.23971	3	4	0.000286985	9606	Homo sapiens	P12931	P12931-2	R-HSA-191654;R-HSA-191636;R-HSA-191656
R-HSA-427975	Proton/oligopeptide cotransporters	1	4	0.000344145	0.0274955	0.23971	1	2	0.000143493	9606	Homo sapiens	Q8N697	Q8N697	R-HSA-428007
R-HSA-9013423	RAC3 GTPase cycle	3	94	0.00808741	0.0282965	0.23971	6	6	0.000430478	9606	Homo sapiens	P60763;P04839;Q9UHR4	P60763;P04839;Q9UHR4	R-HSA-9018808;R-HSA-9714694;R-HSA-9714691;R-HSA-9018804;R-HSA-9018807;R-HSA-9018806
R-HSA-168898	Toll-like Receptor Cascades	4	170	0.0146262	0.0313267	0.23971	28	198	0.0142058	9606	Homo sapiens	P06702;O60443;P05109;P19838	P06702;O60443;P05109;P19838	R-HSA-166082;R-HSA-5432849;R-HSA-2201316;R-HSA-166091;R-HSA-2201322;R-HSA-5684250;R-HSA-166286;R-HSA-5684248;R-HSA-166284;R-HSA-2559414;R-HSA-2262775;R-HSA-166362;R-HSA-9630923;R-HSA-166363;R-HSA-2262777;R-HSA-168166;R-HSA-5684275;R-HSA-166119;R-HSA-5684273;R-HSA-937059;R-HSA-937022;R-HSA-5684261;R-HSA-451634;R-HSA-937079;R-HSA-166072;R-HSA-6805981;R-HSA-5684267;R-HSA-9773803
R-HSA-877300	Interferon gamma signaling	3	98	0.00843156	0.0314432	0.23971	1	23	0.00165017	9606	Homo sapiens	P01903;P79483;P05362	P01903;P79483;P05362	R-HSA-1031716
R-HSA-3560782	Diseases associated with glycosaminoglycan metabolism	2	41	0.00352749	0.0335458	0.23971	11	29	0.00208064	9606	Homo sapiens	O75487;P34741	O75487;P34741	R-HSA-3560804;R-HSA-9036283;R-HSA-3656261;R-HSA-3560802;R-HSA-9036285;R-HSA-3656257;R-HSA-9036289;R-HSA-3656254;R-HSA-9036290;R-HSA-3656267;R-HSA-4420365
R-HSA-202433	Generation of second messenger molecules	2	41	0.00352749	0.0335458	0.23971	3	17	0.00121969	9606	Homo sapiens	P01903;P79483	P01903;P79483	R-HSA-202245;R-HSA-202248;R-HSA-202216
R-HSA-173736	Alternative complement activation	1	5	0.000430182	0.0342519	0.23971	9	9	0.000645717	9606	Homo sapiens	P01024	P01024	R-HSA-183122;R-HSA-173745;R-HSA-183126;R-HSA-174551;R-HSA-183130;R-HSA-173754;R-HSA-173739;R-HSA-981539;R-HSA-173740
R-HSA-3928662	EPHB-mediated forward signaling	2	42	0.00361352	0.0350464	0.23971	7	26	0.0018654	9606	Homo sapiens	P34741;P12931	P12931-1;P34741	R-HSA-4093342;R-HSA-3928623;R-HSA-4093336;R-HSA-3928627;R-HSA-4093332;R-HSA-3928583;R-HSA-3928645
R-HSA-9006934	Signaling by Receptor Tyrosine Kinases	8	543	0.0467177	0.0355039	0.23971	69	746	0.0535227	9606	Homo sapiens	O15264;P14923;P04839;P12931;Q96BI3;P07996;P56945	P12931-1;O15264;P14923;P04839;P12931;Q96BI3;P07996;P56945	R-HSA-177923;R-HSA-171011;R-HSA-205319;R-HSA-1433488;R-HSA-1562641;R-HSA-1251997;R-HSA-177937;R-HSA-205205;R-HSA-5218645;R-HSA-5218643;R-HSA-5218640;R-HSA-5357429;R-HSA-9612219;R-HSA-5357432;R-HSA-1470012;R-HSA-1470010;R-HSA-4420206;R-HSA-1470009;R-HSA-205234;R-HSA-9700647;R-HSA-5218811;R-HSA-205238;R-HSA-5218809;R-HSA-1433506;R-HSA-5218804;R-HSA-9700648;R-HSA-1252013;R-HSA-1433514;R-HSA-205244;R…
R-HSA-202424	Downstream TCR signaling	3	104	0.00894778	0.0364938	0.23971	5	24	0.00172191	9606	Homo sapiens	P01903;P19838;P79483	P01903;P19838;P79483	R-HSA-202307;R-HSA-5607728;R-HSA-2730894;R-HSA-5607724;R-HSA-202541
R-HSA-975634	Retinoid metabolism and transport	2	44	0.0037856	0.0381243	0.23971	3	26	0.0018654	9606	Homo sapiens	O75487;P34741	O75487;P34741	R-HSA-2404131;R-HSA-2423785;R-HSA-2429643
R-HSA-9603381	Activated NTRK3 signals through PI3K	1	6	0.000516218	0.0409619	0.23971	4	5	0.000358732	9606	Homo sapiens	P12931	P12931	R-HSA-9603445;R-HSA-9603419;R-HSA-9603420;R-HSA-9603437
R-HSA-5660668	CLEC7A/inflammasome pathway	1	6	0.000516218	0.0409619	0.23971	1	4	0.000286985	9606	Homo sapiens	P19838	P19838	R-HSA-5660622
R-HSA-1236975	Antigen processing-Cross presentation	3	109	0.00937796	0.0410025	0.23971	2	22	0.00157842	9606	Homo sapiens	P06702;P05109;P04839	P06702;P05109;P04839	R-HSA-8863895;R-HSA-1236967
R-HSA-9772572	Early SARS-CoV-2 Infection Events	2	46	0.00395767	0.0413017	0.23971	5	72	0.00516573	9606	Homo sapiens	O75487;P34741	O75487;P34741	R-HSA-9694579;R-HSA-9694661;R-HSA-9699007;R-HSA-9697423;R-HSA-9698988
R-HSA-69236	G1 Phase	2	47	0.00404371	0.0429266	0.23971	5	17	0.00121969	9606	Homo sapiens	Q08999;P12931	P12931-1;Q08999	R-HSA-1363328;R-HSA-8942607;R-HSA-1363331;R-HSA-1363276;R-HSA-1226094
R-HSA-69231	Cyclin D associated events in G1	2	47	0.00404371	0.0429266	0.23971	5	17	0.00121969	9606	Homo sapiens	Q08999;P12931	P12931-1;Q08999	R-HSA-1363328;R-HSA-8942607;R-HSA-1363331;R-HSA-1363276;R-HSA-1226094
R-HSA-6806667	Metabolism of fat-soluble vitamins	2	48	0.00412974	0.0445753	0.23971	3	32	0.00229588	9606	Homo sapiens	O75487;P34741	O75487;P34741	R-HSA-2404131;R-HSA-2423785;R-HSA-2429643
R-HSA-437239	Recycling pathway of L1	2	49	0.00421578	0.0462472	0.23971	3	14	0.00100445	9606	Homo sapiens	Q13885;P12931	Q13885;P12931-1	R-HSA-445077;R-HSA-445071;R-HSA-445084
R-HSA-166058	MyD88:MAL(TIRAP) cascade initiated on plasma membrane	3	115	0.00989418	0.0467672	0.23971	26	76	0.00545272	9606	Homo sapiens	P06702;P05109;P19838	P06702;P05109;P19838	R-HSA-166082;R-HSA-2201316;R-HSA-166091;R-HSA-2201322;R-HSA-5684250;R-HSA-166286;R-HSA-5684248;R-HSA-166284;R-HSA-2559414;R-HSA-2262775;R-HSA-166362;R-HSA-9630923;R-HSA-166363;R-HSA-2262777;R-HSA-168166;R-HSA-5684275;R-HSA-166119;R-HSA-5684273;R-HSA-937059;R-HSA-937022;R-HSA-5684261;R-HSA-451634;R-HSA-937079;R-HSA-166072;R-HSA-5684267;R-HSA-9773803
R-HSA-168188	Toll Like Receptor TLR6:TLR2 Cascade	3	115	0.00989418	0.0467672	0.23971	26	78	0.00559621	9606	Homo sapiens	P06702;P05109;P19838	P06702;P05109;P19838	R-HSA-166082;R-HSA-2201316;R-HSA-166091;R-HSA-2201322;R-HSA-5684250;R-HSA-166286;R-HSA-5684248;R-HSA-166284;R-HSA-2559414;R-HSA-2262775;R-HSA-166362;R-HSA-9630923;R-HSA-166363;R-HSA-2262777;R-HSA-168166;R-HSA-5684275;R-HSA-166119;R-HSA-5684273;R-HSA-937059;R-HSA-937022;R-HSA-5684261;R-HSA-451634;R-HSA-937079;R-HSA-166072;R-HSA-5684267;R-HSA-9773803
R-HSA-9833576	CDH11 homotypic and heterotypic interactions	1	7	0.000602254	0.0476258	0.23971	3	3	0.000215239	9606	Homo sapiens	P14923	P14923	R-HSA-9833671;R-HSA-9833674;R-HSA-9833672
R-HSA-5603029	IkBA variant leads to EDA-ID	1	7	0.000602254	0.0476258	0.23971	2	2	0.000143493	9606	Homo sapiens	P19838	P19838	R-HSA-5228811;R-HSA-9630921
R-HSA-9652817	Signaling by MAPK mutants	1	7	0.000602254	0.0476258	0.23971	1	1	7.17463e-05	9606	Homo sapiens	Q99956	Q99956	R-HSA-9652816
R-HSA-174577	Activation of C3 and C5	1	7	0.000602254	0.0476258	0.23971	3	4	0.000286985	9606	Homo sapiens	P01024	P01024	R-HSA-173680;R-HSA-166817;R-HSA-173636
R-HSA-73943	Reversal of alkylation damage by DNA dioxygenases	1	7	0.000602254	0.0476258	0.23971	6	13	0.000932702	9606	Homo sapiens	Q8N9N2	Q8N9N2	R-HSA-5657637;R-HSA-5657617;R-HSA-112123;R-HSA-112125;R-HSA-5657642;R-HSA-112124
R-HSA-9605308	Diseases of Base Excision Repair	1	7	0.000602254	0.0476258	0.23971	6	19	0.00136318	9606	Homo sapiens	P78549	P78549	R-HSA-9630055;R-HSA-9630053;R-HSA-9630043;R-HSA-9630047;R-HSA-9630044;R-HSA-9630045
R-HSA-111457	Release of apoptotic factors from the mitochondria	1	7	0.000602254	0.0476258	0.23971	1	4	0.000286985	9606	Homo sapiens	O60443	O60443	R-HSA-114284
R-HSA-3134963	DEx/H-box helicases activate type I IFN and inflammatory cytokines production	1	7	0.000602254	0.0476258	0.23971	1	5	0.000358732	9606	Homo sapiens	P19838	P19838	R-HSA-9604480
R-HSA-9764302	Regulation of CDH19 Expression and Function	1	7	0.000602254	0.0476258	0.23971	1	5	0.000358732	9606	Homo sapiens	P14923	P14923	R-HSA-9773218
R-HSA-9032500	Activated NTRK2 signals through FYN	1	7	0.000602254	0.0476258	0.23971	1	7	0.000502224	9606	Homo sapiens	P12931	P12931	R-HSA-9037040
R-HSA-373752	Netrin-1 signaling	2	50	0.00430182	0.047942	0.23971	10	37	0.00265461	9606	Homo sapiens	O15264;P12931	O15264;P12931	R-HSA-451366;R-HSA-373716;R-HSA-418868;R-HSA-418850;R-HSA-418865;R-HSA-374701;R-HSA-418874;R-HSA-418858;R-HSA-418859;R-HSA-418856
R-HSA-1793185	Chondroitin sulfate/dermatan sulfate metabolism	2	50	0.00430182	0.047942	0.23971	5	28	0.0020089	9606	Homo sapiens	O75487;P34741	O75487;P34741	R-HSA-1889981;R-HSA-9638064;R-HSA-1889978;R-HSA-1878002;R-HSA-1889955
R-HSA-3928665	EPH-ephrin mediated repulsion of cells	2	51	0.00438785	0.0496592	0.24364	6	9	0.000645717	9606	Homo sapiens	P12931;Q96BI3	P12931-1;Q96BI3	R-HSA-4093327;R-HSA-3928607;R-HSA-3928604;R-HSA-3928642;R-HSA-3928656;R-HSA-3928628
R-HSA-168179	Toll Like Receptor TLR1:TLR2 Cascade	3	118	0.0101523	0.0497923	0.24364	26	78	0.00559621	9606	Homo sapiens	P06702;P05109;P19838	P06702;P05109;P19838	R-HSA-166082;R-HSA-2201316;R-HSA-166091;R-HSA-2201322;R-HSA-5684250;R-HSA-166286;R-HSA-5684248;R-HSA-166284;R-HSA-2559414;R-HSA-2262775;R-HSA-166362;R-HSA-9630923;R-HSA-166363;R-HSA-2262777;R-HSA-168166;R-HSA-5684275;R-HSA-166119;R-HSA-5684273;R-HSA-937059;R-HSA-937022;R-HSA-5684261;R-HSA-451634;R-HSA-937079;R-HSA-166072;R-HSA-5684267;R-HSA-9773803
R-HSA-181438	Toll Like Receptor 2 (TLR2) Cascade	3	118	0.0101523	0.0497923	0.24364	26	80	0.0057397	9606	Homo sapiens	P06702;P05109;P19838	P06702;P05109;P19838	R-HSA-166082;R-HSA-2201316;R-HSA-166091;R-HSA-2201322;R-HSA-5684250;R-HSA-166286;R-HSA-5684248;R-HSA-166284;R-HSA-2559414;R-HSA-2262775;R-HSA-166362;R-HSA-9630923;R-HSA-166363;R-HSA-2262777;R-HSA-168166;R-HSA-5684275;R-HSA-166119;R-HSA-5684273;R-HSA-937059;R-HSA-937022;R-HSA-5684261;R-HSA-451634;R-HSA-937079;R-HSA-166072;R-HSA-5684267;R-HSA-9773803
R-HSA-157858	Gap junction trafficking and regulation	2	52	0.00447389	0.0513986	0.24364	6	24	0.00172191	9606	Homo sapiens	Q13885;P12931	Q13885;P12931-2	R-HSA-191654;R-HSA-191636;R-HSA-191656;R-HSA-190520;R-HSA-191737;R-HSA-190877
R-HSA-177929	Signaling by EGFR	2	52	0.00447389	0.0513986	0.24364	2	49	0.00351557	9606	Homo sapiens	P12931	P12931-1;P12931	R-HSA-177923;R-HSA-177937
R-HSA-6811436	COPI-independent Golgi-to-ER retrograde traffic	2	53	0.00455992	0.0531596	0.24364	3	7	0.000502224	9606	Homo sapiens	Q13885;Q9NRW1	Q13885;Q9NRW1	R-HSA-8849350;R-HSA-8849348;R-HSA-8849353
R-HSA-9017802	Noncanonical activation of NOTCH3	1	8	0.00068829	0.054244	0.24364	1	2	0.000143493	9606	Homo sapiens	Q96BI3	Q96BI3	R-HSA-9017817
R-HSA-73942	DNA Damage Reversal	1	8	0.00068829	0.054244	0.24364	6	15	0.00107619	9606	Homo sapiens	Q8N9N2	Q8N9N2	R-HSA-5657637;R-HSA-5657617;R-HSA-112123;R-HSA-112125;R-HSA-5657642;R-HSA-112124
R-HSA-1236973	Cross-presentation of particulate exogenous antigens (phagosomes)	1	8	0.00068829	0.054244	0.24364	1	3	0.000215239	9606	Homo sapiens	P04839	P04839	R-HSA-1236967
R-HSA-418886	Netrin mediated repulsion signals	1	8	0.00068829	0.054244	0.24364	1	4	0.000286985	9606	Homo sapiens	P12931	P12931	R-HSA-418859
R-HSA-1247673	Erythrocytes take up oxygen and release carbon dioxide	1	8	0.00068829	0.054244	0.24364	1	6	0.000430478	9606	Homo sapiens	P69905	P69905	R-HSA-1247668
R-HSA-195258	RHO GTPase Effectors	5	294	0.0252947	0.0548031	0.24364	8	113	0.00810733	9606	Homo sapiens	Q13885;P06702;P05109;P04839;P12931	Q13885;P06702;P05109;P12931-1;P04839	R-HSA-9626848;R-HSA-5668629;R-HSA-5218827;R-HSA-5218841;R-HSA-5668605;R-HSA-5666104;R-HSA-5666169;R-HSA-5672329
R-HSA-1638091	Heparan sulfate/heparin (HS-GAG) metabolism	2	55	0.004732	0.0567453	0.24364	21	33	0.00236763	9606	Homo sapiens	O75487;P34741	O75487;P34741	R-HSA-2076383;R-HSA-1889981;R-HSA-9638064;R-HSA-2076508;R-HSA-1667005;R-HSA-1889978;R-HSA-2024084;R-HSA-2076371;R-HSA-1878002;R-HSA-2024108;R-HSA-2022860;R-HSA-2022856;R-HSA-2076392;R-HSA-2022887;R-HSA-2022919;R-HSA-2024100;R-HSA-2076419;R-HSA-2076611;R-HSA-2022851;R-HSA-1889955;R-HSA-1678694
R-HSA-202403	TCR signaling	3	126	0.0108406	0.0583141	0.24364	17	52	0.00373081	9606	Homo sapiens	P01903;P19838;P79483	P01903;P19838;P79483	R-HSA-202307;R-HSA-5607728;R-HSA-202214;R-HSA-202245;R-HSA-2730894;R-HSA-202248;R-HSA-202216;R-HSA-202344;R-HSA-202541;R-HSA-8852200;R-HSA-202291;R-HSA-8855381;R-HSA-202165;R-HSA-5607724;R-HSA-202233;R-HSA-202168;R-HSA-202174
R-HSA-114608	Platelet degranulation	3	128	0.0110126	0.060546	0.24364	3	11	0.000789209	9606	Homo sapiens	Q9UHQ9;O15439;P07996	Q9UHQ9;O15439;P07996	R-HSA-429157;R-HSA-481044;R-HSA-481007
R-HSA-448706	Interleukin-1 processing	1	9	0.000774327	0.0608168	0.24364	1	5	0.000358732	9606	Homo sapiens	P19838	P19838	R-HSA-448703
R-HSA-2132295	MHC class II antigen presentation	3	130	0.0111847	0.0628177	0.24364	24	26	0.0018654	9606	Homo sapiens	Q13885;P01903;P79483	Q13885;P01903;P79483	R-HSA-2130336;R-HSA-8951498;R-HSA-8951500;R-HSA-2130725;R-HSA-2130731;R-HSA-2130349;R-HSA-2130478;R-HSA-2213235;R-HSA-2213236;R-HSA-2213239;R-HSA-2130486;R-HSA-2213241;R-HSA-8856157;R-HSA-2213243;R-HSA-2130619;R-HSA-2213244;R-HSA-2213246;R-HSA-2213248;R-HSA-2130500;R-HSA-2130504;R-HSA-2130378;R-HSA-2130640;R-HSA-2130641;R-HSA-2130393
R-HSA-3000171	Non-integrin membrane-ECM interactions	2	59	0.00507614	0.064161	0.24364	6	22	0.00157842	9606	Homo sapiens	P34741;P07996	P34741;P07996	R-HSA-2684507;R-HSA-2681675;R-HSA-2750177;R-HSA-2731122;R-HSA-2750181;R-HSA-2731078
R-HSA-913531	Interferon Signaling	4	216	0.0185838	0.0645334	0.24364	2	79	0.00566796	9606	Homo sapiens	P01903;A9QM74;P79483;P05362	P01903;A9QM74;P79483;P05362	R-HSA-1176059;R-HSA-1031716
R-HSA-76005	Response to elevated platelet cytosolic Ca2+	3	133	0.0114428	0.066299	0.24364	3	14	0.00100445	9606	Homo sapiens	Q9UHQ9;O15439;P07996	Q9UHQ9;O15439;P07996	R-HSA-429157;R-HSA-481044;R-HSA-481007
R-HSA-8876493	InlA-mediated entry of Listeria monocytogenes into host cells	1	10	0.000860363	0.0673445	0.24364	2	5	0.000358732	9606	Homo sapiens	P12931	P12931	R-HSA-8876948;R-HSA-112333
R-HSA-428542	Regulation of commissural axon pathfinding by SLIT and ROBO	1	10	0.000860363	0.0673445	0.24364	1	5	0.000358732	9606	Homo sapiens	P12931	P12931	R-HSA-9011241
R-HSA-110357	Displacement of DNA glycosylase by APEX1	1	10	0.000860363	0.0673445	0.24364	1	8	0.00057397	9606	Homo sapiens	P78549	P78549	R-HSA-110352
R-HSA-70635	Urea cycle	1	10	0.000860363	0.0673445	0.24364	1	8	0.00057397	9606	Homo sapiens	P00966	P00966	R-HSA-70577
R-HSA-428643	Organic anion transporters	1	10	0.000860363	0.0673445	0.24364	1	9	0.000645717	9606	Homo sapiens	Q9NRA2	Q9NRA2	R-HSA-428585
R-HSA-168643	Nucleotide-binding domain, leucine rich repeat containing receptor (NLR) signaling pathways	2	61	0.00524821	0.0679851	0.24364	2	46	0.00330033	9606	Homo sapiens	P19838;O15264	P19838;O15264	R-HSA-9603905;R-HSA-1247960
R-HSA-1236394	Signaling by ERBB4	2	62	0.00533425	0.0699251	0.24364	3	52	0.00373081	9606	Homo sapiens	P12931;Q96BI3	P12931;Q96BI3	R-HSA-9612219;R-HSA-1251997;R-HSA-1252013
R-HSA-8856688	Golgi-to-ER retrograde transport	3	137	0.011787	0.0710762	0.24364	5	18	0.00129143	9606	Homo sapiens	Q13885;Q9NRW1;Q96L93	Q13885;Q9NRW1;Q96L93	R-HSA-8849350;R-HSA-8849348;R-HSA-6811426;R-HSA-6811423;R-HSA-8849353
R-HSA-166520	Signaling by NTRKs	3	139	0.011959	0.0735219	0.24364	7	164	0.0117664	9606	Homo sapiens	O15264;P12931	P12931-1;O15264;P12931	R-HSA-171011;R-HSA-9603445;R-HSA-9037040;R-HSA-9603419;R-HSA-170991;R-HSA-9603420;R-HSA-9603437
R-HSA-1253288	Downregulation of ERBB4 signaling	1	11	0.000946399	0.0738274	0.24364	1	5	0.000358732	9606	Homo sapiens	P12931	P12931	R-HSA-9612219
R-HSA-9013700	NOTCH4 Activation and Transmission of Signal to the Nucleus	1	11	0.000946399	0.0738274	0.24364	1	5	0.000358732	9606	Homo sapiens	Q96BI3	Q96BI3	R-HSA-9604294
R-HSA-376172	DSCAM interactions	1	11	0.000946399	0.0738274	0.24364	1	6	0.000430478	9606	Homo sapiens	O15264	O15264	R-HSA-451366
R-HSA-8934903	Receptor Mediated Mitophagy	1	11	0.000946399	0.0738274	0.24364	1	7	0.000502224	9606	Homo sapiens	P12931	P12931-1	R-HSA-8948143
R-HSA-983189	Kinesins	2	64	0.00550632	0.073859	0.24364	2	14	0.00100445	9606	Homo sapiens	Q13885;Q96L93	Q13885;Q96L93	R-HSA-983259;R-HSA-983266
R-HSA-9762292	Regulation of CDH11 function	1	12	0.00103244	0.0802657	0.24364	5	10	0.000717463	9606	Homo sapiens	P14923	P14923	R-HSA-9833671;R-HSA-9761452;R-HSA-9761421;R-HSA-9833674;R-HSA-9833672
R-HSA-430116	GP1b-IX-V activation signalling	1	12	0.00103244	0.0802657	0.24364	2	7	0.000502224	9606	Homo sapiens	P12931	P12931-1	R-HSA-443439;R-HSA-443418
R-HSA-210990	PECAM1 interactions	1	12	0.00103244	0.0802657	0.24364	1	7	0.000502224	9606	Homo sapiens	P12931	P12931-1	R-HSA-210291
R-HSA-196108	Pregnenolone biosynthesis	1	12	0.00103244	0.0802657	0.24364	1	7	0.000502224	9606	Homo sapiens	Q96DR4	Q96DR4	R-HSA-196126
R-HSA-166016	Toll Like Receptor 4 (TLR4) Cascade	3	147	0.0126473	0.0836743	0.24364	26	107	0.00767685	9606	Homo sapiens	P06702;P05109;P19838	P06702;P05109;P19838	R-HSA-166082;R-HSA-2201316;R-HSA-166091;R-HSA-2201322;R-HSA-5684250;R-HSA-166286;R-HSA-5684248;R-HSA-166284;R-HSA-2559414;R-HSA-2262775;R-HSA-166362;R-HSA-9630923;R-HSA-166363;R-HSA-2262777;R-HSA-168166;R-HSA-5684275;R-HSA-166119;R-HSA-5684273;R-HSA-937059;R-HSA-937022;R-HSA-5684261;R-HSA-451634;R-HSA-937079;R-HSA-166072;R-HSA-5684267;R-HSA-9773803
R-HSA-1280218	Adaptive Immune System	10	879	0.0756259	0.0845641	0.24364	54	264	0.018941	9606	Homo sapiens	Q13885;P06702;P01903;P19838;P05109;P79483;P05362;P04839;P12931;P01024	Q13885;P06702;P01903;P19838;P05109;P12931-1;P79483;P05362;P04839;P01024	R-HSA-2130336;R-HSA-2130725;R-HSA-202245;R-HSA-199050;R-HSA-202248;R-HSA-2130731;R-HSA-2130349;R-HSA-2130478;R-HSA-8863895;R-HSA-1168640;R-HSA-1168643;R-HSA-1168642;R-HSA-2130486;R-HSA-2130619;R-HSA-2213248;R-HSA-2730894;R-HSA-202541;R-HSA-202291;R-HSA-202165;R-HSA-202168;R-HSA-202174;R-HSA-202307;R-HSA-8951498;R-HSA-8951500;R-HSA-2213235;R-HSA-8855381;R-HSA-2213236;R-HSA-2213239;R-HSA-2213241;R-…
R-HSA-209560	NF-kB is activated and signals survival	1	13	0.00111847	0.0866599	0.24364	2	4	0.000286985	9606	Homo sapiens	P19838	P19838	R-HSA-193691;R-HSA-193705
R-HSA-418885	DCC mediated attractive signaling	1	14	0.00120451	0.0930101	0.24364	8	12	0.000860956	9606	Homo sapiens	P12931	P12931	R-HSA-373716;R-HSA-418868;R-HSA-418850;R-HSA-418865;R-HSA-374701;R-HSA-418874;R-HSA-418858;R-HSA-418856
R-HSA-70221	Glycogen breakdown (glycogenolysis)	1	14	0.00120451	0.0930101	0.24364	5	15	0.00107619	9606	Homo sapiens	P11217	P11217	R-HSA-71541;R-HSA-453342;R-HSA-453358;R-HSA-71515;R-HSA-453338
R-HSA-202733	Cell surface interactions at the vascular wall	4	246	0.0211649	0.0932565	0.24364	4	65	0.00466351	9606	Homo sapiens	Q9UIB8;P34741;Q8TCZ2;P12931	Q9UIB8;P12931-1;P34741;Q8TCZ2	R-HSA-210291;R-HSA-202713;R-HSA-8870732;R-HSA-8867097
R-HSA-9012999	RHO GTPase cycle	6	452	0.0388884	0.0956953	0.24364	19	91	0.00652891	9606	Homo sapiens	Q93045;P14923;P60763;P04839;P12931;Q9UHR4	Q93045;P14923;P60763;P04839;P12931;Q9UHR4	R-HSA-9013024;R-HSA-9017507;R-HSA-9013157;R-HSA-9018758;R-HSA-9013145;R-HSA-9014424;R-HSA-9018808;R-HSA-9714694;R-HSA-9018746;R-HSA-9726848;R-HSA-9693125;R-HSA-9714691;R-HSA-9013009;R-HSA-9696271;R-HSA-9018804;R-HSA-9018807;R-HSA-9014294;R-HSA-9013110;R-HSA-9018806
R-HSA-8957322	Metabolism of steroids	3	157	0.0135077	0.0971608	0.24364	6	219	0.0157124	9606	Homo sapiens	Q15125;Q9UBM7;Q96DR4	Q15125;Q9UBM7;Q96DR4	R-HSA-196402;R-HSA-195690;R-HSA-6807055;R-HSA-1655827;R-HSA-6807052;R-HSA-196126
R-HSA-354194	GRB2:SOS provides linkage to MAPK signaling for Integrins	1	15	0.00129054	0.0993167	0.24364	2	2	0.000143493	9606	Homo sapiens	P12931	P12931	R-HSA-354165;R-HSA-354087
R-HSA-8849471	PTK6 Regulates RHO GTPases, RAS GTPase and MAP kinases	1	15	0.00129054	0.0993167	0.24364	2	13	0.000932702	9606	Homo sapiens	P56945	P56945	R-HSA-8848726;R-HSA-8848713
R-HSA-5668914	Diseases of metabolism	4	253	0.0217672	0.100713	0.24364	13	195	0.0139905	9606	Homo sapiens	Q96AA3;O75487;P34741;P07996	Q96AA3;O75487;P34741;P07996	R-HSA-9036289;R-HSA-4570573;R-HSA-3656254;R-HSA-9036290;R-HSA-4420365;R-HSA-3560804;R-HSA-9036283;R-HSA-3656261;R-HSA-3560802;R-HSA-9036285;R-HSA-3656257;R-HSA-6785565;R-HSA-3656267
R-HSA-983231	Factors involved in megakaryocyte development and platelet production	3	160	0.0137658	0.101371	0.24364	3	43	0.00308509	9606	Homo sapiens	Q13885;P02042;Q96L93	Q13885;P02042;Q96L93	R-HSA-1008220;R-HSA-983259;R-HSA-983266
R-HSA-73887	Death Receptor Signaling	3	161	0.0138518	0.10279	0.24364	9	119	0.00853781	9606	Homo sapiens	P19838;Q96BI3;Q13077	P19838;Q96BI3;Q13077	R-HSA-193682;R-HSA-5634228;R-HSA-5693108;R-HSA-5357780;R-HSA-193700;R-HSA-5634221;R-HSA-193691;R-HSA-193705;R-HSA-205112
R-HSA-446193	Biosynthesis of the N-glycan precursor (dolichol lipid-linked oligosaccharide, LLO) and transfer to a nascent protein	2	78	0.00671083	0.103207	0.24364	2	55	0.00394605	9606	Homo sapiens	Q96AA3;Q9NRA2	Q96AA3;Q9NRA2	R-HSA-446212;R-HSA-428585
R-HSA-1362300	Transcription of E2F targets under negative control by p107 (RBL1) and p130 (RBL2) in complex with HDAC1	1	16	0.00137658	0.10558	0.24364	8	8	0.00057397	9606	Homo sapiens	Q08999	Q08999	R-HSA-8964588;R-HSA-8961934;R-HSA-8978926;R-HSA-8964561;R-HSA-8964513;R-HSA-8964580;R-HSA-8964550;R-HSA-8964567
R-HSA-5684264	MAP3K8 (TPL2)-dependent MAPK1/3 activation	1	16	0.00137658	0.10558	0.24364	7	8	0.00057397	9606	Homo sapiens	P19838	P19838	R-HSA-5684261;R-HSA-451634;R-HSA-5684275;R-HSA-5684273;R-HSA-5684250;R-HSA-5684267;R-HSA-5684248
R-HSA-1433559	Regulation of KIT signaling	1	16	0.00137658	0.10558	0.24364	3	8	0.00057397	9606	Homo sapiens	P12931	P12931-1	R-HSA-205319;R-HSA-1433506;R-HSA-205244
R-HSA-205043	NRIF signals cell death from the nucleus	1	16	0.00137658	0.10558	0.24364	1	7	0.000502224	9606	Homo sapiens	Q96BI3	Q96BI3	R-HSA-205112
R-HSA-391160	Signal regulatory protein family interactions	1	16	0.00137658	0.10558	0.24364	1	10	0.000717463	9606	Homo sapiens	P12931	P12931-1	R-HSA-391156
R-HSA-1295596	Spry regulation of FGF signaling	1	16	0.00137658	0.10558	0.24364	1	11	0.000789209	9606	Homo sapiens	P12931	P12931-1	R-HSA-1295609
R-HSA-1810476	RIP-mediated NFkB activation via ZBP1	1	17	0.00146262	0.1118	0.24364	2	4	0.000286985	9606	Homo sapiens	P19838	P19838	R-HSA-9604480;R-HSA-168140
R-HSA-193639	p75NTR signals via NF-kB	1	17	0.00146262	0.1118	0.24364	2	13	0.000932702	9606	Homo sapiens	P19838	P19838	R-HSA-193691;R-HSA-193705
R-HSA-8934593	Regulation of RUNX1 Expression and Activity	1	17	0.00146262	0.1118	0.24364	2	19	0.00136318	9606	Homo sapiens	P12931	P12931	R-HSA-8937728;R-HSA-8937682
R-HSA-180292	GAB1 signalosome	1	17	0.00146262	0.1118	0.24364	1	11	0.000789209	9606	Homo sapiens	P12931	P12931	R-HSA-177923
R-HSA-844456	The NLRP3 inflammasome	1	17	0.00146262	0.1118	0.24364	1	18	0.00129143	9606	Homo sapiens	P19838	P19838	R-HSA-9603905
R-HSA-9617828	FOXO-mediated transcription of cell cycle genes	1	17	0.00146262	0.1118	0.24364	1	22	0.00157842	9606	Homo sapiens	Q08999	Q08999	R-HSA-9620813
R-HSA-9663891	Selective autophagy	2	82	0.00705498	0.112101	0.24364	5	48	0.00344382	9606	Homo sapiens	Q13885;P12931	Q13885;P12931-1	R-HSA-9646679;R-HSA-9646390;R-HSA-8948143;R-HSA-9646383;R-HSA-9646685
R-HSA-6802957	Oncogenic MAPK signaling	2	84	0.00722705	0.116621	0.24364	30	46	0.00330033	9606	Homo sapiens	P12931;Q99956	P12931;Q99956	R-HSA-6802919;R-HSA-9656211;R-HSA-6802918;R-HSA-9656209;R-HSA-9652816;R-HSA-6802916;R-HSA-9656215;R-HSA-6802914;R-HSA-6803234;R-HSA-9656214;R-HSA-6803233;R-HSA-9656212;R-HSA-6802912;R-HSA-6802927;R-HSA-6802926;R-HSA-6802925;R-HSA-6802924;R-HSA-6802922;R-HSA-6802921;R-HSA-6802935;R-HSA-6802934;R-HSA-6802933;R-HSA-6802932;R-HSA-6802943;R-HSA-6802942;R-HSA-6802941;R-HSA-6802911;R-HSA-6802910;R-HSA-6…
R-HSA-438064	Post NMDA receptor activation events	2	84	0.00722705	0.116621	0.24364	2	39	0.00279811	9606	Homo sapiens	Q13885;P12931	Q13885;P12931	R-HSA-9619542;R-HSA-9612085
R-HSA-181429	Serotonin Neurotransmitter Release Cycle	1	18	0.00154865	0.117978	0.24364	2	3	0.000215239	9606	Homo sapiens	O14994	O14994	R-HSA-380901;R-HSA-380905
R-HSA-6804114	TP53 Regulates Transcription of Genes Involved in G2 Cell Cycle Arrest	1	18	0.00154865	0.117978	0.24364	2	11	0.000789209	9606	Homo sapiens	Q08999	Q08999	R-HSA-6798268;R-HSA-6798282
R-HSA-196757	Metabolism of folate and pterines	1	18	0.00154865	0.117978	0.24364	1	30	0.00215239	9606	Homo sapiens	O75891	O75891	R-HSA-6808496
R-HSA-216083	Integrin cell surface interactions	2	85	0.00731309	0.118899	0.24364	3	55	0.00394605	9606	Homo sapiens	P05362;P07996	P05362;P07996	R-HSA-265429;R-HSA-349603;R-HSA-199050
R-HSA-1362277	Transcription of E2F targets under negative control by DREAM complex	1	19	0.00163469	0.124113	0.24364	12	12	0.000860956	9606	Homo sapiens	Q08999	Q08999	R-HSA-8964492;R-HSA-8964525;R-HSA-8961665;R-HSA-8964513;R-HSA-8964482;R-HSA-8964475;R-HSA-8964465;R-HSA-8964498;R-HSA-8964531;R-HSA-8961619;R-HSA-188345;R-HSA-8964471
R-HSA-3928664	Ephrin signaling	1	19	0.00163469	0.124113	0.24364	10	11	0.000789209	9606	Homo sapiens	P12931	P12931-1	R-HSA-3928633;R-HSA-3928639;R-HSA-3928594;R-HSA-3928625;R-HSA-3928641;R-HSA-3928640;R-HSA-3928631;R-HSA-3928615;R-HSA-3928614;R-HSA-3928580
R-HSA-9034015	Signaling by NTRK3 (TRKC)	1	19	0.00163469	0.124113	0.24364	4	19	0.00136318	9606	Homo sapiens	P12931	P12931	R-HSA-9603445;R-HSA-9603419;R-HSA-9603420;R-HSA-9603437
R-HSA-9013404	RAC2 GTPase cycle	2	88	0.0075712	0.125797	0.24364	2	10	0.000717463	9606	Homo sapiens	P04839;Q9UHR4	P04839;Q9UHR4	R-HSA-9014424;R-HSA-9014294
R-HSA-168249	Innate Immune System	12	1197	0.102985	0.126248	0.24364	87	690	0.049505	9606	Homo sapiens	P06702;O60443;P19838;P05109;O15264;P14923;P04839;P12931;Q8N697;Q9H8H3;Q8IX19;P01024	P06702;O60443;P19838;P05109;P12931-1;O15264;P14923;P04839;Q8N697;Q9H8H3;Q8IX19;P01024	R-HSA-8853252;R-HSA-6789092;R-HSA-166286;R-HSA-8852874;R-HSA-2029459;R-HSA-976768;R-HSA-166284;R-HSA-981535;R-HSA-2559414;R-HSA-6799350;R-HSA-9604480;R-HSA-5607750;R-HSA-5660622;R-HSA-5660660;R-HSA-166817;R-HSA-976810;R-HSA-2730894;R-HSA-6798528;R-HSA-173739;R-HSA-5660666;R-HSA-981539;R-HSA-202541;R-HSA-173740;R-HSA-1006143;R-HSA-937022;R-HSA-173745;R-HSA-451634;R-HSA-173754;R-HSA-166072;R-HSA-68…
R-HSA-190840	Microtubule-dependent trafficking of connexons from Golgi to the plasma membrane	1	20	0.00172073	0.130206	0.24364	1	2	0.000143493	9606	Homo sapiens	Q13885	Q13885	R-HSA-190520
R-HSA-5218921	VEGFR2 mediated cell proliferation	1	20	0.00172073	0.130206	0.24364	1	12	0.000860956	9606	Homo sapiens	P12931	P12931-1	R-HSA-4420121
R-HSA-3781860	Diseases associated with N-glycosylation of proteins	1	20	0.00172073	0.130206	0.24364	1	24	0.00172191	9606	Homo sapiens	Q96AA3	Q96AA3	R-HSA-4570573
R-HSA-111471	Apoptotic factor-mediated response	1	20	0.00172073	0.130206	0.24364	1	28	0.0020089	9606	Homo sapiens	O60443	O60443	R-HSA-114284
R-HSA-382551	Transport of small molecules	8	729	0.0627205	0.135105	0.24364	8	452	0.0324293	9606	Homo sapiens	Q9UHQ9;Q8N697;P69905;Q9NRA2;O15439;Q86WC4;P51798;Q9UGQ3	Q9UHQ9;Q8N697;P69905;Q9NRA2;O15439;Q86WC4;P51798;Q9UGQ3	R-HSA-429094;R-HSA-428007;R-HSA-1454916;R-HSA-2730959;R-HSA-1247668;R-HSA-6806831;R-HSA-428585;R-HSA-1237325
R-HSA-389513	CTLA4 inhibitory signaling	1	21	0.00180676	0.136257	0.24364	2	5	0.000358732	9606	Homo sapiens	P12931	P12931-1	R-HSA-388833;R-HSA-388829
R-HSA-190872	Transport of connexons to the plasma membrane	1	21	0.00180676	0.136257	0.24364	1	3	0.000215239	9606	Homo sapiens	Q13885	Q13885	R-HSA-190520
R-HSA-1606322	ZBP1(DAI) mediated induction of type I IFNs	1	21	0.00180676	0.136257	0.24364	2	11	0.000789209	9606	Homo sapiens	P19838	P19838	R-HSA-9604480;R-HSA-168140
R-HSA-189200	Cellular hexose transport	1	21	0.00180676	0.136257	0.24364	1	18	0.00129143	9606	Homo sapiens	Q9UGQ3	Q9UGQ3	R-HSA-429094
R-HSA-1236974	ER-Phagosome pathway	2	93	0.00800138	0.137501	0.24364	1	10	0.000717463	9606	Homo sapiens	P06702;P05109	P06702;P05109	R-HSA-8863895
R-HSA-6803157	Antimicrobial peptides	2	95	0.00817345	0.142249	0.24364	2	58	0.00416129	9606	Homo sapiens	P06702;P05109	P06702;P05109	R-HSA-6798528;R-HSA-6798474
R-HSA-9670439	Signaling by phosphorylated juxtamembrane, extracellular and kinase domain KIT mutants	1	22	0.0018928	0.142267	0.24364	7	11	0.000789209	9606	Homo sapiens	P12931	P12931-1	R-HSA-9670418;R-HSA-9670417;R-HSA-9670416;R-HSA-9670426;R-HSA-9670414;R-HSA-9670413;R-HSA-9670412
R-HSA-5621575	CD209 (DC-SIGN) signaling	1	22	0.0018928	0.142267	0.24364	3	11	0.000789209	9606	Homo sapiens	P19838	P19838	R-HSA-5660660;R-HSA-5660666;R-HSA-5624473
R-HSA-9669938	Signaling by KIT in disease	1	22	0.0018928	0.142267	0.24364	7	26	0.0018654	9606	Homo sapiens	P12931	P12931-1	R-HSA-9670418;R-HSA-9670417;R-HSA-9670416;R-HSA-9670426;R-HSA-9670414;R-HSA-9670413;R-HSA-9670412
R-HSA-2979096	NOTCH2 Activation and Transmission of Signal to the Nucleus	1	22	0.0018928	0.142267	0.24364	2	11	0.000789209	9606	Homo sapiens	Q96BI3	Q96BI3	R-HSA-2974731;R-HSA-157640
R-HSA-442755	Activation of NMDA receptors and postsynaptic events	2	97	0.00834552	0.147032	0.24364	4	71	0.00509399	9606	Homo sapiens	Q13885;P12931	Q13885;P12931	R-HSA-9610627;R-HSA-9619542;R-HSA-9612085;R-HSA-9610408
R-HSA-389977	Post-chaperonin tubulin folding pathway	1	23	0.00197884	0.148235	0.24364	6	9	0.000645717	9606	Homo sapiens	Q13885	Q13885	R-HSA-389956;R-HSA-389974;R-HSA-389969;R-HSA-389955;R-HSA-389964;R-HSA-389976
R-HSA-212676	Dopamine Neurotransmitter Release Cycle	1	23	0.00197884	0.148235	0.24364	2	4	0.000286985	9606	Homo sapiens	O14994	O14994	R-HSA-380869;R-HSA-380574
R-HSA-8876384	Listeria monocytogenes entry into host cells	1	23	0.00197884	0.148235	0.24364	2	13	0.000932702	9606	Homo sapiens	P12931	P12931	R-HSA-8876948;R-HSA-112333
R-HSA-9748787	Azathioprine ADME	1	23	0.00197884	0.148235	0.24364	1	17	0.00121969	9606	Homo sapiens	O15439	O15439	R-HSA-9750546
R-HSA-5607764	CLEC7A (Dectin-1) signaling	2	98	0.00843156	0.149436	0.24364	6	45	0.00322858	9606	Homo sapiens	P19838;P12931	P19838;P12931-1	R-HSA-5607750;R-HSA-5607728;R-HSA-2730894;R-HSA-5660622;R-HSA-5607724;R-HSA-202541
R-HSA-196854	Metabolism of vitamins and cofactors	3	192	0.016519	0.150427	0.24364	4	185	0.0132731	9606	Homo sapiens	O75487;P34741;O75891	O75487;P34741;O75891	R-HSA-2404131;R-HSA-6808496;R-HSA-2423785;R-HSA-2429643
R-HSA-193704	p75 NTR receptor-mediated signalling	2	99	0.00851759	0.151848	0.24364	5	50	0.00358732	9606	Homo sapiens	P19838;Q96BI3	P19838;Q96BI3	R-HSA-193682;R-HSA-193700;R-HSA-193691;R-HSA-193705;R-HSA-205112
R-HSA-112409	RAF-independent MAPK1/3 activation	1	24	0.00206487	0.154162	0.24364	1	12	0.000860956	9606	Homo sapiens	Q99956	Q99956	R-HSA-5675376
R-HSA-2187338	Visual phototransduction	2	100	0.00860363	0.154267	0.24364	3	82	0.0058832	9606	Homo sapiens	O75487;P34741	O75487;P34741	R-HSA-2404131;R-HSA-2423785;R-HSA-2429643
R-HSA-933542	TRAF6 mediated NF-kB activation	1	25	0.00215091	0.160049	0.24364	2	4	0.000286985	9606	Homo sapiens	P19838	P19838	R-HSA-168166;R-HSA-168140
R-HSA-418592	ADP signalling through P2Y purinoceptor 1	1	25	0.00215091	0.160049	0.24364	1	7	0.000502224	9606	Homo sapiens	P12931	P12931-1	R-HSA-418662
R-HSA-9620244	Long-term potentiation	1	25	0.00215091	0.160049	0.24364	1	7	0.000502224	9606	Homo sapiens	P12931	P12931	R-HSA-9612085
R-HSA-8982491	Glycogen metabolism	1	25	0.00215091	0.160049	0.24364	5	37	0.00265461	9606	Homo sapiens	P11217	P11217	R-HSA-71541;R-HSA-453342;R-HSA-453358;R-HSA-71515;R-HSA-453338
R-HSA-9013507	NOTCH3 Activation and Transmission of Signal to the Nucleus	1	25	0.00215091	0.160049	0.24364	2	15	0.00107619	9606	Homo sapiens	Q96BI3	Q96BI3	R-HSA-9017817;R-HSA-9013361
R-HSA-8940973	RUNX2 regulates osteoblast differentiation	1	25	0.00215091	0.160049	0.24364	2	24	0.00172191	9606	Homo sapiens	P12931	P12931	R-HSA-8937820;R-HSA-8937844
R-HSA-622312	Inflammasomes	1	25	0.00215091	0.160049	0.24364	1	28	0.0020089	9606	Homo sapiens	P19838	P19838	R-HSA-9603905
R-HSA-6811434	COPI-dependent Golgi-to-ER retrograde traffic	2	103	0.00886174	0.161572	0.24364	2	11	0.000789209	9606	Homo sapiens	Q13885;Q96L93	Q13885;Q96L93	R-HSA-6811426;R-HSA-6811423
R-HSA-389960	Formation of tubulin folding intermediates by CCT/TriC	1	26	0.00223694	0.165895	0.24364	2	2	0.000143493	9606	Homo sapiens	Q13885	Q13885	R-HSA-389954;R-HSA-389961
R-HSA-8957275	Post-translational protein phosphorylation	2	107	0.00920588	0.171408	0.24364	1	1	7.17463e-05	9606	Homo sapiens	P34741;P01024	P34741;P01024	R-HSA-8952289
R-HSA-2672351	Stimuli-sensing channels	2	107	0.00920588	0.171408	0.24364	1	33	0.00236763	9606	Homo sapiens	Q86WC4;P51798	Q86WC4;P51798	R-HSA-2730959
R-HSA-425393	Transport of inorganic cations/anions and amino acids/oligopeptides	2	107	0.00920588	0.171408	0.24364	2	76	0.00545272	9606	Homo sapiens	Q8N697;Q9NRA2	Q8N697;Q9NRA2	R-HSA-428007;R-HSA-428585
R-HSA-1538133	G0 and Early G1	1	27	0.00232298	0.1717	0.24364	23	27	0.00193715	9606	Homo sapiens	Q08999	Q08999	R-HSA-1362261;R-HSA-8964492;R-HSA-1227670;R-HSA-8964588;R-HSA-8964525;R-HSA-8961934;R-HSA-8978926;R-HSA-8961665;R-HSA-8964513;R-HSA-8964482;R-HSA-8964580;R-HSA-8964550;R-HSA-8964475;R-HSA-1363303;R-HSA-8964465;R-HSA-8964561;R-HSA-8964498;R-HSA-8964531;R-HSA-8961619;R-HSA-188345;R-HSA-1363306;R-HSA-8964471;R-HSA-8964567
R-HSA-5620971	Pyroptosis	1	27	0.00232298	0.1717	0.24364	8	23	0.00165017	9606	Homo sapiens	O60443	O60443	R-HSA-9647632;R-HSA-9710263;R-HSA-9710306;R-HSA-9710354;R-HSA-9710254;R-HSA-6805981;R-HSA-114284;R-HSA-9647660
R-HSA-9006115	Signaling by NTRK2 (TRKB)	1	27	0.00232298	0.1717	0.24364	1	38	0.00272636	9606	Homo sapiens	P12931	P12931	R-HSA-9037040
R-HSA-6811442	Intra-Golgi and retrograde Golgi-to-ER traffic	3	206	0.0177235	0.173918	0.24364	9	48	0.00344382	9606	Homo sapiens	Q13885;Q9NRW1;Q96L93	Q13885;Q9NRW1;Q96L93	R-HSA-6811431;R-HSA-8849350;R-HSA-6811429;R-HSA-6811428;R-HSA-8849348;R-HSA-6811426;R-HSA-6811423;R-HSA-6814682;R-HSA-8849353
R-HSA-389957	Prefoldin mediated transfer of substrate to CCT/TriC	1	28	0.00240902	0.177466	0.24364	2	2	0.000143493	9606	Homo sapiens	Q13885	Q13885	R-HSA-389970;R-HSA-389980
R-HSA-69205	G1/S-Specific Transcription	1	28	0.00240902	0.177466	0.24364	3	28	0.0020089	9606	Homo sapiens	Q08999	Q08999	R-HSA-8961934;R-HSA-8961665;R-HSA-8961619
R-HSA-201556	Signaling by ALK	1	28	0.00240902	0.177466	0.24364	2	40	0.00286985	9606	Homo sapiens	P12931	P12931-1	R-HSA-9700647;R-HSA-9700648
R-HSA-3928663	EPHA-mediated growth cone collapse	1	29	0.00249505	0.183193	0.24364	3	4	0.000286985	9606	Homo sapiens	P12931	P12931-1	R-HSA-3928651;R-HSA-3928602;R-HSA-3928648
R-HSA-9619483	Activation of AMPK downstream of NMDARs	1	29	0.00249505	0.183193	0.24364	1	3	0.000215239	9606	Homo sapiens	Q13885	Q13885	R-HSA-9619542
R-HSA-9759475	Regulation of CDH11 Expression and Function	1	29	0.00249505	0.183193	0.24364	5	26	0.0018654	9606	Homo sapiens	P14923	P14923	R-HSA-9833671;R-HSA-9761452;R-HSA-9761421;R-HSA-9833674;R-HSA-9833672
R-HSA-5205647	Mitophagy	1	29	0.00249505	0.183193	0.24364	1	15	0.00107619	9606	Homo sapiens	P12931	P12931-1	R-HSA-8948143
R-HSA-5218920	VEGFR2 mediated vascular permeability	1	29	0.00249505	0.183193	0.24364	1	15	0.00107619	9606	Homo sapiens	P14923	P14923	R-HSA-5357477
R-HSA-8874081	MET activates PTK2 signaling	1	30	0.00258109	0.188879	0.24364	3	5	0.000358732	9606	Homo sapiens	P12931	P12931	R-HSA-8874083;R-HSA-8874082;R-HSA-8874080
R-HSA-9753281	Paracetamol ADME	1	30	0.00258109	0.188879	0.24364	2	11	0.000789209	9606	Homo sapiens	O15439	O15439	R-HSA-9753284;R-HSA-9753283
R-HSA-5654732	Negative regulation of FGFR3 signaling	1	30	0.00258109	0.188879	0.24364	1	14	0.00100445	9606	Homo sapiens	P12931	P12931-1	R-HSA-1295609
R-HSA-422475	Axon guidance	6	558	0.0480083	0.193494	0.24364	43	297	0.0213087	9606	Homo sapiens	Q13885;O15264;P34741;P12931;Q96BI3	Q13885;P12931-1;O15264;P34741;P12931;Q96BI3	R-HSA-3928633;R-HSA-8855747;R-HSA-3928639;R-HSA-3928627;R-HSA-445071;R-HSA-3928625;R-HSA-3928631;R-HSA-3928628;R-HSA-373716;R-HSA-445077;R-HSA-3928623;R-HSA-445084;R-HSA-3928615;R-HSA-3928614;R-HSA-4093342;R-HSA-9011241;R-HSA-451366;R-HSA-3928602;R-HSA-418850;R-HSA-3928607;R-HSA-4093336;R-HSA-3928604;R-HSA-374701;R-HSA-3928594;R-HSA-4093332;R-HSA-3928656;R-HSA-418858;R-HSA-418859;R-HSA-418856;R-H…
R-HSA-9680350	Signaling by CSF1 (M-CSF) in myeloid cells	1	31	0.00266713	0.194527	0.24364	11	14	0.00100445	9606	Homo sapiens	P12931	P12931	R-HSA-9733316;R-HSA-9680385;R-HSA-389159;R-HSA-9680389;R-HSA-9733330;R-HSA-9680388;R-HSA-9733331;R-HSA-9817983;R-HSA-9733323;R-HSA-9680348;R-HSA-9818010
R-HSA-2122948	Activated NOTCH1 Transmits Signal to the Nucleus	1	31	0.00266713	0.194527	0.24364	3	21	0.00150667	9606	Homo sapiens	Q96BI3	Q96BI3	R-HSA-1980109;R-HSA-157353;R-HSA-1980112
R-HSA-5654733	Negative regulation of FGFR4 signaling	1	31	0.00266713	0.194527	0.24364	1	14	0.00100445	9606	Homo sapiens	P12931	P12931-1	R-HSA-1295609
R-HSA-187037	Signaling by NTRK1 (TRKA)	2	117	0.0100662	0.1964	0.24364	2	102	0.00731812	9606	Homo sapiens	O15264;P12931	P12931-1;O15264	R-HSA-171011;R-HSA-170991
R-HSA-6811558	PI5P, PP2A and IER3 Regulate PI3K/AKT Signaling	2	118	0.0101523	0.198926	0.24364	2	7	0.000502224	9606	Homo sapiens	P12931	P12931-1;P12931	R-HSA-2316434;R-HSA-8857925
R-HSA-456926	Thrombin signalling through proteinase activated receptors (PARs)	1	32	0.00275316	0.200136	0.24364	5	16	0.00114794	9606	Homo sapiens	P12931	P12931-1	R-HSA-418163;R-HSA-418176;R-HSA-418158;R-HSA-418170;R-HSA-418200
R-HSA-5626467	RHO GTPases activate IQGAPs	1	32	0.00275316	0.200136	0.24364	1	5	0.000358732	9606	Homo sapiens	Q13885	Q13885	R-HSA-5672329
R-HSA-9764260	Regulation of Expression and Function of Type II Classical Cadherins	1	32	0.00275316	0.200136	0.24364	6	31	0.00222414	9606	Homo sapiens	P14923	P14923	R-HSA-9833671;R-HSA-9773218;R-HSA-9761452;R-HSA-9761421;R-HSA-9833674;R-HSA-9833672
R-HSA-9759476	Regulation of Homotypic Cell-Cell Adhesion	1	32	0.00275316	0.200136	0.24364	6	31	0.00222414	9606	Homo sapiens	P14923	P14923	R-HSA-9833671;R-HSA-9773218;R-HSA-9761452;R-HSA-9761421;R-HSA-9833674;R-HSA-9833672
R-HSA-9668328	Sealing of the nuclear envelope (NE) by ESCRT-III	1	32	0.00275316	0.200136	0.24364	1	7	0.000502224	9606	Homo sapiens	Q13885	Q13885	R-HSA-9668419
R-HSA-8941326	RUNX2 regulates bone development	1	32	0.00275316	0.200136	0.24364	2	32	0.00229588	9606	Homo sapiens	P12931	P12931	R-HSA-8937820;R-HSA-8937844
R-HSA-1643685	Disease	18	2101	0.180762	0.201717	0.24364	87	1767	0.126776	9606	Homo sapiens	Q13885;P06702;A9QM74;P05109;O75487;P34741;P12931;Q96BI3;P78549;Q96AA3;Q99720;O60443;P19838;Q9NRA2;P07996;P01024;Q99956	Q13885;P06702;A9QM74;P05109;O75487;P34741;P12931;Q96BI3;P78549;Q96AA3;Q99720;O60443;P19838;P12931-1;Q9NRA2;P07996;P01024;Q99956	R-HSA-6802919;R-HSA-9656211;R-HSA-9664275;R-HSA-6802918;R-HSA-9670418;R-HSA-9656209;R-HSA-9670417;R-HSA-6802916;R-HSA-9670416;R-HSA-9656215;R-HSA-6802914;R-HSA-9656214;R-HSA-9656212;R-HSA-6802912;R-HSA-9036289;R-HSA-4570573;R-HSA-6802927;R-HSA-3656254;R-HSA-6802926;R-HSA-9670426;R-HSA-6802925;R-HSA-9036290;R-HSA-6802924;R-HSA-6802922;R-HSA-9614367;R-HSA-6802921;R-HSA-9710468;R-HSA-6802935;R-HSA-6…
R-HSA-389958	Cooperation of Prefoldin and TriC/CCT in actin and tubulin folding	1	33	0.0028392	0.205706	0.24364	4	6	0.000430478	9606	Homo sapiens	Q13885	Q13885	R-HSA-389970;R-HSA-389954;R-HSA-389980;R-HSA-389961
R-HSA-5357956	TNFR1-induced NF-kappa-B signaling pathway	1	33	0.0028392	0.205706	0.24364	1	5	0.000358732	9606	Homo sapiens	Q13077	Q13077	R-HSA-5357780
R-HSA-1980145	Signaling by NOTCH2	1	33	0.0028392	0.205706	0.24364	2	20	0.00143493	9606	Homo sapiens	Q96BI3	Q96BI3	R-HSA-2974731;R-HSA-157640
R-HSA-4085001	Sialic acid metabolism	1	33	0.0028392	0.205706	0.24364	1	16	0.00114794	9606	Homo sapiens	Q9NRA2	Q9NRA2	R-HSA-428585
R-HSA-373760	L1CAM interactions	2	121	0.0104104	0.206526	0.24364	3	54	0.0038743	9606	Homo sapiens	Q13885;P12931	Q13885;P12931-1	R-HSA-445077;R-HSA-445071;R-HSA-445084
R-HSA-1630316	Glycosaminoglycan metabolism	2	124	0.0106685	0.214159	0.24364	21	86	0.00617018	9606	Homo sapiens	O75487;P34741	O75487;P34741	R-HSA-2076383;R-HSA-1889981;R-HSA-9638064;R-HSA-2076508;R-HSA-1667005;R-HSA-1889978;R-HSA-2024084;R-HSA-2076371;R-HSA-1878002;R-HSA-2024108;R-HSA-2022860;R-HSA-2022856;R-HSA-2076392;R-HSA-2022887;R-HSA-2022919;R-HSA-2024100;R-HSA-2076419;R-HSA-2076611;R-HSA-2022851;R-HSA-1889955;R-HSA-1678694
R-HSA-381426	Regulation of Insulin-like Growth Factor (IGF) transport and uptake by Insulin-like Growth Factor Binding Proteins (IGFBPs)	2	124	0.0106685	0.214159	0.24364	1	14	0.00100445	9606	Homo sapiens	P34741;P01024	P34741;P01024	R-HSA-8952289
R-HSA-199418	Negative regulation of the PI3K/AKT network	2	125	0.0107545	0.216709	0.24364	2	10	0.000717463	9606	Homo sapiens	P12931	P12931-1;P12931	R-HSA-2316434;R-HSA-8857925
R-HSA-5673000	RAF activation	1	35	0.00301127	0.216732	0.24364	1	12	0.000860956	9606	Homo sapiens	P12931	P12931	R-HSA-5672969
R-HSA-5654726	Negative regulation of FGFR1 signaling	1	35	0.00301127	0.216732	0.24364	1	15	0.00107619	9606	Homo sapiens	P12931	P12931-1	R-HSA-1295609
R-HSA-389356	CD28 co-stimulation	1	35	0.00301127	0.216732	0.24364	1	19	0.00136318	9606	Homo sapiens	P12931	P12931-1	R-HSA-388831
R-HSA-392518	Signal amplification	1	35	0.00301127	0.216732	0.24364	1	19	0.00136318	9606	Homo sapiens	P12931	P12931-1	R-HSA-418662
R-HSA-196071	Metabolism of steroid hormones	1	35	0.00301127	0.216732	0.24364	1	37	0.00265461	9606	Homo sapiens	Q96DR4	Q96DR4	R-HSA-196126
R-HSA-9675108	Nervous system development	6	584	0.0502452	0.221985	0.24364	43	323	0.0231741	9606	Homo sapiens	Q13885;O15264;P34741;P12931;Q96BI3	Q13885;P12931-1;O15264;P34741;P12931;Q96BI3	R-HSA-3928633;R-HSA-8855747;R-HSA-3928639;R-HSA-3928627;R-HSA-445071;R-HSA-3928625;R-HSA-3928631;R-HSA-3928628;R-HSA-373716;R-HSA-445077;R-HSA-3928623;R-HSA-445084;R-HSA-3928615;R-HSA-3928614;R-HSA-4093342;R-HSA-9011241;R-HSA-451366;R-HSA-3928602;R-HSA-418850;R-HSA-3928607;R-HSA-4093336;R-HSA-3928604;R-HSA-374701;R-HSA-3928594;R-HSA-4093332;R-HSA-3928656;R-HSA-418858;R-HSA-418859;R-HSA-418856;R-H…
R-HSA-1222556	ROS and RNS production in phagocytes	1	36	0.00309731	0.222189	0.24364	1	10	0.000717463	9606	Homo sapiens	P04839	P04839	R-HSA-6789092
R-HSA-6802948	Signaling by high-kinase activity BRAF mutants	1	37	0.00318334	0.227607	0.24364	4	6	0.000430478	9606	Homo sapiens	P12931	P12931	R-HSA-6802912;R-HSA-6802911;R-HSA-6802910;R-HSA-6803227
R-HSA-9013407	RHOH GTPase cycle	1	37	0.00318334	0.227607	0.24364	1	3	0.000215239	9606	Homo sapiens	P14923	P14923	R-HSA-9018758
R-HSA-5654727	Negative regulation of FGFR2 signaling	1	37	0.00318334	0.227607	0.24364	1	14	0.00100445	9606	Homo sapiens	P12931	P12931-1	R-HSA-1295609
R-HSA-168638	NOD1/2 Signaling Pathway	1	37	0.00318334	0.227607	0.24364	1	18	0.00129143	9606	Homo sapiens	O15264	O15264	R-HSA-1247960
R-HSA-5083635	Defective B3GALTL causes PpS	1	38	0.00326938	0.232989	0.24364	1	1	7.17463e-05	9606	Homo sapiens	P07996	P07996	R-HSA-6785565
R-HSA-190861	Gap junction assembly	1	38	0.00326938	0.232989	0.24364	3	16	0.00114794	9606	Homo sapiens	Q13885	Q13885	R-HSA-190520;R-HSA-191737;R-HSA-190877
R-HSA-5173214	O-glycosylation of TSR domain-containing proteins	1	39	0.00335542	0.238333	0.24364	2	2	0.000143493	9606	Homo sapiens	P07996	P07996	R-HSA-5173005;R-HSA-5173192
R-HSA-8853884	Transcriptional Regulation by VENTX	1	39	0.00335542	0.238333	0.24364	2	13	0.000932702	9606	Homo sapiens	P19838	P19838	R-HSA-3857305;R-HSA-3790130
R-HSA-5689896	Ovarian tumor domain proteases	1	39	0.00335542	0.238333	0.24364	1	14	0.00100445	9606	Homo sapiens	Q15025	Q15025	R-HSA-5690845
R-HSA-3299685	Detoxification of Reactive Oxygen Species	1	39	0.00335542	0.238333	0.24364	2	32	0.00229588	9606	Homo sapiens	P04839	P04839	R-HSA-6807557;R-HSA-1222376
R-HSA-73933	Resolution of Abasic Sites (AP sites)	1	39	0.00335542	0.238333	0.24364	1	43	0.00308509	9606	Homo sapiens	P78549	P78549	R-HSA-110352
R-HSA-9013420	RHOU GTPase cycle	1	40	0.00344145	0.24364	0.24364	1	4	0.000286985	9606	Homo sapiens	P12931	P12931	R-HSA-9726848
R-HSA-1632852	Macroautophagy	2	137	0.011787	0.247495	0.247495	5	87	0.00624193	9606	Homo sapiens	Q13885;P12931	Q13885;P12931-1	R-HSA-9646679;R-HSA-9646390;R-HSA-8948143;R-HSA-9646383;R-HSA-9646685
R-HSA-5674135	MAP2K and MAPK activation	1	41	0.00352749	0.248911	0.248911	8	12	0.000860956	9606	Homo sapiens	P12931	P12931	R-HSA-9657603;R-HSA-5672980;R-HSA-5672978;R-HSA-9657606;R-HSA-5672972;R-HSA-5672973;R-HSA-9657608;R-HSA-9657599
R-HSA-9710421	Defective pyroptosis	1	41	0.00352749	0.248911	0.248911	1	3	0.000215239	9606	Homo sapiens	O60443	O60443	R-HSA-9710468
R-HSA-8875878	MET promotes cell motility	1	41	0.00352749	0.248911	0.248911	3	12	0.000860956	9606	Homo sapiens	P12931	P12931	R-HSA-8874083;R-HSA-8874082;R-HSA-8874080
R-HSA-110329	Cleavage of the damaged pyrimidine	1	41	0.00352749	0.248911	0.248911	4	20	0.00143493	9606	Homo sapiens	P78549	P78549	R-HSA-110224;R-HSA-110227;R-HSA-110226;R-HSA-110229
R-HSA-73928	Depyrimidination	1	41	0.00352749	0.248911	0.248911	8	41	0.0029416	9606	Homo sapiens	P78549	P78549	R-HSA-110224;R-HSA-110208;R-HSA-110227;R-HSA-110211;R-HSA-110226;R-HSA-110229;R-HSA-110213;R-HSA-110212
R-HSA-110328	Recognition and association of DNA glycosylase with site containing an affected pyrimidine	1	41	0.00352749	0.248911	0.248911	4	21	0.00150667	9606	Homo sapiens	P78549	P78549	R-HSA-110208;R-HSA-110211;R-HSA-110213;R-HSA-110212
R-HSA-8853659	RET signaling	1	41	0.00352749	0.248911	0.248911	1	24	0.00172191	9606	Homo sapiens	P12931	P12931-1	R-HSA-8855747
R-HSA-425407	SLC-mediated transmembrane transport	3	248	0.021337	0.249471	0.249471	3	193	0.013847	9606	Homo sapiens	Q8N697;Q9NRA2;Q9UGQ3	Q8N697;Q9NRA2;Q9UGQ3	R-HSA-429094;R-HSA-428007;R-HSA-428585
R-HSA-9656223	Signaling by RAF1 mutants	1	42	0.00361352	0.254146	0.254146	5	7	0.000502224	9606	Homo sapiens	P12931	P12931	R-HSA-9656211;R-HSA-9656209;R-HSA-9656215;R-HSA-9656214;R-HSA-9656212
R-HSA-9696273	RND1 GTPase cycle	1	42	0.00361352	0.254146	0.254146	1	2	0.000143493	9606	Homo sapiens	Q93045	Q93045	R-HSA-9696271
R-HSA-9035034	RHOF GTPase cycle	1	42	0.00361352	0.254146	0.254146	1	3	0.000215239	9606	Homo sapiens	Q9UHR4	Q9UHR4	R-HSA-9693125
R-HSA-168256	Immune System	18	2188	0.188247	0.255471	0.255471	156	1628	0.116803	9606	Homo sapiens	Q13885;P06702;A9QM74;P05109;O15264;P14923;P04839;P12931;Q8IX19;O60443;P01903;P19838;P79483;P05362;Q8N697;Q9H8H3;P01024	Q13885;P06702;A9QM74;P05109;O15264;P14923;P04839;P12931;Q8IX19;O60443;P01903;P19838;P12931-1;P79483;P05362;Q8N697;Q9H8H3;P01024	R-HSA-2130725;R-HSA-202245;R-HSA-202248;R-HSA-2130731;R-HSA-8852874;R-HSA-2130478;R-HSA-9818010;R-HSA-8863895;R-HSA-1168640;R-HSA-981535;R-HSA-1168643;R-HSA-9604480;R-HSA-1168642;R-HSA-5607750;R-HSA-2130486;R-HSA-389159;R-HSA-1031716;R-HSA-981539;R-HSA-202541;R-HSA-1006143;R-HSA-937022;R-HSA-8937656;R-HSA-202291;R-HSA-451634;R-HSA-202307;R-HSA-8951498;R-HSA-5432849;R-HSA-8951500;R-HSA-173636;R-HS…
R-HSA-5663220	RHO GTPases Activate Formins	2	141	0.0121311	0.257804	0.257804	2	27	0.00193715	9606	Homo sapiens	Q13885;P12931	Q13885;P12931-1	R-HSA-5666104;R-HSA-5666169
R-HSA-5654743	Signaling by FGFR4	1	43	0.00369956	0.259345	0.259345	1	41	0.0029416	9606	Homo sapiens	P12931	P12931-1	R-HSA-1295609
R-HSA-2426168	Activation of gene expression by SREBF (SREBP)	1	43	0.00369956	0.259345	0.259345	1	42	0.00301334	9606	Homo sapiens	Q9UBM7	Q9UBM7	R-HSA-1655827
R-HSA-5654741	Signaling by FGFR3	1	43	0.00369956	0.259345	0.259345	1	43	0.00308509	9606	Homo sapiens	P12931	P12931-1	R-HSA-1295609
R-HSA-9824443	Parasitic Infection Pathways	3	254	0.0218532	0.260695	0.260695	6	95	0.0068159	9606	Homo sapiens	P19838;P12931;P01024	P19838;P12931-1;P01024	R-HSA-9664275;R-HSA-444647;R-HSA-9603905;R-HSA-9664261;R-HSA-9665524;R-HSA-448703
R-HSA-9658195	Leishmania infection	3	254	0.0218532	0.260695	0.260695	6	95	0.0068159	9606	Homo sapiens	P19838;P12931;P01024	P19838;P12931-1;P01024	R-HSA-9664275;R-HSA-444647;R-HSA-9603905;R-HSA-9664261;R-HSA-9665524;R-HSA-448703
R-HSA-9646399	Aggrephagy	1	44	0.0037856	0.264508	0.264508	4	15	0.00107619	9606	Homo sapiens	Q13885	Q13885	R-HSA-9646679;R-HSA-9646390;R-HSA-9646383;R-HSA-9646685
R-HSA-9609736	Assembly and cell surface presentation of NMDA receptors	1	44	0.0037856	0.264508	0.264508	2	23	0.00165017	9606	Homo sapiens	Q13885	Q13885	R-HSA-9610627;R-HSA-9610408
R-HSA-5675221	Negative regulation of MAPK pathway	1	44	0.0037856	0.264508	0.264508	1	17	0.00121969	9606	Homo sapiens	Q99956	Q99956	R-HSA-5675376
R-HSA-1433557	Signaling by SCF-KIT	1	45	0.00387163	0.269635	0.269635	19	39	0.00279811	9606	Homo sapiens	P12931	P12931-1	R-HSA-1433428;R-HSA-205319;R-HSA-1433488;R-HSA-1433456;R-HSA-1562641;R-HSA-1470012;R-HSA-1470010;R-HSA-1472121;R-HSA-1470009;R-HSA-205234;R-HSA-1433542;R-HSA-205238;R-HSA-205205;R-HSA-1433506;R-HSA-1433454;R-HSA-1433451;R-HSA-1433418;R-HSA-1433514;R-HSA-205244
R-HSA-445989	TAK1-dependent IKK and NF-kappa-B activation	1	45	0.00387163	0.269635	0.269635	3	17	0.00121969	9606	Homo sapiens	P19838	P19838	R-HSA-168166;R-HSA-9630923;R-HSA-9773803
R-HSA-73929	Base-Excision Repair, AP Site Formation	1	45	0.00387163	0.269635	0.269635	8	62	0.00444827	9606	Homo sapiens	P78549	P78549	R-HSA-110224;R-HSA-110208;R-HSA-110227;R-HSA-110211;R-HSA-110226;R-HSA-110229;R-HSA-110213;R-HSA-110212
R-HSA-8854214	TBC/RABGAPs	1	45	0.00387163	0.269635	0.269635	1	14	0.00100445	9606	Homo sapiens	Q9NRW1	Q9NRW1	R-HSA-8854303
R-HSA-6783783	Interleukin-10 signaling	1	45	0.00387163	0.269635	0.269635	1	15	0.00107619	9606	Homo sapiens	P05362	P05362	R-HSA-8937656
R-HSA-1660661	Sphingolipid de novo biosynthesis	1	45	0.00387163	0.269635	0.269635	1	33	0.00236763	9606	Homo sapiens	Q53FV1	Q53FV1	R-HSA-428127
R-HSA-8955332	Carboxyterminal post-translational modifications of tubulin	1	46	0.00395767	0.274727	0.274727	6	6	0.000430478	9606	Homo sapiens	Q13885	Q13885	R-HSA-8955706;R-HSA-8955869;R-HSA-8955712;R-HSA-8865774;R-HSA-8867370;R-HSA-8866105
R-HSA-168276	NS1 Mediated Effects on Host Pathways	1	46	0.00395767	0.274727	0.274727	2	6	0.000430478	9606	Homo sapiens	A9QM74	A9QM74	R-HSA-1176059;R-HSA-6791035
R-HSA-3214841	PKMTs methylate histone lysines	1	46	0.00395767	0.274727	0.274727	1	22	0.00157842	9606	Homo sapiens	P19838	P19838	R-HSA-8865237
R-HSA-453279	Mitotic G1 phase and G1/S transition	2	149	0.0128194	0.27844	0.27844	28	101	0.00724638	9606	Homo sapiens	Q08999;P12931	P12931-1;Q08999	R-HSA-1362261;R-HSA-8964492;R-HSA-1227670;R-HSA-8961934;R-HSA-8942607;R-HSA-8961665;R-HSA-8964482;R-HSA-8964550;R-HSA-1363328;R-HSA-1363331;R-HSA-1363276;R-HSA-8964561;R-HSA-8964498;R-HSA-8961619;R-HSA-8964567;R-HSA-8964588;R-HSA-8964525;R-HSA-8978926;R-HSA-8964513;R-HSA-8964580;R-HSA-8964475;R-HSA-1363303;R-HSA-8964465;R-HSA-8964531;R-HSA-188345;R-HSA-1226094;R-HSA-1363306;R-HSA-8964471
R-HSA-9649948	Signaling downstream of RAS mutants	1	47	0.00404371	0.279784	0.279784	5	7	0.000502224	9606	Homo sapiens	P12931	P12931	R-HSA-6803233;R-HSA-6802926;R-HSA-6802925;R-HSA-6802924;R-HSA-6802922
R-HSA-6802955	Paradoxical activation of RAF signaling by kinase inactive BRAF	1	47	0.00404371	0.279784	0.279784	5	7	0.000502224	9606	Homo sapiens	P12931	P12931	R-HSA-6802918;R-HSA-6803234;R-HSA-6802943;R-HSA-6802942;R-HSA-6802941
R-HSA-6802946	Signaling by moderate kinase activity BRAF mutants	1	47	0.00404371	0.279784	0.279784	5	7	0.000502224	9606	Homo sapiens	P12931	P12931	R-HSA-6802919;R-HSA-6802916;R-HSA-6802914;R-HSA-6803230;R-HSA-6802921
R-HSA-6802949	Signaling by RAS mutants	1	47	0.00404371	0.279784	0.279784	5	9	0.000645717	9606	Homo sapiens	P12931	P12931	R-HSA-6803233;R-HSA-6802926;R-HSA-6802925;R-HSA-6802924;R-HSA-6802922
R-HSA-9707616	Heme signaling	1	47	0.00404371	0.279784	0.279784	2	25	0.00179366	9606	Homo sapiens	P69905	P69905	R-HSA-9707504;R-HSA-9707516
R-HSA-9634597	GPER1 signaling	1	48	0.00412974	0.284806	0.284806	1	10	0.000717463	9606	Homo sapiens	P12931	P12931	R-HSA-9624014
R-HSA-9612973	Autophagy	2	152	0.0130775	0.286175	0.286175	5	108	0.0077486	9606	Homo sapiens	Q13885;P12931	Q13885;P12931-1	R-HSA-9646679;R-HSA-9646390;R-HSA-8948143;R-HSA-9646383;R-HSA-9646685
R-HSA-6811440	Retrograde transport at the Trans-Golgi-Network	1	49	0.00421578	0.289794	0.289794	4	20	0.00143493	9606	Homo sapiens	Q9NRW1	Q9NRW1	R-HSA-6811431;R-HSA-6811429;R-HSA-6811428;R-HSA-6814682
R-HSA-190828	Gap junction trafficking	1	49	0.00421578	0.289794	0.289794	3	20	0.00143493	9606	Homo sapiens	Q13885	Q13885	R-HSA-190520;R-HSA-191737;R-HSA-190877
R-HSA-9012852	Signaling by NOTCH3	1	49	0.00421578	0.289794	0.289794	2	37	0.00265461	9606	Homo sapiens	Q96BI3	Q96BI3	R-HSA-9017817;R-HSA-9013361
R-HSA-6791312	TP53 Regulates Transcription of Cell Cycle Genes	1	49	0.00421578	0.289794	0.289794	2	42	0.00301334	9606	Homo sapiens	Q08999	Q08999	R-HSA-6798268;R-HSA-6798282
R-HSA-1500931	Cell-Cell communication	2	156	0.0134217	0.296476	0.296476	8	91	0.00652891	9606	Homo sapiens	P14923;P12931	P12931-1;P14923	R-HSA-391156;R-HSA-9833671;R-HSA-9773218;R-HSA-9761452;R-HSA-9761421;R-HSA-419002;R-HSA-9833674;R-HSA-9833672
R-HSA-112315	Transmission across Chemical Synapses	3	273	0.0234879	0.296632	0.296632	8	162	0.0116229	9606	Homo sapiens	Q13885;P12931;O14994	Q13885;P12931;O14994	R-HSA-380901;R-HSA-380869;R-HSA-9610627;R-HSA-9619542;R-HSA-9612085;R-HSA-9610408;R-HSA-380574;R-HSA-380905
R-HSA-112310	Neurotransmitter release cycle	1	51	0.00438785	0.299666	0.299666	4	32	0.00229588	9606	Homo sapiens	O14994	O14994	R-HSA-380901;R-HSA-380869;R-HSA-380574;R-HSA-380905
R-HSA-5357905	Regulation of TNFR1 signaling	1	52	0.00447389	0.304551	0.304551	3	41	0.0029416	9606	Homo sapiens	Q13077	Q13077	R-HSA-5634228;R-HSA-5693108;R-HSA-5634221
R-HSA-9675135	Diseases of DNA repair	1	53	0.00455992	0.309403	0.309403	6	34	0.00243937	9606	Homo sapiens	P78549	P78549	R-HSA-9630055;R-HSA-9630053;R-HSA-9630043;R-HSA-9630047;R-HSA-9630044;R-HSA-9630045
R-HSA-9692916	SARS-CoV-1 activates/modulates innate immune responses	1	53	0.00455992	0.309403	0.309403	1	30	0.00215239	9606	Homo sapiens	P19838	P19838	R-HSA-9711058
R-HSA-5620924	Intraflagellar transport	1	54	0.00464596	0.314221	0.314221	6	12	0.000860956	9606	Homo sapiens	Q13885	Q13885	R-HSA-5624949;R-HSA-5625424;R-HSA-5625426;R-HSA-5625421;R-HSA-5624952;R-HSA-5625416
R-HSA-5654736	Signaling by FGFR1	1	54	0.00464596	0.314221	0.314221	1	48	0.00344382	9606	Homo sapiens	P12931	P12931-1	R-HSA-1295609
R-HSA-8941858	Regulation of RUNX3 expression and activity	1	55	0.004732	0.319006	0.319006	3	9	0.000645717	9606	Homo sapiens	P12931	P12931	R-HSA-8937807;R-HSA-8937792;R-HSA-8937814
R-HSA-9013409	RHOJ GTPase cycle	1	55	0.004732	0.319006	0.319006	1	3	0.000215239	9606	Homo sapiens	P14923	P14923	R-HSA-9017507
R-HSA-109606	Intrinsic Pathway for Apoptosis	1	55	0.004732	0.319006	0.319006	1	63	0.00452002	9606	Homo sapiens	O60443	O60443	R-HSA-114284
R-HSA-432722	Golgi Associated Vesicle Biogenesis	1	56	0.00481803	0.323758	0.323758	4	7	0.000502224	9606	Homo sapiens	Q96EC8	Q96EC8	R-HSA-421831;R-HSA-421836;R-HSA-421835;R-HSA-421833
R-HSA-1227986	Signaling by ERBB2	1	56	0.00481803	0.323758	0.323758	1	46	0.00330033	9606	Homo sapiens	P12931	P12931	R-HSA-1963586
R-HSA-1655829	Regulation of cholesterol biosynthesis by SREBP (SREBF)	1	56	0.00481803	0.323758	0.323758	1	52	0.00373081	9606	Homo sapiens	Q9UBM7	Q9UBM7	R-HSA-1655827
R-HSA-3371497	HSP90 chaperone cycle for steroid hormone receptors (SHR) in the presence of ligand	1	57	0.00490407	0.328477	0.328477	1	22	0.00157842	9606	Homo sapiens	Q13885	Q13885	R-HSA-5618080
R-HSA-418990	Adherens junctions interactions	1	58	0.00499011	0.333164	0.333164	7	47	0.00337208	9606	Homo sapiens	P14923	P14923	R-HSA-9833671;R-HSA-9773218;R-HSA-9761452;R-HSA-9761421;R-HSA-419002;R-HSA-9833674;R-HSA-9833672
R-HSA-9006927	Signaling by Non-Receptor Tyrosine Kinases	1	58	0.00499011	0.333164	0.333164	2	53	0.00380255	9606	Homo sapiens	P56945	P56945	R-HSA-8848726;R-HSA-8848713
R-HSA-8848021	Signaling by PTK6	1	58	0.00499011	0.333164	0.333164	2	53	0.00380255	9606	Homo sapiens	P56945	P56945	R-HSA-8848726;R-HSA-8848713
R-HSA-9013406	RHOQ GTPase cycle	1	59	0.00507614	0.337818	0.337818	1	5	0.000358732	9606	Homo sapiens	P14923	P14923	R-HSA-9018746
R-HSA-2894858	Signaling by NOTCH1 HD+PEST Domain Mutants in Cancer	1	59	0.00507614	0.337818	0.337818	1	21	0.00150667	9606	Homo sapiens	Q96BI3	Q96BI3	R-HSA-2220988
R-HSA-2894862	Constitutive Signaling by NOTCH1 HD+PEST Domain Mutants	1	59	0.00507614	0.337818	0.337818	1	21	0.00150667	9606	Homo sapiens	Q96BI3	Q96BI3	R-HSA-2220988
R-HSA-2644606	Constitutive Signaling by NOTCH1 PEST Domain Mutants	1	59	0.00507614	0.337818	0.337818	1	21	0.00150667	9606	Homo sapiens	Q96BI3	Q96BI3	R-HSA-2220988
R-HSA-2644602	Signaling by NOTCH1 PEST Domain Mutants in Cancer	1	59	0.00507614	0.337818	0.337818	1	21	0.00150667	9606	Homo sapiens	Q96BI3	Q96BI3	R-HSA-2220988
R-HSA-2644603	Signaling by NOTCH1 in Cancer	1	59	0.00507614	0.337818	0.337818	1	39	0.00279811	9606	Homo sapiens	Q96BI3	Q96BI3	R-HSA-2220988
R-HSA-5621481	C-type lectin receptors (CLRs)	2	174	0.0149703	0.342495	0.342495	9	68	0.00487875	9606	Homo sapiens	P19838;P12931	P19838;P12931-1	R-HSA-5660660;R-HSA-5607750;R-HSA-5607728;R-HSA-2730894;R-HSA-5660622;R-HSA-5607724;R-HSA-5660666;R-HSA-5624473;R-HSA-202541
R-HSA-75893	TNF signaling	1	61	0.00524821	0.34703	0.34703	4	58	0.00416129	9606	Homo sapiens	Q13077	Q13077	R-HSA-5634228;R-HSA-5693108;R-HSA-5357780;R-HSA-5634221
R-HSA-1474244	Extracellular matrix organization	3	300	0.0258109	0.34816	0.34816	9	319	0.0228871	9606	Homo sapiens	P34741;P05362;P07996	P34741;P05362;P07996	R-HSA-265429;R-HSA-2684507;R-HSA-2681675;R-HSA-349603;R-HSA-2750177;R-HSA-199050;R-HSA-2731122;R-HSA-2750181;R-HSA-2731078
R-HSA-5218859	Regulated Necrosis	1	62	0.00533425	0.351589	0.351589	8	52	0.00373081	9606	Homo sapiens	O60443	O60443	R-HSA-9647632;R-HSA-9710263;R-HSA-9710306;R-HSA-9710354;R-HSA-9710254;R-HSA-6805981;R-HSA-114284;R-HSA-9647660
R-HSA-71387	Metabolism of carbohydrates	3	302	0.025983	0.351975	0.351975	26	234	0.0167886	9606	Homo sapiens	P11217;O75487;P34741	P11217;O75487;P34741	R-HSA-2076383;R-HSA-2076508;R-HSA-2024084;R-HSA-2076371;R-HSA-2022860;R-HSA-2022856;R-HSA-453342;R-HSA-2022919;R-HSA-71515;R-HSA-2076419;R-HSA-2076611;R-HSA-453338;R-HSA-2022851;R-HSA-1889981;R-HSA-9638064;R-HSA-1667005;R-HSA-1889978;R-HSA-453358;R-HSA-1878002;R-HSA-2024108;R-HSA-71541;R-HSA-2076392;R-HSA-2022887;R-HSA-2024100;R-HSA-1889955;R-HSA-1678694
R-HSA-450294	MAP kinase activation	1	63	0.00542029	0.356116	0.356116	7	32	0.00229588	9606	Homo sapiens	P19838	P19838	R-HSA-5684261;R-HSA-451634;R-HSA-5684275;R-HSA-5684273;R-HSA-5684250;R-HSA-5684267;R-HSA-5684248
R-HSA-9707564	Cytoprotection by HMOX1	1	63	0.00542029	0.356116	0.356116	3	17	0.00121969	9606	Homo sapiens	P69905	P69905	R-HSA-9709317;R-HSA-9709360;R-HSA-9707504
R-HSA-446219	Synthesis of substrates in N-glycan biosythesis	1	63	0.00542029	0.356116	0.356116	1	41	0.0029416	9606	Homo sapiens	Q9NRA2	Q9NRA2	R-HSA-428585
R-HSA-446203	Asparagine N-linked glycosylation	3	305	0.0262411	0.357695	0.357695	4	133	0.00954226	9606	Homo sapiens	Q96AA3;Q13885;Q9NRA2	Q96AA3;Q13885;Q9NRA2	R-HSA-446212;R-HSA-6809006;R-HSA-6809003;R-HSA-428585
R-HSA-375165	NCAM signaling for neurite out-growth	1	64	0.00550632	0.360613	0.360613	1	23	0.00165017	9606	Homo sapiens	P12931	P12931-1	R-HSA-391866
R-HSA-1834949	Cytosolic sensors of pathogen-associated DNA	1	64	0.00550632	0.360613	0.360613	2	50	0.00358732	9606	Homo sapiens	P19838	P19838	R-HSA-9604480;R-HSA-168140
R-HSA-8936459	RUNX1 regulates genes involved in megakaryocyte differentiation and platelet function	1	64	0.00550632	0.360613	0.360613	1	33	0.00236763	9606	Homo sapiens	P07996	P07996	R-HSA-8936995
R-HSA-8873719	RAB geranylgeranylation	1	65	0.00559236	0.365078	0.365078	2	5	0.000358732	9606	Homo sapiens	Q9NRW1	Q9NRW1	R-HSA-8870469;R-HSA-8870466
R-HSA-983712	Ion channel transport	2	184	0.0158307	0.367686	0.367686	1	51	0.00365906	9606	Homo sapiens	Q86WC4;P51798	Q86WC4;P51798	R-HSA-2730959
R-HSA-6802952	Signaling by BRAF and RAF1 fusions	1	66	0.0056784	0.369512	0.369512	5	5	0.000358732	9606	Homo sapiens	P12931	P12931	R-HSA-6802935;R-HSA-6802934;R-HSA-6802933;R-HSA-6802932;R-HSA-6802927
R-HSA-9614085	FOXO-mediated transcription	1	66	0.0056784	0.369512	0.369512	1	85	0.00609844	9606	Homo sapiens	Q08999	Q08999	R-HSA-9620813
R-HSA-9013149	RAC1 GTPase cycle	2	185	0.0159167	0.370186	0.370186	1	6	0.000430478	9606	Homo sapiens	P04839;Q9UHR4	P04839;Q9UHR4	R-HSA-9013145
R-HSA-1169091	Activation of NF-kappaB in B cells	1	67	0.00576443	0.373916	0.373916	5	10	0.000717463	9606	Homo sapiens	P19838	P19838	R-HSA-1168640;R-HSA-1168643;R-HSA-1168642;R-HSA-1168633;R-HSA-1168638
R-HSA-9013026	RHOB GTPase cycle	1	71	0.00610858	0.391228	0.391228	1	6	0.000430478	9606	Homo sapiens	P14923	P14923	R-HSA-9013024
R-HSA-3906995	Diseases associated with O-glycosylation of proteins	1	71	0.00610858	0.391228	0.391228	1	9	0.000645717	9606	Homo sapiens	P07996	P07996	R-HSA-6785565
R-HSA-5663202	Diseases of signal transduction by growth factor receptors and second messengers	4	457	0.0393186	0.394902	0.394902	39	476	0.0341512	9606	Homo sapiens	P12931;Q96BI3;Q99956	P12931-1;P12931;Q96BI3;Q99956	R-HSA-6802919;R-HSA-9656211;R-HSA-6802918;R-HSA-9670418;R-HSA-9656209;R-HSA-9670417;R-HSA-9652816;R-HSA-6802916;R-HSA-9670416;R-HSA-9656215;R-HSA-6802914;R-HSA-6803234;R-HSA-9656214;R-HSA-6803233;R-HSA-9656212;R-HSA-6802912;R-HSA-6802927;R-HSA-6802926;R-HSA-9670426;R-HSA-6802925;R-HSA-6802924;R-HSA-6802922;R-HSA-6802921;R-HSA-6802935;R-HSA-6802934;R-HSA-6802933;R-HSA-6802932;R-HSA-6802943;R-HSA-6…
R-HSA-448424	Interleukin-17 signaling	1	72	0.00619461	0.395482	0.395482	7	35	0.00251112	9606	Homo sapiens	P19838	P19838	R-HSA-5684261;R-HSA-451634;R-HSA-5684275;R-HSA-5684273;R-HSA-5684250;R-HSA-5684267;R-HSA-5684248
R-HSA-1445148	Translocation of SLC2A4 (GLUT4) to the plasma membrane	1	72	0.00619461	0.395482	0.395482	1	15	0.00107619	9606	Homo sapiens	Q13885	Q13885	R-HSA-2316347
R-HSA-73884	Base Excision Repair	1	73	0.00628065	0.399707	0.399707	9	105	0.00753336	9606	Homo sapiens	P78549	P78549	R-HSA-110352;R-HSA-110224;R-HSA-110208;R-HSA-110227;R-HSA-110211;R-HSA-110226;R-HSA-110229;R-HSA-110213;R-HSA-110212
R-HSA-199992	trans-Golgi Network Vesicle Budding	1	74	0.00636669	0.403902	0.403902	4	19	0.00136318	9606	Homo sapiens	Q96EC8	Q96EC8	R-HSA-421831;R-HSA-421836;R-HSA-421835;R-HSA-421833
R-HSA-9013106	RHOC GTPase cycle	1	75	0.00645272	0.408068	0.408068	1	6	0.000430478	9606	Homo sapiens	P14923	P14923	R-HSA-9013110
R-HSA-1980143	Signaling by NOTCH1	1	75	0.00645272	0.408068	0.408068	3	39	0.00279811	9606	Homo sapiens	Q96BI3	Q96BI3	R-HSA-1980109;R-HSA-157353;R-HSA-1980112
R-HSA-9711123	Cellular response to chemical stress	2	201	0.0172933	0.409633	0.409633	5	127	0.00911178	9606	Homo sapiens	P04839;P69905	P04839;P69905	R-HSA-9709317;R-HSA-6807557;R-HSA-9709360;R-HSA-9707504;R-HSA-1222376
R-HSA-204998	Cell death signalling via NRAGE, NRIF and NADE	1	76	0.00653876	0.412206	0.412206	1	17	0.00121969	9606	Homo sapiens	Q96BI3	Q96BI3	R-HSA-205112
R-HSA-1280215	Cytokine Signaling in Immune system	6	744	0.064011	0.417471	0.417471	30	745	0.053451	9606	Homo sapiens	P01903;A9QM74;P19838;P79483;P05362;P12931	P01903;A9QM74;P19838;P79483;P05362;P12931	R-HSA-9733330;R-HSA-9733331;R-HSA-5684250;R-HSA-5684248;R-HSA-9680348;R-HSA-9818010;R-HSA-9733316;R-HSA-9680385;R-HSA-9680389;R-HSA-9680388;R-HSA-9630923;R-HSA-9733323;R-HSA-6790022;R-HSA-389159;R-HSA-209063;R-HSA-168166;R-HSA-5684275;R-HSA-209125;R-HSA-209061;R-HSA-5684273;R-HSA-2730894;R-HSA-9817983;R-HSA-1176059;R-HSA-1031716;R-HSA-8937656;R-HSA-5684261;R-HSA-451634;R-HSA-448703;R-HSA-5684267;…
R-HSA-2995410	Nuclear Envelope (NE) Reassembly	1	78	0.00671083	0.420396	0.420396	1	24	0.00172191	9606	Homo sapiens	Q13885	Q13885	R-HSA-9668419
R-HSA-5654738	Signaling by FGFR2	1	78	0.00671083	0.420396	0.420396	1	46	0.00330033	9606	Homo sapiens	P12931	P12931-1	R-HSA-1295609
R-HSA-8878171	Transcriptional regulation by RUNX1	2	206	0.0177235	0.421724	0.421724	3	132	0.00947051	9606	Homo sapiens	P12931;P07996	P12931;P07996	R-HSA-8937728;R-HSA-8937682;R-HSA-8936995
R-HSA-8852276	The role of GTSE1 in G2/M progression after G2 checkpoint	1	79	0.00679687	0.424448	0.424448	3	10	0.000717463	9606	Homo sapiens	Q13885	Q13885	R-HSA-8852306;R-HSA-8852298;R-HSA-8852280
R-HSA-9645723	Diseases of programmed cell death	1	79	0.00679687	0.424448	0.424448	1	37	0.00265461	9606	Homo sapiens	O60443	O60443	R-HSA-9710468
R-HSA-9609690	HCMV Early Events	2	208	0.0178956	0.426525	0.426525	3	12	0.000860956	9606	Homo sapiens	Q13885;P19838	Q13885;P19838	R-HSA-9621073;R-HSA-9614343;R-HSA-9614367
R-HSA-112314	Neurotransmitter receptors and postsynaptic signal transmission	2	208	0.0178956	0.426525	0.426525	4	110	0.00789209	9606	Homo sapiens	Q13885;P12931	Q13885;P12931	R-HSA-9610627;R-HSA-9619542;R-HSA-9612085;R-HSA-9610408
R-HSA-2559582	Senescence-Associated Secretory Phenotype (SASP)	1	80	0.0068829	0.428473	0.428473	4	22	0.00157842	9606	Homo sapiens	P19838	P19838	R-HSA-3790137;R-HSA-3857305;R-HSA-3857308;R-HSA-3790130
R-HSA-9009391	Extra-nuclear estrogen signaling	1	80	0.0068829	0.428473	0.428473	4	39	0.00279811	9606	Homo sapiens	P12931	P12931	R-HSA-9021609;R-HSA-9021660;R-HSA-9021596;R-HSA-9632412
R-HSA-1169408	ISG15 antiviral mechanism	1	80	0.0068829	0.428473	0.428473	1	16	0.00114794	9606	Homo sapiens	A9QM74	A9QM74	R-HSA-1176059
R-HSA-6806834	Signaling by MET	1	80	0.0068829	0.428473	0.428473	3	51	0.00365906	9606	Homo sapiens	P12931	P12931	R-HSA-8874083;R-HSA-8874082;R-HSA-8874080
R-HSA-977225	Amyloid fiber formation	1	81	0.00696894	0.432469	0.432469	1	33	0.00236763	9606	Homo sapiens	Q96BI3	Q96BI3	R-HSA-9010096
R-HSA-1168372	Downstream signaling events of B Cell Receptor (BCR)	1	82	0.00705498	0.436438	0.436438	5	15	0.00107619	9606	Homo sapiens	P19838	P19838	R-HSA-1168640;R-HSA-1168643;R-HSA-1168642;R-HSA-1168633;R-HSA-1168638
R-HSA-5653656	Vesicle-mediated transport	6	762	0.0655597	0.44012	0.44012	29	252	0.0180801	9606	Homo sapiens	Q13885;Q9NRW1;Q96EC8;P12931;P69905;Q96L93	Q13885;Q9NRW1;P12931-2;Q96EC8;P69905;Q96L93	R-HSA-6811431;R-HSA-8849350;R-HSA-421831;R-HSA-6811429;R-HSA-6811428;R-HSA-8849348;R-HSA-6811426;R-HSA-6809006;R-HSA-421836;R-HSA-6809003;R-HSA-421835;R-HSA-8849353;R-HSA-421833;R-HSA-2168883;R-HSA-2168885;R-HSA-2168884;R-HSA-191636;R-HSA-2316347;R-HSA-2168889;R-HSA-8854303;R-HSA-190877;R-HSA-191654;R-HSA-8876193;R-HSA-191656;R-HSA-6811423;R-HSA-2230938;R-HSA-190520;R-HSA-191737;R-HSA-6814682
R-HSA-69202	Cyclin E associated events during G1/S transition	1	83	0.00714101	0.44038	0.44038	1	20	0.00143493	9606	Homo sapiens	Q08999	Q08999	R-HSA-188345
R-HSA-9013694	Signaling by NOTCH4	1	83	0.00714101	0.44038	0.44038	1	20	0.00143493	9606	Homo sapiens	Q96BI3	Q96BI3	R-HSA-9604294
R-HSA-381340	Transcriptional regulation of white adipocyte differentiation	1	84	0.00722705	0.444294	0.444294	1	19	0.00136318	9606	Homo sapiens	P19838	P19838	R-HSA-381283
R-HSA-69656	Cyclin A:Cdk2-associated events at S phase entry	1	85	0.00731309	0.448182	0.448182	1	19	0.00136318	9606	Homo sapiens	Q08999	Q08999	R-HSA-188345
R-HSA-168928	DDX58/IFIH1-mediated induction of interferon-alpha/beta	1	86	0.00739912	0.452042	0.452042	2	53	0.00380255	9606	Homo sapiens	P19838	P19838	R-HSA-168166;R-HSA-168140
R-HSA-199991	Membrane Trafficking	5	636	0.0547191	0.4573	0.4573	24	219	0.0157124	9606	Homo sapiens	Q13885;Q9NRW1;Q96EC8;P12931;Q96L93	Q13885;Q9NRW1;P12931-2;Q96EC8;Q96L93	R-HSA-6811431;R-HSA-8849350;R-HSA-421831;R-HSA-6811429;R-HSA-6811428;R-HSA-8849348;R-HSA-6811426;R-HSA-6809006;R-HSA-421836;R-HSA-6809003;R-HSA-421835;R-HSA-8849353;R-HSA-421833;R-HSA-191636;R-HSA-2316347;R-HSA-8854303;R-HSA-190877;R-HSA-191654;R-HSA-8876193;R-HSA-191656;R-HSA-6811423;R-HSA-190520;R-HSA-191737;R-HSA-6814682
R-HSA-5419276	Mitochondrial translation termination	1	88	0.0075712	0.459683	0.459683	5	5	0.000358732	9606	Homo sapiens	P82930	P82930	R-HSA-5419264;R-HSA-5419281;R-HSA-5419271;R-HSA-5419273;R-HSA-5419277
R-HSA-5368286	Mitochondrial translation initiation	1	88	0.0075712	0.459683	0.459683	3	4	0.000286985	9606	Homo sapiens	P82930	P82930	R-HSA-5368279;R-HSA-5389849;R-HSA-5389839
R-HSA-5389840	Mitochondrial translation elongation	1	88	0.0075712	0.459683	0.459683	5	8	0.00057397	9606	Homo sapiens	P82930	P82930	R-HSA-5389842;R-HSA-5389857;R-HSA-5389848;R-HSA-5419279;R-HSA-5419261
R-HSA-2219530	Constitutive Signaling by Aberrant PI3K in Cancer	1	89	0.00765723	0.463465	0.463465	1	2	0.000143493	9606	Homo sapiens	P12931	P12931	R-HSA-2400009
R-HSA-1169410	Antiviral mechanism by IFN-stimulated genes	1	89	0.00765723	0.463465	0.463465	1	31	0.00222414	9606	Homo sapiens	A9QM74	A9QM74	R-HSA-1176059
R-HSA-8876198	RAB GEFs exchange GTP for GDP on RABs	1	90	0.00774327	0.467219	0.467219	1	21	0.00150667	9606	Homo sapiens	Q9NRW1	Q9NRW1	R-HSA-8876193
R-HSA-421270	Cell-cell junction organization	1	91	0.0078293	0.470948	0.470948	7	52	0.00373081	9606	Homo sapiens	P14923	P14923	R-HSA-9833671;R-HSA-9773218;R-HSA-9761452;R-HSA-9761421;R-HSA-419002;R-HSA-9833674;R-HSA-9833672
R-HSA-428157	Sphingolipid metabolism	1	91	0.0078293	0.470948	0.470948	1	65	0.00466351	9606	Homo sapiens	Q53FV1	Q53FV1	R-HSA-428127
R-HSA-390466	Chaperonin-mediated protein folding	1	92	0.00791534	0.474652	0.474652	4	19	0.00136318	9606	Homo sapiens	Q13885	Q13885	R-HSA-389970;R-HSA-389954;R-HSA-389980;R-HSA-389961
R-HSA-4086400	PCP/CE pathway	1	92	0.00791534	0.474652	0.474652	1	24	0.00172191	9606	Homo sapiens	P60763	P60763	R-HSA-3858475
R-HSA-9679506	SARS-CoV Infections	4	509	0.0437925	0.476136	0.476136	8	396	0.0284115	9606	Homo sapiens	Q99720;P19838;O75487;P34741	Q99720;P19838;O75487;P34741	R-HSA-9694579;R-HSA-9711058;R-HSA-9694661;R-HSA-9679780;R-HSA-9679816;R-HSA-9699007;R-HSA-9697423;R-HSA-9698988
R-HSA-198933	Immunoregulatory interactions between a Lymphoid and a non-Lymphoid cell	2	230	0.0197884	0.477935	0.477935	2	44	0.00315684	9606	Homo sapiens	P05362;P01024	P05362;P01024	R-HSA-199050;R-HSA-199518
R-HSA-5368287	Mitochondrial translation	1	94	0.00808741	0.481981	0.481981	13	17	0.00121969	9606	Homo sapiens	P82930	P82930	R-HSA-5389842;R-HSA-5419281;R-HSA-5368279;R-HSA-5389848;R-HSA-5389849;R-HSA-5419261;R-HSA-5419264;R-HSA-5389857;R-HSA-5419271;R-HSA-5419273;R-HSA-5419279;R-HSA-5389839;R-HSA-5419277
R-HSA-380320	Recruitment of NuMA to mitotic centrosomes	1	95	0.00817345	0.485608	0.485608	1	2	0.000143493	9606	Homo sapiens	Q13885	Q13885	R-HSA-380316
R-HSA-190236	Signaling by FGFR	1	95	0.00817345	0.485608	0.485608	1	142	0.010188	9606	Homo sapiens	P12931	P12931-1	R-HSA-1295609
R-HSA-8878159	Transcriptional regulation by RUNX3	1	96	0.00825949	0.48921	0.48921	3	47	0.00337208	9606	Homo sapiens	P12931	P12931	R-HSA-8937807;R-HSA-8937792;R-HSA-8937814
R-HSA-391251	Protein folding	1	98	0.00843156	0.496339	0.496339	10	28	0.0020089	9606	Homo sapiens	Q13885	Q13885	R-HSA-389956;R-HSA-389974;R-HSA-389969;R-HSA-389955;R-HSA-389970;R-HSA-389954;R-HSA-389980;R-HSA-389964;R-HSA-389961;R-HSA-389976
R-HSA-975871	MyD88 cascade initiated on plasma membrane	1	98	0.00843156	0.496339	0.496339	10	70	0.00502224	9606	Homo sapiens	P19838	P19838	R-HSA-5684261;R-HSA-451634;R-HSA-168166;R-HSA-5684275;R-HSA-5684273;R-HSA-9630923;R-HSA-5684250;R-HSA-5684267;R-HSA-9773803;R-HSA-5684248
R-HSA-168142	Toll Like Receptor 10 (TLR10) Cascade	1	98	0.00843156	0.496339	0.496339	10	71	0.00509399	9606	Homo sapiens	P19838	P19838	R-HSA-5684261;R-HSA-451634;R-HSA-168166;R-HSA-5684275;R-HSA-5684273;R-HSA-9630923;R-HSA-5684250;R-HSA-5684267;R-HSA-9773803;R-HSA-5684248
R-HSA-168176	Toll Like Receptor 5 (TLR5) Cascade	1	98	0.00843156	0.496339	0.496339	10	71	0.00509399	9606	Homo sapiens	P19838	P19838	R-HSA-5684261;R-HSA-451634;R-HSA-168166;R-HSA-5684275;R-HSA-5684273;R-HSA-9630923;R-HSA-5684250;R-HSA-5684267;R-HSA-9773803;R-HSA-5684248
R-HSA-2168880	Scavenging of heme from plasma	1	99	0.00851759	0.499866	0.499866	5	12	0.000860956	9606	Homo sapiens	P69905	P69905	R-HSA-2168883;R-HSA-2168885;R-HSA-2168884;R-HSA-2168889;R-HSA-2230938
R-HSA-983169	Class I MHC mediated antigen processing & presentation	3	386	0.03321	0.506788	0.506788	2	47	0.00337208	9606	Homo sapiens	P06702;P05109;P04839	P06702;P05109;P04839	R-HSA-8863895;R-HSA-1236967
R-HSA-2029481	FCGR activation	1	101	0.00868967	0.506849	0.506849	1	6	0.000430478	9606	Homo sapiens	P12931	P12931-1	R-HSA-2029459
R-HSA-975138	TRAF6 mediated induction of NFkB and MAP kinases upon TLR7/8 or 9 activation	1	102	0.0087757	0.510303	0.510303	10	60	0.00430478	9606	Homo sapiens	P19838	P19838	R-HSA-5684261;R-HSA-451634;R-HSA-168166;R-HSA-5684275;R-HSA-5684273;R-HSA-9630923;R-HSA-5684250;R-HSA-5684267;R-HSA-9773803;R-HSA-5684248
R-HSA-6807878	COPI-mediated anterograde transport	1	102	0.0087757	0.510303	0.510303	2	12	0.000860956	9606	Homo sapiens	Q13885	Q13885	R-HSA-6809006;R-HSA-6809003
R-HSA-975155	MyD88 dependent cascade initiated on endosome	1	103	0.00886174	0.513734	0.513734	10	75	0.00538097	9606	Homo sapiens	P19838	P19838	R-HSA-5684261;R-HSA-451634;R-HSA-168166;R-HSA-5684275;R-HSA-5684273;R-HSA-9630923;R-HSA-5684250;R-HSA-5684267;R-HSA-9773803;R-HSA-5684248
R-HSA-382556	ABC-family proteins mediated transport	1	103	0.00886174	0.513734	0.513734	1	27	0.00193715	9606	Homo sapiens	O15439	O15439	R-HSA-1454916
R-HSA-5619102	SLC transporter disorders	1	103	0.00886174	0.513734	0.513734	1	65	0.00466351	9606	Homo sapiens	Q9NRA2	Q9NRA2	R-HSA-5624239
R-HSA-168181	Toll Like Receptor 7/8 (TLR7/8) Cascade	1	104	0.00894778	0.517142	0.517142	10	79	0.00566796	9606	Homo sapiens	P19838	P19838	R-HSA-5684261;R-HSA-451634;R-HSA-168166;R-HSA-5684275;R-HSA-5684273;R-HSA-9630923;R-HSA-5684250;R-HSA-5684267;R-HSA-9773803;R-HSA-5684248
R-HSA-8951664	Neddylation	2	248	0.021337	0.517902	0.517902	19	44	0.00315684	9606	Homo sapiens	Q9GZQ3;O60826	Q9GZQ3;O60826	R-HSA-8956040;R-HSA-8956200;R-HSA-8956106;R-HSA-8952618;R-HSA-8952620;R-HSA-8952044;R-HSA-8956045;R-HSA-8956099;R-HSA-8956103;R-HSA-8952039;R-HSA-8955289;R-HSA-9755303;R-HSA-8952638;R-HSA-8952639;R-HSA-8952625;R-HSA-8952626;R-HSA-8955285;R-HSA-8952630;R-HSA-8952631
R-HSA-168164	Toll Like Receptor 3 (TLR3) Cascade	1	105	0.00903381	0.520525	0.520525	10	73	0.00523748	9606	Homo sapiens	P19838	P19838	R-HSA-5684261;R-HSA-451634;R-HSA-168166;R-HSA-5684275;R-HSA-5684273;R-HSA-9630923;R-HSA-5684250;R-HSA-5684267;R-HSA-9773803;R-HSA-5684248
R-HSA-168138	Toll Like Receptor 9 (TLR9) Cascade	1	107	0.00920588	0.527222	0.527222	10	80	0.0057397	9606	Homo sapiens	P19838	P19838	R-HSA-5684261;R-HSA-451634;R-HSA-168166;R-HSA-5684275;R-HSA-5684273;R-HSA-9630923;R-HSA-5684250;R-HSA-5684267;R-HSA-9773803;R-HSA-5684248
R-HSA-937061	TRIF(TICAM1)-mediated TLR4 signaling	1	109	0.00937796	0.533827	0.533827	10	70	0.00502224	9606	Homo sapiens	P19838	P19838	R-HSA-5684261;R-HSA-451634;R-HSA-168166;R-HSA-5684275;R-HSA-5684273;R-HSA-9630923;R-HSA-5684250;R-HSA-5684267;R-HSA-9773803;R-HSA-5684248
R-HSA-166166	MyD88-independent TLR4 cascade	1	109	0.00937796	0.533827	0.533827	10	72	0.00516573	9606	Homo sapiens	P19838	P19838	R-HSA-5684261;R-HSA-451634;R-HSA-168166;R-HSA-5684275;R-HSA-5684273;R-HSA-9630923;R-HSA-5684250;R-HSA-5684267;R-HSA-9773803;R-HSA-5684248
R-HSA-9692914	SARS-CoV-1-host interactions	1	109	0.00937796	0.533827	0.533827	1	48	0.00344382	9606	Homo sapiens	P19838	P19838	R-HSA-9711058
R-HSA-5663205	Infectious disease	9	1278	0.109954	0.539011	0.539011	21	883	0.063352	9606	Homo sapiens	Q13885;Q99720;A9QM74;P19838;O75487;P34741;P12931;P01024	Q13885;Q99720;A9QM74;P19838;P12931-1;O75487;P34741;P12931;P01024	R-HSA-9694579;R-HSA-9664275;R-HSA-444647;R-HSA-9621073;R-HSA-9711058;R-HSA-9665524;R-HSA-1176059;R-HSA-9699007;R-HSA-112333;R-HSA-9614367;R-HSA-9603905;R-HSA-8876948;R-HSA-9614343;R-HSA-9694661;R-HSA-9664261;R-HSA-9679780;R-HSA-448703;R-HSA-9679816;R-HSA-9697423;R-HSA-6791035;R-HSA-9698988
R-HSA-166663	Initial triggering of complement	1	111	0.00955003	0.540341	0.540341	9	21	0.00150667	9606	Homo sapiens	P01024	P01024	R-HSA-183122;R-HSA-173745;R-HSA-183126;R-HSA-174551;R-HSA-183130;R-HSA-173754;R-HSA-173739;R-HSA-981539;R-HSA-173740
R-HSA-9748784	Drug ADME	1	111	0.00955003	0.540341	0.540341	3	95	0.0068159	9606	Homo sapiens	O15439	O15439	R-HSA-9753284;R-HSA-9750546;R-HSA-9753283
R-HSA-6785807	Interleukin-4 and Interleukin-13 signaling	1	111	0.00955003	0.540341	0.540341	1	47	0.00337208	9606	Homo sapiens	P05362	P05362	R-HSA-6790022
R-HSA-597592	Post-translational protein modification	10	1429	0.122946	0.54485	0.54485	35	526	0.0377386	9606	Homo sapiens	Q9GZQ3;Q96AA3;Q13885;Q9NRW1;P34741;Q9NRA2;Q15025;O60826;P07996;P01024	Q9GZQ3;Q96AA3;Q13885;Q9NRW1;P34741;Q9NRA2;Q15025;O60826;P07996;P01024	R-HSA-8956040;R-HSA-8956106;R-HSA-446212;R-HSA-8870469;R-HSA-5173005;R-HSA-8956045;R-HSA-8870466;R-HSA-5173192;R-HSA-8955712;R-HSA-6809006;R-HSA-8956099;R-HSA-5690845;R-HSA-6809003;R-HSA-8956103;R-HSA-8955289;R-HSA-8955869;R-HSA-8955285;R-HSA-8956200;R-HSA-8952618;R-HSA-8952620;R-HSA-8952044;R-HSA-8952289;R-HSA-8865774;R-HSA-8867370;R-HSA-8952039;R-HSA-428585;R-HSA-8955706;R-HSA-9755303;R-HSA-895…
R-HSA-9609646	HCMV Infection	2	262	0.0225415	0.547583	0.547583	3	31	0.00222414	9606	Homo sapiens	Q13885;P19838	Q13885;P19838	R-HSA-9621073;R-HSA-9614343;R-HSA-9614367
R-HSA-5173105	O-linked glycosylation	1	114	0.00980814	0.549943	0.549943	2	27	0.00193715	9606	Homo sapiens	P07996	P07996	R-HSA-5173005;R-HSA-5173192
R-HSA-5610787	Hedgehog 'off' state	1	114	0.00980814	0.549943	0.549943	2	32	0.00229588	9606	Homo sapiens	Q13885	Q13885	R-HSA-5610733;R-HSA-5610767
R-HSA-9020702	Interleukin-1 signaling	1	115	0.00989418	0.553099	0.553099	14	59	0.00423303	9606	Homo sapiens	P19838	P19838	R-HSA-209063;R-HSA-168166;R-HSA-5684275;R-HSA-209125;R-HSA-209061;R-HSA-5684273;R-HSA-2730894;R-HSA-5684250;R-HSA-5684248;R-HSA-5684261;R-HSA-451634;R-HSA-9630923;R-HSA-5684267;R-HSA-9773803
R-HSA-162582	Signal Transduction	18	2598	0.223522	0.554499	0.554499	163	2532	0.181662	9606	Homo sapiens	Q13885;P06702;P05109;O15264;P14923;P04839;P12931;Q96BI3;P56945;P19838;Q93045;P60763;P07996;P01024;Q9UHR4;Q13077;Q99956	Q13885;P06702;P05109;O15264;P14923;P04839;P12931;Q96BI3;P56945;P19838;Q93045;P12931-1;P60763;P07996;P01024;Q9UHR4;Q13077;Q99956	R-HSA-443910;R-HSA-177923;R-HSA-171011;R-HSA-205319;R-HSA-1562641;R-HSA-443905;R-HSA-9632412;R-HSA-9018758;R-HSA-9013145;R-HSA-9014424;R-HSA-3858475;R-HSA-177937;R-HSA-8964252;R-HSA-9726848;R-HSA-9021596;R-HSA-354066;R-HSA-354077;R-HSA-8964242;R-HSA-5218645;R-HSA-354073;R-HSA-5218643;R-HSA-5218640;R-HSA-9021609;R-HSA-354087;R-HSA-5357429;R-HSA-5675376;R-HSA-2974731;R-HSA-9612219;R-HSA-377644;R-HS…
R-HSA-2219528	PI3K/AKT Signaling in Cancer	1	116	0.00998021	0.556234	0.556234	1	21	0.00150667	9606	Homo sapiens	P12931	P12931	R-HSA-2400009
R-HSA-9648025	EML4 and NUDC in mitotic spindle formation	1	117	0.0100662	0.559347	0.559347	2	5	0.000358732	9606	Homo sapiens	Q13885	Q13885	R-HSA-9648114;R-HSA-9648017
R-HSA-446728	Cell junction organization	1	118	0.0101523	0.562438	0.562438	7	68	0.00487875	9606	Homo sapiens	P14923	P14923	R-HSA-9833671;R-HSA-9773218;R-HSA-9761452;R-HSA-9761421;R-HSA-419002;R-HSA-9833674;R-HSA-9833672
R-HSA-112316	Neuronal System	3	419	0.0360492	0.562534	0.562534	8	216	0.0154972	9606	Homo sapiens	Q13885;P12931;O14994	Q13885;P12931;O14994	R-HSA-380901;R-HSA-380869;R-HSA-9610627;R-HSA-9619542;R-HSA-9612085;R-HSA-9610408;R-HSA-380574;R-HSA-380905
R-HSA-1266738	Developmental Biology	8	1162	0.0999742	0.568651	0.568651	54	655	0.0469938	9606	Homo sapiens	Q13885;P19838;O15264;P14923;P34741;P12931;Q96BI3	Q13885;P19838;P12931-1;O15264;P14923;P34741;P12931;Q96BI3	R-HSA-6814695;R-HSA-3928633;R-HSA-3928639;R-HSA-3928627;R-HSA-445071;R-HSA-3928625;R-HSA-3928631;R-HSA-3928628;R-HSA-6810357;R-HSA-445077;R-HSA-3928623;R-HSA-8942224;R-HSA-445084;R-HSA-3928615;R-HSA-3928614;R-HSA-4093342;R-HSA-9011241;R-HSA-451366;R-HSA-3928602;R-HSA-418850;R-HSA-3928607;R-HSA-4093336;R-HSA-3928604;R-HSA-374701;R-HSA-3928594;R-HSA-4093332;R-HSA-418858;R-HSA-418859;R-HSA-418856;R-…
R-HSA-8878166	Transcriptional regulation by RUNX2	1	121	0.0104104	0.571585	0.571585	2	84	0.00602669	9606	Homo sapiens	P12931	P12931	R-HSA-8937820;R-HSA-8937844
R-HSA-9007101	Rab regulation of trafficking	1	123	0.0105825	0.577577	0.577577	2	35	0.00251112	9606	Homo sapiens	Q9NRW1	Q9NRW1	R-HSA-8876193;R-HSA-8854303
R-HSA-2500257	Resolution of Sister Chromatid Cohesion	1	126	0.0108406	0.58641	0.58641	4	8	0.00057397	9606	Homo sapiens	Q13885	Q13885	R-HSA-2484822;R-HSA-1638803;R-HSA-2468287;R-HSA-1638821
R-HSA-1257604	PIP3 activates AKT signaling	2	282	0.0242622	0.587769	0.587769	2	88	0.00631367	9606	Homo sapiens	P12931	P12931-1;P12931	R-HSA-2316434;R-HSA-8857925
R-HSA-196849	Metabolism of water-soluble vitamins and cofactors	1	127	0.0109266	0.589314	0.589314	1	134	0.009614	9606	Homo sapiens	O75891	O75891	R-HSA-6808496
R-HSA-9664323	FCGR3A-mediated IL10 synthesis	1	128	0.0110126	0.592198	0.592198	2	20	0.00143493	9606	Homo sapiens	P12931	P12931-1	R-HSA-9664275;R-HSA-9664261
R-HSA-6809371	Formation of the cornified envelope	1	129	0.0110987	0.595061	0.595061	9	27	0.00193715	9606	Homo sapiens	P14923	P14923	R-HSA-6814695;R-HSA-6810357;R-HSA-6811539;R-HSA-6814387;R-HSA-8942224;R-HSA-6814734;R-HSA-6814764;R-HSA-6814298;R-HSA-6810937
R-HSA-2173782	Binding and Uptake of Ligands by Scavenger Receptors	1	129	0.0110987	0.595061	0.595061	5	33	0.00236763	9606	Homo sapiens	P69905	P69905	R-HSA-2168883;R-HSA-2168885;R-HSA-2168884;R-HSA-2168889;R-HSA-2230938
R-HSA-69206	G1/S Transition	1	131	0.0112708	0.600729	0.600729	4	61	0.00437652	9606	Homo sapiens	Q08999	Q08999	R-HSA-8961934;R-HSA-8961665;R-HSA-188345;R-HSA-8961619
R-HSA-5673001	RAF/MAP kinase cascade	2	292	0.0251226	0.606867	0.606867	10	75	0.00538097	9606	Homo sapiens	P12931;Q99956	P12931;Q99956	R-HSA-9657603;R-HSA-5672980;R-HSA-5672978;R-HSA-9657606;R-HSA-5675376;R-HSA-5672972;R-HSA-5672973;R-HSA-9657608;R-HSA-9657599;R-HSA-5672969
R-HSA-977606	Regulation of Complement cascade	1	135	0.0116149	0.611831	0.611831	23	42	0.00301334	9606	Homo sapiens	P01024	P01024	R-HSA-977359;R-HSA-977615;R-HSA-444647;R-HSA-8853252;R-HSA-976810;R-HSA-964811;R-HSA-976743;R-HSA-977605;R-HSA-8851436;R-HSA-3266557;R-HSA-977602;R-HSA-8852874;R-HSA-976768;R-HSA-981728;R-HSA-8852809;R-HSA-1006143;R-HSA-977375;R-HSA-981535;R-HSA-977629;R-HSA-977371;R-HSA-981621;R-HSA-977363;R-HSA-977619
R-HSA-5684996	MAPK1/MAPK3 signaling	2	299	0.0257249	0.619841	0.619841	10	82	0.0058832	9606	Homo sapiens	P12931;Q99956	P12931;Q99956	R-HSA-9657603;R-HSA-5672980;R-HSA-5672978;R-HSA-9657606;R-HSA-5675376;R-HSA-5672972;R-HSA-5672973;R-HSA-9657608;R-HSA-9657599;R-HSA-5672969
R-HSA-3858494	Beta-catenin independent WNT signaling	1	144	0.0123892	0.635707	0.635707	1	51	0.00365906	9606	Homo sapiens	P60763	P60763	R-HSA-3858475
R-HSA-166658	Complement cascade	1	146	0.0125613	0.640812	0.640812	35	72	0.00516573	9606	Homo sapiens	P01024	P01024	R-HSA-977359;R-HSA-977615;R-HSA-8853252;R-HSA-964811;R-HSA-173636;R-HSA-977605;R-HSA-3266557;R-HSA-977602;R-HSA-8852874;R-HSA-976768;R-HSA-8852809;R-HSA-183122;R-HSA-977375;R-HSA-981535;R-HSA-977629;R-HSA-183126;R-HSA-977371;R-HSA-174551;R-HSA-183130;R-HSA-977363;R-HSA-977619;R-HSA-444647;R-HSA-166817;R-HSA-976810;R-HSA-173739;R-HSA-976743;R-HSA-8851436;R-HSA-981539;R-HSA-173740;R-HSA-981728;R-HS…
R-HSA-9824439	Bacterial Infection Pathways	1	148	0.0127334	0.645847	0.645847	2	145	0.0104032	9606	Homo sapiens	P12931	P12931	R-HSA-8876948;R-HSA-112333
R-HSA-73894	DNA Repair	2	314	0.0270154	0.646545	0.646545	15	333	0.0238915	9606	Homo sapiens	Q8N9N2;P78549	Q8N9N2;P78549	R-HSA-110208;R-HSA-110211;R-HSA-110213;R-HSA-110212;R-HSA-5657617;R-HSA-110352;R-HSA-110224;R-HSA-110227;R-HSA-5657637;R-HSA-110226;R-HSA-110229;R-HSA-112123;R-HSA-112125;R-HSA-5657642;R-HSA-112124
R-HSA-9664407	Parasite infection	1	149	0.0128194	0.648338	0.648338	2	27	0.00193715	9606	Homo sapiens	P12931	P12931-1	R-HSA-9664275;R-HSA-9664261
R-HSA-9664422	FCGR3A-mediated phagocytosis	1	149	0.0128194	0.648338	0.648338	2	27	0.00193715	9606	Homo sapiens	P12931	P12931-1	R-HSA-9664275;R-HSA-9664261
R-HSA-9664417	Leishmania phagocytosis	1	149	0.0128194	0.648338	0.648338	2	27	0.00193715	9606	Homo sapiens	P12931	P12931-1	R-HSA-9664275;R-HSA-9664261
R-HSA-9694516	SARS-CoV-2 Infection	2	316	0.0271875	0.649994	0.649994	5	208	0.0149232	9606	Homo sapiens	O75487;P34741	O75487;P34741	R-HSA-9694579;R-HSA-9694661;R-HSA-9699007;R-HSA-9697423;R-HSA-9698988
R-HSA-8980692	RHOA GTPase cycle	1	150	0.0129054	0.650812	0.650812	1	6	0.000430478	9606	Homo sapiens	P14923	P14923	R-HSA-9013009
R-HSA-5358351	Signaling by Hedgehog	1	150	0.0129054	0.650812	0.650812	2	82	0.0058832	9606	Homo sapiens	Q13885	Q13885	R-HSA-5610733;R-HSA-5610767
R-HSA-418594	G alpha (i) signalling events	2	317	0.0272735	0.651708	0.651708	6	74	0.00530923	9606	Homo sapiens	P12931;P01024	P12931;P01024	R-HSA-8964329;R-HSA-749454;R-HSA-8964242;R-HSA-749456;R-HSA-380073;R-HSA-8964311
R-HSA-9006925	Intracellular signaling by second messengers	2	322	0.0277037	0.660182	0.660182	2	116	0.00832257	9606	Homo sapiens	P12931	P12931-1;P12931	R-HSA-2316434;R-HSA-8857925
R-HSA-9678108	SARS-CoV-1 Infection	1	154	0.0132496	0.660537	0.660537	1	156	0.0111924	9606	Homo sapiens	P19838	P19838	R-HSA-9711058
R-HSA-9013148	CDC42 GTPase cycle	1	155	0.0133356	0.662926	0.662926	1	6	0.000430478	9606	Homo sapiens	P14923	P14923	R-HSA-9013157
R-HSA-446652	Interleukin-1 family signaling	1	155	0.0133356	0.662926	0.662926	15	92	0.00660066	9606	Homo sapiens	P19838	P19838	R-HSA-209063;R-HSA-168166;R-HSA-5684275;R-HSA-209125;R-HSA-209061;R-HSA-5684273;R-HSA-2730894;R-HSA-5684250;R-HSA-5684248;R-HSA-5684261;R-HSA-451634;R-HSA-448703;R-HSA-9630923;R-HSA-5684267;R-HSA-9773803
R-HSA-199977	ER to Golgi Anterograde Transport	1	155	0.0133356	0.662926	0.662926	2	39	0.00279811	9606	Homo sapiens	Q13885	Q13885	R-HSA-6809006;R-HSA-6809003
R-HSA-418555	G alpha (s) signalling events	1	162	0.0139379	0.679191	0.679191	4	28	0.0020089	9606	Homo sapiens	P12931	P12931	R-HSA-8964252;R-HSA-8964287;R-HSA-9624014;R-HSA-8964278
R-HSA-69242	S Phase	1	163	0.0140239	0.681451	0.681451	1	55	0.00394605	9606	Homo sapiens	Q08999	Q08999	R-HSA-188345
R-HSA-9679191	Potential therapeutics for SARS	1	164	0.01411	0.683694	0.683694	2	36	0.00258287	9606	Homo sapiens	Q99720	Q99720	R-HSA-9679780;R-HSA-9679816
R-HSA-2559583	Cellular Senescence	1	165	0.014196	0.685922	0.685922	4	89	0.00638542	9606	Homo sapiens	P19838	P19838	R-HSA-3790137;R-HSA-3857305;R-HSA-3857308;R-HSA-3790130
R-HSA-5683057	MAPK family signaling cascades	2	338	0.0290803	0.686207	0.686207	10	122	0.00875305	9606	Homo sapiens	P12931;Q99956	P12931;Q99956	R-HSA-9657603;R-HSA-5672980;R-HSA-5672978;R-HSA-9657606;R-HSA-5675376;R-HSA-5672972;R-HSA-5672973;R-HSA-9657608;R-HSA-9657599;R-HSA-5672969
R-HSA-9824446	Viral Infection Pathways	6	980	0.0843156	0.68782	0.68782	13	644	0.0462046	9606	Homo sapiens	Q13885;Q99720;A9QM74;P19838;O75487;P34741	Q13885;Q99720;A9QM74;P19838;O75487;P34741	R-HSA-9694579;R-HSA-9621073;R-HSA-9711058;R-HSA-1176059;R-HSA-9699007;R-HSA-9614367;R-HSA-9614343;R-HSA-9694661;R-HSA-9679780;R-HSA-9679816;R-HSA-9697423;R-HSA-6791035;R-HSA-9698988
R-HSA-2871837	FCERI mediated NF-kB activation	1	167	0.0143681	0.690332	0.690332	4	19	0.00136318	9606	Homo sapiens	P19838	P19838	R-HSA-5607728;R-HSA-2730894;R-HSA-5607724;R-HSA-202541
R-HSA-9662851	Anti-inflammatory response favouring Leishmania parasite infection	1	168	0.0144541	0.692514	0.692514	2	40	0.00286985	9606	Homo sapiens	P12931	P12931-1	R-HSA-9664275;R-HSA-9664261
R-HSA-9664433	Leishmania parasite growth and survival	1	168	0.0144541	0.692514	0.692514	2	40	0.00286985	9606	Homo sapiens	P12931	P12931-1	R-HSA-9664275;R-HSA-9664261
R-HSA-168255	Influenza Infection	1	172	0.0147982	0.701091	0.701091	2	58	0.00416129	9606	Homo sapiens	A9QM74	A9QM74	R-HSA-1176059;R-HSA-6791035
R-HSA-2029480	Fcgamma receptor (FCGR) dependent phagocytosis	1	175	0.0150564	0.707368	0.707368	1	42	0.00301334	9606	Homo sapiens	P12931	P12931-1	R-HSA-2029459
R-HSA-983705	Signaling by the B Cell Receptor (BCR)	1	176	0.0151424	0.709431	0.709431	5	45	0.00322858	9606	Homo sapiens	P19838	P19838	R-HSA-1168640;R-HSA-1168643;R-HSA-1168642;R-HSA-1168633;R-HSA-1168638
R-HSA-5619115	Disorders of transmembrane transporters	1	181	0.0155726	0.719534	0.719534	1	88	0.00631367	9606	Homo sapiens	Q9NRA2	Q9NRA2	R-HSA-5624239
R-HSA-109581	Apoptosis	1	182	0.0156586	0.721513	0.721513	1	142	0.010188	9606	Homo sapiens	O60443	O60443	R-HSA-114284
R-HSA-392499	Metabolism of proteins	12	1949	0.167685	0.725152	0.725152	59	795	0.0570383	9606	Homo sapiens	Q9GZQ3;Q96AA3;Q13885;Q9NRW1;P34741;Q96BI3;P82930;O60826;Q15025;Q9NRA2;P07996;P01024	Q9GZQ3;Q96AA3;Q13885;Q9NRW1;P34741;Q96BI3;P82930;O60826;Q15025;Q9NRA2;P07996;P01024	R-HSA-8956040;R-HSA-446212;R-HSA-8956045;R-HSA-5173192;R-HSA-5368279;R-HSA-5690845;R-HSA-8955289;R-HSA-8955285;R-HSA-8956200;R-HSA-8952618;R-HSA-8952620;R-HSA-8867370;R-HSA-428585;R-HSA-5419261;R-HSA-8955706;R-HSA-9755303;R-HSA-8952638;R-HSA-8952639;R-HSA-8952625;R-HSA-9010096;R-HSA-8952626;R-HSA-8952630;R-HSA-8866105;R-HSA-8952631;R-HSA-5389842;R-HSA-389956;R-HSA-8956106;R-HSA-8870469;R-HSA-5173…
R-HSA-69278	Cell Cycle, Mitotic	3	536	0.0461155	0.727308	0.727308	42	352	0.0252547	9606	Homo sapiens	Q13885;Q08999;P12931	Q13885;P12931-1;Q08999	R-HSA-1362261;R-HSA-9648017;R-HSA-375302;R-HSA-2467809;R-HSA-8964492;R-HSA-1227670;R-HSA-2467811;R-HSA-8961934;R-HSA-8942607;R-HSA-8961665;R-HSA-1638803;R-HSA-8964482;R-HSA-8852298;R-HSA-8964550;R-HSA-9668419;R-HSA-1363328;R-HSA-8852306;R-HSA-1363331;R-HSA-1363276;R-HSA-380316;R-HSA-8964561;R-HSA-2468287;R-HSA-8964498;R-HSA-8961619;R-HSA-8964567;R-HSA-9648114;R-HSA-8964588;R-HSA-8964525;R-HSA-897…
R-HSA-948021	Transport to the Golgi and subsequent modification	1	186	0.0160028	0.72929	0.72929	2	59	0.00423303	9606	Homo sapiens	Q13885	Q13885	R-HSA-6809006;R-HSA-6809003
R-HSA-2467813	Separation of Sister Chromatids	1	191	0.0164329	0.73871	0.73871	2	8	0.00057397	9606	Homo sapiens	Q13885	Q13885	R-HSA-2467809;R-HSA-2467811
R-HSA-8939211	ESR-mediated signaling	1	195	0.0167771	0.746013	0.746013	4	111	0.00796384	9606	Homo sapiens	P12931	P12931	R-HSA-9021609;R-HSA-9021660;R-HSA-9021596;R-HSA-9632412
R-HSA-69275	G2/M Transition	1	198	0.0170352	0.751357	0.751357	3	78	0.00559621	9606	Homo sapiens	Q13885	Q13885	R-HSA-8852306;R-HSA-8852298;R-HSA-8852280
R-HSA-375276	Peptide ligand-binding receptors	1	198	0.0170352	0.751357	0.751357	2	83	0.00595494	9606	Homo sapiens	P01024	P01024	R-HSA-444647;R-HSA-964811
R-HSA-453274	Mitotic G2-G2/M phases	1	200	0.0172073	0.754858	0.754858	3	80	0.0057397	9606	Homo sapiens	Q13885	Q13885	R-HSA-8852306;R-HSA-8852298;R-HSA-8852280
R-HSA-5617833	Cilium Assembly	1	201	0.0172933	0.756591	0.756591	8	50	0.00358732	9606	Homo sapiens	Q13885	Q13885	R-HSA-5624949;R-HSA-5625424;R-HSA-5625426;R-HSA-5625421;R-HSA-5624952;R-HSA-5625416;R-HSA-5618328;R-HSA-5618331
R-HSA-68877	Mitotic Prometaphase	1	203	0.0174654	0.760019	0.760019	8	20	0.00143493	9606	Homo sapiens	Q13885	Q13885	R-HSA-9648114;R-HSA-9648017;R-HSA-2484822;R-HSA-375302;R-HSA-380316;R-HSA-1638803;R-HSA-2468287;R-HSA-1638821
R-HSA-157118	Signaling by NOTCH	1	205	0.0176374	0.763399	0.763399	8	153	0.0109772	9606	Homo sapiens	Q96BI3	Q96BI3	R-HSA-9017817;R-HSA-1980109;R-HSA-9604294;R-HSA-2974731;R-HSA-9013361;R-HSA-157640;R-HSA-157353;R-HSA-1980112
R-HSA-556833	Metabolism of lipids	4	752	0.0646993	0.77662	0.77662	7	836	0.0599799	9606	Homo sapiens	Q53FV1;Q15125;Q9UBM7;Q96DR4	Q53FV1;Q15125;Q9UBM7;Q96DR4	R-HSA-196402;R-HSA-195690;R-HSA-6807055;R-HSA-428127;R-HSA-1655827;R-HSA-6807052;R-HSA-196126
R-HSA-5357801	Programmed Cell Death	1	216	0.0185838	0.781169	0.781169	8	193	0.013847	9606	Homo sapiens	O60443	O60443	R-HSA-9647632;R-HSA-9710263;R-HSA-9710306;R-HSA-9710354;R-HSA-9710254;R-HSA-6805981;R-HSA-114284;R-HSA-9647660
R-HSA-6805567	Keratinization	1	217	0.0186699	0.782717	0.782717	10	34	0.00243937	9606	Homo sapiens	P14923	P14923	R-HSA-6814695;R-HSA-6810357;R-HSA-6811539;R-HSA-6814387;R-HSA-6809393;R-HSA-8942224;R-HSA-6814734;R-HSA-6814764;R-HSA-6814298;R-HSA-6810937
R-HSA-2454202	Fc epsilon receptor (FCERI) signaling	1	218	0.0187559	0.784255	0.784255	4	65	0.00466351	9606	Homo sapiens	P19838	P19838	R-HSA-5607728;R-HSA-2730894;R-HSA-5607724;R-HSA-202541
R-HSA-376176	Signaling by ROBO receptors	1	218	0.0187559	0.784255	0.784255	1	59	0.00423303	9606	Homo sapiens	P12931	P12931	R-HSA-9011241
R-HSA-2262752	Cellular responses to stress	4	769	0.0661619	0.791505	0.791505	11	447	0.0320706	9606	Homo sapiens	Q13885;P19838;P04839;P69905	Q13885;P19838;P04839;P69905	R-HSA-3790137;R-HSA-9709317;R-HSA-6807557;R-HSA-3857305;R-HSA-9707504;R-HSA-9709360;R-HSA-5618080;R-HSA-3857308;R-HSA-9707516;R-HSA-1222376;R-HSA-3790130
R-HSA-8953897	Cellular responses to stimuli	4	783	0.0673664	0.803171	0.803171	11	478	0.0342947	9606	Homo sapiens	Q13885;P19838;P04839;P69905	Q13885;P19838;P04839;P69905	R-HSA-3790137;R-HSA-9709317;R-HSA-6807557;R-HSA-3857305;R-HSA-9707504;R-HSA-9709360;R-HSA-5618080;R-HSA-3857308;R-HSA-9707516;R-HSA-1222376;R-HSA-3790130
R-HSA-68882	Mitotic Anaphase	1	237	0.0203906	0.81151	0.81151	3	32	0.00229588	9606	Homo sapiens	Q13885	Q13885	R-HSA-9668419;R-HSA-2467809;R-HSA-2467811
R-HSA-2555396	Mitotic Metaphase and Anaphase	1	238	0.0204766	0.812846	0.812846	3	33	0.00236763	9606	Homo sapiens	Q13885	Q13885	R-HSA-9668419;R-HSA-2467809;R-HSA-2467811
R-HSA-4839726	Chromatin organization	1	238	0.0204766	0.812846	0.812846	1	85	0.00609844	9606	Homo sapiens	P19838	P19838	R-HSA-8865237
R-HSA-3247509	Chromatin modifying enzymes	1	238	0.0204766	0.812846	0.812846	1	85	0.00609844	9606	Homo sapiens	P19838	P19838	R-HSA-8865237
R-HSA-449147	Signaling by Interleukins	2	470	0.0404371	0.844143	0.844143	17	505	0.0362319	9606	Homo sapiens	P19838;P05362	P19838;P05362	R-HSA-6790022;R-HSA-209063;R-HSA-168166;R-HSA-5684275;R-HSA-209125;R-HSA-209061;R-HSA-5684273;R-HSA-2730894;R-HSA-5684250;R-HSA-5684248;R-HSA-8937656;R-HSA-5684261;R-HSA-451634;R-HSA-448703;R-HSA-9630923;R-HSA-5684267;R-HSA-9773803
R-HSA-1640170	Cell Cycle	3	669	0.0575583	0.851864	0.851864	42	451	0.0323576	9606	Homo sapiens	Q13885;Q08999;P12931	Q13885;P12931-1;Q08999	R-HSA-1362261;R-HSA-9648017;R-HSA-375302;R-HSA-2467809;R-HSA-8964492;R-HSA-1227670;R-HSA-2467811;R-HSA-8961934;R-HSA-8942607;R-HSA-8961665;R-HSA-1638803;R-HSA-8964482;R-HSA-8852298;R-HSA-8964550;R-HSA-9668419;R-HSA-1363328;R-HSA-8852306;R-HSA-1363331;R-HSA-1363276;R-HSA-380316;R-HSA-8964561;R-HSA-2468287;R-HSA-8964498;R-HSA-8961619;R-HSA-8964567;R-HSA-9648114;R-HSA-8964588;R-HSA-8964525;R-HSA-897…
R-HSA-9006931	Signaling by Nuclear Receptors	1	272	0.0234019	0.853112	0.853112	4	193	0.013847	9606	Homo sapiens	P12931	P12931	R-HSA-9021609;R-HSA-9021660;R-HSA-9021596;R-HSA-9632412
R-HSA-5688426	Deubiquitination	1	283	0.0243483	0.864206	0.864206	1	77	0.00552447	9606	Homo sapiens	Q15025	Q15025	R-HSA-5690845
R-HSA-72766	Translation	1	294	0.0252947	0.874472	0.874472	13	99	0.00710288	9606	Homo sapiens	P82930	P82930	R-HSA-5389842;R-HSA-5419281;R-HSA-5368279;R-HSA-5389848;R-HSA-5389849;R-HSA-5419261;R-HSA-5419264;R-HSA-5389857;R-HSA-5419271;R-HSA-5419273;R-HSA-5419279;R-HSA-5389839;R-HSA-5419277
R-HSA-1852241	Organelle biogenesis and maintenance	1	297	0.0255528	0.877136	0.877136	8	86	0.00617018	9606	Homo sapiens	Q13885	Q13885	R-HSA-5624949;R-HSA-5625424;R-HSA-5625426;R-HSA-5625421;R-HSA-5624952;R-HSA-5625416;R-HSA-5618328;R-HSA-5618331
R-HSA-195721	Signaling by WNT	1	298	0.0256388	0.878012	0.878012	1	157	0.0112642	9606	Homo sapiens	P60763	P60763	R-HSA-3858475
R-HSA-373076	Class A/1 (Rhodopsin-like receptors)	1	333	0.0286501	0.905064	0.905064	2	185	0.0132731	9606	Homo sapiens	P01024	P01024	R-HSA-444647;R-HSA-964811
R-HSA-3700989	Transcriptional Regulation by TP53	1	364	0.0313172	0.924018	0.924018	2	258	0.0185105	9606	Homo sapiens	Q08999	Q08999	R-HSA-6798268;R-HSA-6798282
R-HSA-71291	Metabolism of amino acids and derivatives	1	376	0.0323497	0.930306	0.930306	1	248	0.0177931	9606	Homo sapiens	P00966	P00966	R-HSA-70577
R-HSA-68886	M Phase	1	392	0.0337262	0.937897	0.937897	11	91	0.00652891	9606	Homo sapiens	Q13885	Q13885	R-HSA-9668419;R-HSA-9648114;R-HSA-9648017;R-HSA-2484822;R-HSA-375302;R-HSA-2467809;R-HSA-2467811;R-HSA-380316;R-HSA-1638803;R-HSA-2468287;R-HSA-1638821
R-HSA-388396	GPCR downstream signalling	2	638	0.0548912	0.941083	0.941083	10	175	0.0125556	9606	Homo sapiens	P12931;P01024	P12931;P01024	R-HSA-8964329;R-HSA-8964252;R-HSA-749454;R-HSA-8964287;R-HSA-8964242;R-HSA-749456;R-HSA-380073;R-HSA-9624014;R-HSA-8964278;R-HSA-8964311
R-HSA-9709957	Sensory Perception	2	642	0.0552353	0.942483	0.942483	3	132	0.00947051	9606	Homo sapiens	O75487;P34741	O75487;P34741	R-HSA-2404131;R-HSA-2423785;R-HSA-2429643
R-HSA-372790	Signaling by GPCR	2	713	0.0613439	0.962681	0.962681	12	392	0.0281246	9606	Homo sapiens	P12931;P01024	P12931;P01024	R-HSA-444647;R-HSA-8964329;R-HSA-749454;R-HSA-964811;R-HSA-380073;R-HSA-8964252;R-HSA-8964287;R-HSA-8964242;R-HSA-749456;R-HSA-9624014;R-HSA-8964278;R-HSA-8964311
R-HSA-500792	GPCR ligand binding	1	470	0.0404371	0.964686	0.964686	2	217	0.0155689	9606	Homo sapiens	P01024	P01024	R-HSA-444647;R-HSA-964811
R-HSA-1430728	Metabolism	9	2145	0.184548	0.973943	0.973943	38	2031	0.145717	9606	Homo sapiens	P11217;P00966;O75487;P34741;Q53FV1;Q9UBM7;Q15125;O75891;Q96DR4	P11217;P00966;O75487;P34741;Q53FV1;Q9UBM7;Q15125;O75891;Q96DR4	R-HSA-2076383;R-HSA-2076508;R-HSA-2404131;R-HSA-2024084;R-HSA-1655827;R-HSA-2076371;R-HSA-2423785;R-HSA-2022860;R-HSA-2022856;R-HSA-6808496;R-HSA-453342;R-HSA-2022919;R-HSA-428127;R-HSA-71515;R-HSA-2076419;R-HSA-2076611;R-HSA-196126;R-HSA-453338;R-HSA-2022851;R-HSA-1889981;R-HSA-9638064;R-HSA-1667005;R-HSA-1889978;R-HSA-195690;R-HSA-6807055;R-HSA-453358;R-HSA-6807052;R-HSA-1878002;R-HSA-2429643;R…
R-HSA-212436	Generic Transcription Pathway	4	1272	0.109438	0.981733	0.981733	13	883	0.063352	9606	Homo sapiens	P19838;Q08999;P12931;P07996	P19838;Q08999;P12931;P07996	R-HSA-3857305;R-HSA-8937807;R-HSA-8937792;R-HSA-8937728;R-HSA-3790130;R-HSA-8936995;R-HSA-6798282;R-HSA-8937820;R-HSA-8937682;R-HSA-6798268;R-HSA-8937844;R-HSA-8937814;R-HSA-9620813
R-HSA-73857	RNA Polymerase II Transcription	4	1396	0.120107	0.990872	0.990872	13	944	0.0677285	9606	Homo sapiens	P19838;Q08999;P12931;P07996	P19838;Q08999;P12931;P07996	R-HSA-3857305;R-HSA-8937807;R-HSA-8937792;R-HSA-8937728;R-HSA-3790130;R-HSA-8936995;R-HSA-6798282;R-HSA-8937820;R-HSA-8937682;R-HSA-6798268;R-HSA-8937844;R-HSA-8937814;R-HSA-9620813
R-HSA-74160	Gene expression (Transcription)	4	1568	0.134905	0.996679	0.996679	13	1088	0.07806	9606	Homo sapiens	P19838;Q08999;P12931;P07996	P19838;Q08999;P12931;P07996	R-HSA-3857305;R-HSA-8937807;R-HSA-8937792;R-HSA-8937728;R-HSA-3790130;R-HSA-8936995;R-HSA-6798282;R-HSA-8937820;R-HSA-8937682;R-HSA-6798268;R-HSA-8937844;R-HSA-8937814;R-HSA-9620813
